# Supplementary material for: LMTK3 confers chemo-resistance in breast cancer
Source: Oncogene. 2018 Mar 15;37(23):3113–30. doi: 10.1038/s41388-018-0197-0 (PMC5992129; doi:10.1038/s41388-018-0197-0)
Supplement: Supplementary file 4 — Supplementary Excel Files (1-4)(XLSX 12686 kb) [file 41388_2018_197_MOESM4_ESM.xlsx]

## Sheet: Supplementary Excel File 1
Dox Effect on MCF7 Cells										List of Genes Commonly Regulated by Dox in MCF7 and MCF7/LMTK3 (FDR ≤0.05, log2Fold≥1 or log2Fold≤-1)
Ensembl ID	baseMean	log2FoldChange	lfcSE	stat	pvalue	padj	symbol	entrez
ENSG00000000003	294.105	0.0965536	0.156661	0.616323	0.537681	0.658751	TSPAN6	7105		ENSG00000000460
ENSG00000000005	0.491311	2.54247	4.26524	0.596092	0.551114	NA	TNMD	64102		ENSG00000001497
ENSG00000000419	2460.65	0.485981	0.0696268	6.97981	2.95585e-12	1.42932e-11	DPM1	8813		ENSG00000001561
ENSG00000000457	280.496	-0.202615	0.165409	-1.22493	0.220602	0.331995	SCYL3	57147		ENSG00000002549
ENSG00000000460	288.751	-1.94737	0.170776	-11.4031	4.03563e-30	3.69449e-29	C1orf112	55732		ENSG00000002822
ENSG00000000938	3.83946	5.79277	1.84619	3.13768	0.00170289	0.00437734	FGR	2268		ENSG00000003096
ENSG00000000971	0.525778	1.17111	3.56804	0.328222	0.742744	NA	CFH	3075		ENSG00000003147
ENSG00000001036	1683.91	-0.750189	0.0853754	-8.78695	1.53679e-18	9.58202e-18	FUCA2	2519		ENSG00000003402
ENSG00000001084	1634.73	0.981094	0.0852623	11.5068	1.21957e-30	1.13121e-29	GCLC	2729		ENSG00000003436
ENSG00000001167	1163.26	0.0658284	0.0941834	0.698938	0.484591	0.608639	NFYA	4800		ENSG00000003989
ENSG00000001460	47.3972	-0.208747	0.384991	-0.542213	0.587672	0.701176	STPG1	90529		ENSG00000004700
ENSG00000001461	237.04	-0.938153	0.181097	-5.18038	2.21439e-07	8.14967e-07	NIPAL3	57185		ENSG00000004766
ENSG00000001497	665.029	-1.56569	0.116834	-13.401	5.96907e-41	7.32495e-40	LAS1L	81887		ENSG00000004777
ENSG00000001561	299.978	-3.03727	0.198873	-15.2724	1.16786e-52	1.93935e-51	ENPP4	22875		ENSG00000004897
ENSG00000001617	1414.23	0.183871	0.093679	1.96278	0.0496723	0.095135	SEMA3F	6405		ENSG00000004939
ENSG00000001626	1.72404	1.7792	2.26863	0.784265	0.432885	0.560709	CFTR	1080		ENSG00000005059
ENSG00000001629	2056.57	-0.569493	0.0815479	-6.98354	2.87829e-12	1.39278e-11	ANKIB1	54467		ENSG00000005073
ENSG00000001630	94.0511	-0.997258	0.283755	-3.5145	0.00044058	0.00121674	CYP51A1	1595		ENSG00000005175
ENSG00000001631	679.383	-0.804363	0.111052	-7.24314	4.38416e-13	2.19669e-12	KRIT1	889		ENSG00000005243
ENSG00000002016	193.861	0.824792	0.22121	3.72854	0.00019259	0.000554193	RAD52	5893		ENSG00000005249
ENSG00000002079	35.1259	-0.620662	0.460202	-1.34867	0.177442	0.278491	NA	NA		ENSG00000005436
ENSG00000002330	193.267	0.0372883	0.197928	0.188393	0.850568	0.905191	BAD	572		ENSG00000005483
ENSG00000002549	1557.71	1.26064	0.0866332	14.5514	5.72177e-48	8.44419e-47	LAP3	51056		ENSG00000005486
ENSG00000002586	1258.27	0.554736	0.0901394	6.1542	7.54589e-10	3.23392e-09	CD99	4267		ENSG00000005513
ENSG00000002587	3.99971	0.178389	1.46841	0.121484	0.903307	0.942322	HS3ST1	9957		ENSG00000005882
ENSG00000002726	4.57803	-0.536894	1.11557	-0.481275	0.630321	0.737877	AOC1	26		ENSG00000005884
ENSG00000002745	4.63605	1.05154	1.34042	0.78449	0.432753	0.560586	WNT16	51384		ENSG00000006016
ENSG00000002746	4.05094	3.43845	1.54682	2.22292	0.026221	0.0540057	HECW1	23072		ENSG00000006025
ENSG00000002822	711.577	1.2404	0.122593	10.118	4.59713e-24	3.49686e-23	MAD1L1	8379		ENSG00000006283
ENSG00000002834	3312.35	0.580056	0.0775922	7.4757	7.67959e-14	3.982e-13	LASP1	3927		ENSG00000006459
ENSG00000002919	415.445	-1.29243	0.145259	-8.89738	5.71803e-19	3.62554e-18	SNX11	29916		ENSG00000006530
ENSG00000003056	1276.62	0.222167	0.0891992	2.49068	0.0127498	0.028096	M6PR	4074		ENSG00000006534
ENSG00000003096	119.175	-3.61714	0.341742	-10.5844	3.51969e-26	2.8566e-25	KLHL13	90293		ENSG00000006606
ENSG00000003137	63.1242	-0.43468	0.318422	-1.36511	0.172219	0.271918	CYP26B1	56603		ENSG00000006625
ENSG00000003147	376.672	-2.30631	0.166735	-13.8321	1.63129e-43	2.15518e-42	ICA1	3382		ENSG00000006634
ENSG00000003249	901.211	0.584884	0.112289	5.20875	1.90122e-07	7.03856e-07	DBNDD1	79007		ENSG00000006704
ENSG00000003393	799.297	-0.0929654	0.106093	-0.876262	0.380888	0.508941	ALS2	57679		ENSG00000007001
ENSG00000003400	12.6405	1.66793	0.723504	2.30535	0.0211471	0.0444551	CASP10	843		ENSG00000007047
ENSG00000003402	1596.83	1.54707	0.0813695	19.0129	1.33393e-80	3.88221e-79	CFLAR	8837		ENSG00000007264
ENSG00000003436	593.479	-1.11394	0.132279	-8.42113	3.72866e-17	2.18847e-16	TFPI	7035		ENSG00000007314
ENSG00000003509	252.219	0.173719	0.169441	1.02525	0.305246	0.429557	NDUFAF7	55471		ENSG00000007402
ENSG00000003756	1135	-0.739358	0.0931576	-7.93663	2.07743e-15	1.14429e-14	RBM5	10181		ENSG00000007866
ENSG00000003987	85.0433	-0.402955	0.293431	-1.37326	0.169673	0.268682	MTMR7	9108		ENSG00000007968
ENSG00000003989	14139.2	-2.81485	0.0694769	-40.5148	0	0	SLC7A2	6542		ENSG00000008018
ENSG00000004059	863.336	0.895527	0.11402	7.85413	4.02571e-15	2.19146e-14	ARF5	381		ENSG00000008083
ENSG00000004139	50.9792	0.358524	0.370241	0.968352	0.332869	0.458851	SARM1	23098		ENSG00000008128
ENSG00000004142	2235.55	1.15221	0.0818492	14.0773	5.24009e-45	7.21802e-44	POLDIP2	26073		ENSG00000008256
ENSG00000004399	4893.6	0.27943	0.0675594	4.13607	3.53302e-05	0.000109247	PLXND1	23129		ENSG00000008324
ENSG00000004455	1052.04	-0.347652	0.0960834	-3.61824	0.000296618	0.000834581	AK2	204		ENSG00000008710
ENSG00000004468	3.07414	-2.39062	1.94281	-1.23049	0.218512	0.329361	CD38	952		ENSG00000008869
ENSG00000004478	6621.58	-0.247207	0.0602269	-4.1046	4.05018e-05	0.000124417	FKBP4	2288		ENSG00000009780
ENSG00000004487	1823	-0.396122	0.0755293	-5.24461	1.56614e-07	5.83106e-07	KDM1A	23028		ENSG00000009950
ENSG00000004534	1497.87	0.392563	0.0850128	4.6177	3.88023e-06	1.3024e-05	RBM6	10180		ENSG00000009954
ENSG00000004660	69.5008	0.966454	0.309094	3.12673	0.0017676	0.00453291	CAMKK1	84254		ENSG00000010030
ENSG00000004700	391.158	-1.30309	0.143776	-9.06331	1.26548e-19	8.24323e-19	RECQL	5965		ENSG00000010270
ENSG00000004766	331.352	-2.11761	0.173283	-12.2205	2.41547e-34	2.47661e-33	VPS50	55610		ENSG00000010292
ENSG00000004776	8.35222	1.45254	0.91691	1.58417	0.113155	0.191502	HSPB6	126393		ENSG00000010319
ENSG00000004777	187.605	-1.63764	0.216841	-7.55227	4.27737e-14	2.23562e-13	ARHGAP33	115703		ENSG00000010810
ENSG00000004779	1678.3	-0.58199	0.0824745	-7.0566	1.70621e-12	8.338e-12	NDUFAB1	4706		ENSG00000010818
ENSG00000004799	34.1419	0.0111989	0.452434	0.0247525	0.980252	0.985687	PDK4	5166		ENSG00000011021
ENSG00000004809	0.920741	2.18401	2.90278	0.752384	0.45182	NA	SLC22A16	85413		ENSG00000011143
ENSG00000004838	8.71726	-0.723662	0.944833	-0.765915	0.443727	0.570596	ZMYND10	51364		ENSG00000011198
ENSG00000004846	0.748093	1.66245	3.32756	0.4996	0.617357	NA	ABCB5	340273		ENSG00000011201
ENSG00000004848	21.352	-0.0192925	0.558623	-0.0345359	0.97245	0.98012	ARX	170302		ENSG00000011260
ENSG00000004864	773.736	-0.685623	0.111808	-6.13214	8.67074e-10	3.70357e-09	SLC25A13	10165		ENSG00000011304
ENSG00000004866	138.109	-0.771433	0.225886	-3.41515	0.00063747	0.00172907	ST7	7982		ENSG00000011426
ENSG00000004897	1579.77	-3.07211	0.101804	-30.1766	4.79712e-200	7.17374e-198	CDC27	996		ENSG00000011485
ENSG00000004939	5.32968	6.0328	1.77323	3.40215	0.000668581	0.00180788	SLC4A1	6521		ENSG00000011523
ENSG00000004948	559.436	-1.41639	0.131483	-10.7725	4.64373e-27	3.86826e-26	CALCR	799		ENSG00000011590
ENSG00000004961	462.665	-0.726489	0.139272	-5.21633	1.82503e-07	6.76364e-07	HCCS	3052		ENSG00000011638
ENSG00000004975	605.438	-0.864217	0.124152	-6.96094	3.38001e-12	1.62882e-11	DVL2	1856		ENSG00000012048
ENSG00000005001	125.942	-0.174014	0.233461	-0.745367	0.45605	0.581442	PRSS22	64063		ENSG00000012174
ENSG00000005007	4286.68	0.607846	0.0709882	8.56264	1.10316e-17	6.6058e-17	UPF1	5976		ENSG00000012779
ENSG00000005020	700.811	-1.00192	0.113525	-8.82553	1.08947e-18	6.83384e-18	SKAP2	8935		ENSG00000012963
ENSG00000005022	9398.2	-0.393031	0.0613083	-6.41074	1.44815e-10	6.4481e-10	SLC25A5	292		ENSG00000012983
ENSG00000005059	198.532	-1.84202	0.204362	-9.01351	1.99558e-19	1.28826e-18	MCUB	55013		ENSG00000013016
ENSG00000005073	22.6565	2.82804	0.687814	4.11164	3.92858e-05	0.000120893	HOXA11	3207		ENSG00000013297
ENSG00000005075	767.467	0.251388	0.103062	2.43918	0.0147204	0.0320814	POLR2J	5439		ENSG00000013306
ENSG00000005100	879.703	-0.892182	0.109581	-8.14173	3.89678e-16	2.20964e-15	DHX33	56919		ENSG00000013503
ENSG00000005108	1.07679	3.65984	2.77766	1.3176	0.187638	NA	THSD7A	221981		ENSG00000013573
ENSG00000005156	459.385	-0.726317	0.133873	-5.42541	5.7822e-08	2.21684e-07	LIG3	3980		ENSG00000013810
ENSG00000005175	561.444	-2.52027	0.13981	-18.0264	1.20883e-72	3.04799e-71	RPAP3	79657		ENSG00000014138
ENSG00000005187	14.9852	1.29793	0.674837	1.92332	0.0544402	0.103108	ACSM3	6296		ENSG00000015285
ENSG00000005189	206.492	-1.23569	0.187678	-6.58411	4.57615e-11	2.09705e-10	LOC81691	81691		ENSG00000015568
ENSG00000005194	472.491	-0.140135	0.141282	-0.99188	0.321256	0.446621	CIAPIN1	57019		ENSG00000016402
ENSG00000005206	567.144	0.408303	0.132596	3.07929	0.00207493	0.0052601	SPPL2B	56928		ENSG00000018699
ENSG00000005238	115.783	0.0796856	0.256965	0.310102	0.756483	0.835111	FAM214B	80256		ENSG00000019144
ENSG00000005243	109.451	2.17629	0.276388	7.87403	3.43396e-15	1.87607e-14	COPZ2	51226		ENSG00000020181
ENSG00000005249	135.929	-2.07917	0.231765	-8.97105	2.93695e-19	1.88042e-18	PRKAR2B	5577		ENSG00000020219
ENSG00000005302	211.309	-0.00199275	0.183954	-0.0108328	0.991357	0.993477	MSL3	10943		ENSG00000020426
ENSG00000005339	5407.88	0.498805	0.0610373	8.17212	3.03006e-16	1.72269e-15	CREBBP	1387		ENSG00000020577
ENSG00000005379	6.36406	6.69317	1.721	3.88913	0.000100605	0.000298166	TSPOAP1	9256		ENSG00000021355
ENSG00000005381	2.31037	5.10306	2.10033	2.42964	0.0151137	0.0328367	MPO	4353		ENSG00000021574
ENSG00000005421	0.25162	-1.27635	4.99528	-0.255511	0.798328	NA	PON1	5444		ENSG00000021762
ENSG00000005436	188.578	-2.53461	0.232141	-10.9184	9.41526e-28	8.00909e-27	GCFC2	6936		ENSG00000022976
ENSG00000005448	319.386	-1.13623	0.167821	-6.77052	1.28316e-11	6.02151e-11	WDR54	84058		ENSG00000023041
ENSG00000005469	430.405	-0.653606	0.136258	-4.79685	1.61184e-06	5.58552e-06	CROT	54677		ENSG00000023228
ENSG00000005471	10.3612	-1.56678	0.900617	-1.73968	0.0819156	0.146007	ABCB4	5244		ENSG00000023445
ENSG00000005483	1503.78	-1.50373	0.094924	-15.8414	1.61249e-56	2.92663e-55	KMT2E	55904		ENSG00000023572
ENSG00000005486	2649.14	2.19694	0.0954264	23.0223	2.7855e-117	1.52654e-115	RHBDD2	57414		ENSG00000024422
ENSG00000005513	47.7449	4.72935	0.584801	8.08711	6.10991e-16	3.43479e-15	SOX8	30812		ENSG00000024526
ENSG00000005700	1554.84	-0.719735	0.0868331	-8.28872	1.14477e-16	6.63315e-16	IBTK	25998		ENSG00000025039
ENSG00000005801	432.708	-0.841089	0.138118	-6.08966	1.13153e-09	4.80612e-09	ZNF195	7748		ENSG00000025156
ENSG00000005810	1320.84	-0.495482	0.090855	-5.45355	4.9375e-08	1.90207e-07	MYCBP2	23077		ENSG00000025708
ENSG00000005812	504.162	-0.720169	0.135844	-5.30145	1.14884e-07	4.31741e-07	FBXL3	26224		ENSG00000026103
ENSG00000005844	12.9631	0.0304078	0.724923	0.0419462	0.966542	0.975599	ITGAL	3683		ENSG00000026559
ENSG00000005882	152.463	-1.21069	0.232025	-5.21794	1.80919e-07	6.70671e-07	PDK2	5164		ENSG00000028116
ENSG00000005884	3264.09	2.00771	0.0857318	23.4186	2.76595e-121	1.59022e-119	ITGA3	3675		ENSG00000028203
ENSG00000005889	1415.22	-0.385616	0.0832534	-4.63183	3.62439e-06	1.21958e-05	ZFX	7543		ENSG00000029153
ENSG00000005893	5062.29	0.302426	0.0602542	5.01917	5.18964e-07	1.86123e-06	LAMP2	3920		ENSG00000029534
ENSG00000005955	765.51	-0.545369	0.107166	-5.08901	3.59936e-07	1.30661e-06	NA	NA		ENSG00000029639
ENSG00000005961	22.6122	-0.577906	0.578217	-0.999463	0.31757	0.44291	ITGA2B	3674		ENSG00000030066
ENSG00000005981	0.236061	0.178324	4.99733	0.0356838	0.971534	NA	ASB4	51666		ENSG00000030419
ENSG00000006007	1357.55	-0.234631	0.0880366	-2.66515	0.00769529	0.0177347	GDE1	51573		ENSG00000030582
ENSG00000006015	303.907	-0.536756	0.165904	-3.23533	0.001215	0.00318495	C19orf60	55049		ENSG00000031691
ENSG00000006016	409.714	1.71892	0.144832	11.8684	1.72826e-32	1.68593e-31	CRLF1	9244		ENSG00000032742
ENSG00000006025	279.722	-3.15364	0.205993	-15.3094	6.61552e-53	1.10445e-51	OSBPL7	114881		ENSG00000033100
ENSG00000006042	4.94978	1.99402	1.15228	1.7305	0.0835402	0.14837	TMEM98	26022		ENSG00000033178
ENSG00000006047	607.24	-0.325681	0.12485	-2.60858	0.00909175	0.0206333	YBX2	51087		ENSG00000033327
ENSG00000006062	217.102	0.855727	0.186314	4.59293	4.37065e-06	1.4616e-05	MAP3K14	9020		ENSG00000034063
ENSG00000006071	25.5159	-0.28114	0.527394	-0.533075	0.593982	0.707084	ABCC8	6833		ENSG00000034152
ENSG00000006114	1069.84	1.25561	0.0934937	13.4299	4.03748e-41	4.98943e-40	NA	NA		ENSG00000034533
ENSG00000006116	0.887851	2.69095	3.17981	0.846263	0.397406	NA	CACNG3	10368		ENSG00000034693
ENSG00000006118	1609.36	0.183189	0.104593	1.75144	0.0798699	0.142926	TMEM132A	54972		ENSG00000035115
ENSG00000006125	3251.29	0.175943	0.0680332	2.58613	0.0097059	0.0218998	AP2B1	163		ENSG00000035403
ENSG00000006194	763.346	0.928639	0.105553	8.79782	1.39501e-18	8.71542e-18	ZNF263	10127		ENSG00000035499
ENSG00000006210	0.40185	1.68324	4.70099	0.358061	0.720298	NA	CX3CL1	6376		ENSG00000035862
ENSG00000006282	826.273	-0.116847	0.131874	-0.886056	0.375587	0.503631	SPATA20	64847		ENSG00000035928
ENSG00000006283	64.4715	4.4899	0.496698	9.03951	1.57371e-19	1.02061e-18	CACNA1G	8913		ENSG00000037897
ENSG00000006327	1196.37	0.00904156	0.109066	0.0828999	0.933931	0.956897	TNFRSF12A	51330		ENSG00000039123
ENSG00000006432	1540.35	0.758688	0.0872928	8.69131	3.58297e-18	2.19842e-17	MAP3K9	4293		ENSG00000039600
ENSG00000006451	1204.78	0.379235	0.0988749	3.8355	0.000125309	0.000367586	RALA	5898		ENSG00000040275
ENSG00000006453	490.157	0.680329	0.127112	5.35221	8.68887e-08	3.29305e-07	BAIAP2L1	55971		ENSG00000040487
ENSG00000006459	890.383	1.37391	0.103636	13.2571	4.10426e-40	4.908e-39	KDM7A	80853		ENSG00000040531
ENSG00000006468	1.04272	-0.827519	2.5282	-0.327316	0.743429	NA	ETV1	2115		ENSG00000040608
ENSG00000006530	274.412	-2.74287	0.199807	-13.7276	6.93709e-43	9.00412e-42	AGK	55750		ENSG00000041353
ENSG00000006534	69.364	-1.05329	0.333219	-3.16097	0.00157246	0.00405802	ALDH3B1	221		ENSG00000041357
ENSG00000006555	4.9563	0.029367	1.17494	0.0249946	0.980059	0.985669	TTC22	55001		ENSG00000042317
ENSG00000006576	1087.45	-1.24398	0.102687	-12.1143	8.87481e-34	8.95251e-33	PHTF2	57157		ENSG00000042445
ENSG00000006606	11.3571	3.67921	0.989217	3.71932	0.000199761	0.000573713	CCL26	10344		ENSG00000042832
ENSG00000006607	1419.76	0.281093	0.0830513	3.38456	0.000712914	0.00192129	FARP2	9855		ENSG00000043143
ENSG00000006611	1.69022	1.23458	2.4636	0.501128	0.616281	0.725944	USH1C	10083		ENSG00000043355
ENSG00000006625	1066.86	-1.86947	0.0979215	-19.0915	2.97224e-81	8.80521e-80	GGCT	79017		ENSG00000043514
ENSG00000006634	624.556	-2.81297	0.133412	-21.0847	1.09835e-98	4.46229e-97	DBF4	10926		ENSG00000044459
ENSG00000006638	3.82097	2.07773	1.33174	1.56016	0.118722	0.1994	TBXA2R	6915		ENSG00000044524
ENSG00000006652	961.926	-0.58132	0.094466	-6.15375	7.56725e-10	3.24159e-09	IFRD1	3475		ENSG00000047230
ENSG00000006695	238.768	-1.3101	0.186128	-7.0387	1.94037e-12	9.46088e-12	COX10	1352		ENSG00000047346
ENSG00000006704	285.971	-2.94534	0.207289	-14.2089	8.06796e-46	1.13185e-44	GTF2IRD1	9569		ENSG00000047579
ENSG00000006712	1269.77	-0.875223	0.106345	-8.23003	1.87167e-16	1.07322e-15	PAF1	54623		ENSG00000047621
ENSG00000006715	1107.32	-0.343241	0.092645	-3.70491	0.000211467	0.000605232	VPS41	27072		ENSG00000048028
ENSG00000006740	437.305	0.300723	0.136353	2.20548	0.0274208	0.0561763	ARHGAP44	9912		ENSG00000048140
ENSG00000006744	1193.12	-1.29258	0.0911585	-14.1795	1.2278e-45	1.71052e-44	ELAC2	60528		ENSG00000048342
ENSG00000006747	58.6789	0.0900115	0.321556	0.279925	0.779535	0.849847	SCIN	85477		ENSG00000048991
ENSG00000006756	1933.14	1.24497	0.0823558	15.1169	1.25287e-51	2.02432e-50	ARSD	414		ENSG00000049167
ENSG00000006757	54.3823	-0.814209	0.349311	-2.3309	0.0197587	0.041795	PNPLA4	8228		ENSG00000049246
ENSG00000006788	0.347316	0.178337	4.93241	0.0361561	0.971158	NA	MYH13	8735		ENSG00000049541
ENSG00000006831	2222.79	-0.355508	0.0781469	-4.54923	5.38421e-06	1.78778e-05	ADIPOR2	79602		ENSG00000049759
ENSG00000006837	23.9663	0.957036	0.59576	1.60641	0.108183	0.184495	CDKL3	51265		ENSG00000049768
ENSG00000007001	10.0867	4.30425	1.24478	3.45785	0.000544514	0.00148872	UPP2	151531		ENSG00000049769
ENSG00000007038	1.50104	4.46265	2.38596	1.87038	0.0614316	0.114483	PRSS21	10942		ENSG00000049883
ENSG00000007047	764.271	1.39414	0.107973	12.9119	3.85537e-38	4.37056e-37	MARK4	57787		ENSG00000050030
ENSG00000007062	1.49822	1.44858	2.15738	0.671457	0.501929	0.624517	PROM1	8842		ENSG00000050130
ENSG00000007080	600.406	-0.268212	0.117037	-2.29169	0.0219238	0.0459324	CCDC124	115098		ENSG00000050628
ENSG00000007129	0.488903	-2.26435	3.65606	-0.619342	0.535691	NA	CEACAM21	90273		ENSG00000050820
ENSG00000007168	2051.08	-1.67099	0.0803228	-20.8034	4.02877e-96	1.56877e-94	PAFAH1B1	5048		ENSG00000051180
ENSG00000007171	2.05629	0.597635	1.82409	0.327634	0.743188	0.826732	NOS2	4843		ENSG00000051341
ENSG00000007174	1.83784	2.43292	2.36806	1.02739	0.304238	0.42846	DNAH9	1770		ENSG00000051382
ENSG00000007202	4098.7	-0.849479	0.0735141	-11.5553	6.93897e-31	6.48545e-30	KIAA0100	9703		ENSG00000051825
ENSG00000007216	1.68446	0.247224	2.07762	0.118994	0.90528	0.94333	SLC13A2	9058		ENSG00000052850
ENSG00000007237	3.37338	3.07507	1.633	1.88308	0.0596898	0.111703	GAS7	8522		ENSG00000053108
ENSG00000007255	497.215	1.46302	0.144361	10.1345	3.88484e-24	2.96065e-23	TRAPPC6A	79090		ENSG00000053372
ENSG00000007264	49.1394	-1.9383	0.41012	-4.72618	2.28783e-06	7.83912e-06	MATK	4145		ENSG00000053770
ENSG00000007306	1.62712	-3.25834	2.31336	-1.40849	0.158986	0.254643	CEACAM7	1087		ENSG00000054179
ENSG00000007312	1.10953	4.20808	2.84142	1.48098	0.138612	NA	CD79B	974		ENSG00000054392
ENSG00000007314	14.4288	7.66051	1.57357	4.86823	1.12602e-06	3.94625e-06	SCN4A	6329		ENSG00000054598
ENSG00000007341	169.923	-0.40207	0.2052	-1.95941	0.0500649	0.0957825	ST7L	54879		ENSG00000054967
ENSG00000007350	4.68107	4.7539	1.79745	2.64481	0.00817371	0.0187435	TKTL1	8277		ENSG00000055147
ENSG00000007372	8.25883	-0.998252	0.943606	-1.05791	0.290095	0.413074	PAX6	5080		ENSG00000055163
ENSG00000007376	368.553	-0.418883	0.150324	-2.78654	0.00532745	0.0126276	RPUSD1	113000		ENSG00000055332
ENSG00000007384	956.494	1.23514	0.115572	10.6872	1.16878e-26	9.61913e-26	RHBDF1	64285		ENSG00000056050
ENSG00000007392	1014.61	0.115877	0.0974991	1.18849	0.23464	0.348993	LUC7L	55692		ENSG00000056487
ENSG00000007402	183.579	2.90935	0.250501	11.6141	3.49322e-31	3.30112e-30	CACNA2D2	9254		ENSG00000056736
ENSG00000007516	191.296	0.790305	0.202514	3.90247	9.52155e-05	0.000282999	BAIAP3	8938		ENSG00000056998
ENSG00000007520	177.344	-0.144659	0.20723	-0.698058	0.485141	0.609052	TSR3	115939		ENSG00000057252
ENSG00000007541	430.625	0.248648	0.144165	1.72474	0.0845746	0.149882	PIGQ	9091		ENSG00000057757
ENSG00000007545	596.144	0.682147	0.113889	5.98956	2.10411e-09	8.81067e-09	CRAMP1	57585		ENSG00000057935
ENSG00000007866	951.872	2.03642	0.115454	17.6383	1.25068e-69	2.98485e-68	TEAD3	7005		ENSG00000058056
ENSG00000007908	0.88649	1.6006	3.18372	0.502747	0.615142	NA	SELE	6401		ENSG00000058091
ENSG00000007923	578.549	-0.669324	0.118058	-5.66944	1.43264e-08	5.69612e-08	DNAJC11	55735		ENSG00000058453
ENSG00000007933	1.81899	2.62114	2.35305	1.11393	0.265308	0.384736	FMO3	2328		ENSG00000058668
ENSG00000007944	1351.22	1.13701	0.0940139	12.094	1.13575e-33	1.14201e-32	MYLIP	29116		ENSG00000058729
ENSG00000007952	11.6698	-2.87489	0.948302	-3.03161	0.0024325	0.00609403	NOX1	27035		ENSG00000058804
ENSG00000007968	327.717	-3.09712	0.192024	-16.1288	1.60109e-58	3.03732e-57	E2F2	1870		ENSG00000059145
ENSG00000008018	2475.33	-1.28192	0.0709564	-18.0664	5.86469e-73	1.48943e-71	PSMB1	5689		ENSG00000059691
ENSG00000008056	11.7102	0.0059489	0.73676	0.00807442	0.993558	0.995221	SYN1	6853		ENSG00000059769
ENSG00000008083	2747.63	-1.73885	0.0714402	-24.34	7.40366e-131	4.84062e-129	JARID2	3720		ENSG00000060138
ENSG00000008086	161.203	0.0528788	0.203299	0.260104	0.794784	0.860663	CDKL5	6792		ENSG00000060688
ENSG00000008118	0.377499	-1.27589	4.81901	-0.264762	0.791193	NA	CAMK1G	57172		ENSG00000061492
ENSG00000008128	93.6251	1.03612	0.27134	3.81854	0.000134243	0.000392482	CDK11A	728642		ENSG00000061656
ENSG00000008130	1292.36	0.420229	0.0896132	4.68936	2.74055e-06	9.32106e-06	NADK	65220		ENSG00000061794
ENSG00000008196	0.886278	3.18309	2.97432	1.07019	0.284534	NA	TFAP2B	7021		ENSG00000062038
ENSG00000008226	14.8502	0.994882	0.709745	1.40175	0.160991	0.257155	DLEC1	9940		ENSG00000062370
ENSG00000008256	679.663	1.89313	0.115671	16.3665	3.31955e-60	6.54458e-59	CYTH3	9265		ENSG00000062485
ENSG00000008277	268.344	-0.674196	0.171334	-3.93497	8.32075e-05	0.00024857	ADAM22	53616		ENSG00000062822
ENSG00000008282	2564.75	-1.40995	0.0878869	-16.0427	6.42645e-58	1.20449e-56	SYPL1	6856		ENSG00000063015
ENSG00000008283	6472.66	0.578093	0.0816874	7.07689	1.47425e-12	7.22202e-12	CYB561	1534		ENSG00000063241
ENSG00000008294	4988.93	0.399033	0.0645833	6.17857	6.46835e-10	2.78401e-09	SPAG9	9043		ENSG00000063322
ENSG00000008300	506.137	-0.769853	0.131253	-5.86542	4.47993e-09	1.83867e-08	CELSR3	1951		ENSG00000063587
ENSG00000008311	30.222	3.22338	0.569676	5.65827	1.52902e-08	6.06988e-08	AASS	10157		ENSG00000063660
ENSG00000008323	174.194	-0.916053	0.219068	-4.18159	2.89481e-05	9.02168e-05	PLEKHG6	55200		ENSG00000064012
ENSG00000008324	189.242	-1.09471	0.196192	-5.5798	2.40802e-08	9.45649e-08	SS18L2	51188		ENSG00000064102
ENSG00000008382	280.513	0.210198	0.170381	1.23369	0.217318	0.327912	MPND	84954		ENSG00000064195
ENSG00000008394	2383.97	-0.369941	0.0702906	-5.26302	1.41707e-07	5.29288e-07	MGST1	4257		ENSG00000064199
ENSG00000008405	619.184	1.31985	0.114242	11.5531	7.11911e-31	6.64939e-30	CRY1	1407		ENSG00000064201
ENSG00000008438	4.08273	-1.42096	1.38897	-1.02303	0.306293	0.430832	PGLYRP1	8993		ENSG00000064225
ENSG00000008441	305.483	0.133333	0.148552	0.897556	0.369422	0.497625	NFIX	4784		ENSG00000064300
ENSG00000008513	2094.93	0.174444	0.0777223	2.24445	0.0248034	0.0513644	ST3GAL1	6482		ENSG00000064313
ENSG00000008516	26.4377	1.68884	0.491205	3.43815	0.000585703	0.00159559	MMP25	64386		ENSG00000064490
ENSG00000008517	3.48657	1.00051	1.27092	0.787233	0.431145	0.559325	IL32	9235		ENSG00000064545
ENSG00000008710	1253.53	1.29246	0.112064	11.5332	8.97098e-31	8.34304e-30	PKD1	5310		ENSG00000064687
ENSG00000008735	154.021	1.19387	0.220728	5.40877	6.34574e-08	2.42694e-07	MAPK8IP2	23542		ENSG00000064787
ENSG00000008838	464.452	0.160443	0.131842	1.21693	0.223629	0.335547	MED24	9862		ENSG00000064933
ENSG00000008853	525.198	1.45232	0.131504	11.0439	2.34546e-28	2.03519e-27	RHOBTB2	23221		ENSG00000065057
ENSG00000008869	690.377	-2.00859	0.12378	-16.2271	3.24209e-59	6.25158e-58	HEATR5B	54497		ENSG00000065154
ENSG00000008952	2510.33	-1.35465	0.0959532	-14.1178	2.95062e-45	4.08037e-44	SEC62	7095		ENSG00000065268
ENSG00000008988	5226.18	0.196005	0.0626793	3.12711	0.00176534	0.00452753	RPS20	6224		ENSG00000065320
ENSG00000009307	51083.5	-0.269408	0.0510057	-5.28193	1.2783e-07	4.78729e-07	CSDE1	7812		ENSG00000065328
ENSG00000009335	2947.99	0.0638237	0.068522	0.931433	0.351629	0.478611	UBE3C	9690		ENSG00000065361
ENSG00000009413	3745.7	0.833677	0.0689448	12.092	1.16483e-33	1.1704e-32	REV3L	5980		ENSG00000065413
ENSG00000009694	2.28189	0.198666	1.82374	0.108933	0.913256	0.947427	TENM1	10178		ENSG00000065518
ENSG00000009709	1.40296	1.82433	2.54804	0.715974	0.474007	0.598292	PAX7	5081		ENSG00000065609
ENSG00000009724	49.7044	2.04212	0.407309	5.01369	5.33962e-07	1.91331e-06	MASP2	10747		ENSG00000065621
ENSG00000009765	2.61095	0.615695	1.49958	0.410579	0.681381	0.779176	IYD	389434		ENSG00000065809
ENSG00000009780	366.962	1.22532	0.14719	8.32474	8.45109e-17	4.92015e-16	FAM76A	199870		ENSG00000065833
ENSG00000009790	33.301	-2.29822	0.529486	-4.34047	1.42181e-05	4.55789e-05	TRAF3IP3	80342		ENSG00000065882
ENSG00000009830	669.167	0.442953	0.114753	3.86007	0.000113355	0.000333877	POMT2	29954		ENSG00000065989
ENSG00000009844	1107.43	-1.18713	0.0982145	-12.0871	1.23547e-33	1.23961e-32	VTA1	51534		ENSG00000066027
ENSG00000009950	313.989	2.8138	0.186373	15.0977	1.67762e-51	2.69205e-50	MLXIPL	51085		ENSG00000066230
ENSG00000009954	3356.88	-1.83045	0.0676881	-27.0425	4.67951e-161	4.4e-159	BAZ1B	9031		ENSG00000066279
ENSG00000010017	1446.46	0.436711	0.0818059	5.33838	9.37814e-08	3.54521e-07	RANBP9	10048		ENSG00000066336
ENSG00000010030	60.1671	5.54749	0.712737	7.78337	7.06198e-15	3.80565e-14	ETV7	51513		ENSG00000066382
ENSG00000010072	579.912	0.819337	0.117611	6.96651	3.2489e-12	1.56752e-11	SPRTN	83932		ENSG00000066422
ENSG00000010165	912.741	-1.24127	0.0984133	-12.6129	1.79328e-36	1.95336e-35	METTL13	51603		ENSG00000066557
ENSG00000010219	26.2348	0.345686	0.498388	0.693607	0.487929	0.611455	DYRK4	8798		ENSG00000066651
ENSG00000010244	1526.66	-1.13566	0.0892506	-12.7244	4.32727e-37	4.78023e-36	ZNF207	7756		ENSG00000066697
ENSG00000010256	1432.33	-0.175757	0.0905917	-1.9401	0.0523673	0.0996381	UQCRC1	7384		ENSG00000066923
ENSG00000010270	170.074	-3.82319	0.298509	-12.8076	1.48664e-37	1.65461e-36	STARD3NL	83930		ENSG00000067066
ENSG00000010278	4180.22	0.312399	0.0719808	4.34003	1.42464e-05	4.56593e-05	CD9	928		ENSG00000067113
ENSG00000010282	1.91355	4.81842	2.25962	2.1324	0.0329738	0.0661688	HHATL	57467		ENSG00000067191
ENSG00000010292	2585.02	-2.4667	0.0799724	-30.8444	6.66839e-209	1.11592e-206	NCAPD2	9918		ENSG00000067208
ENSG00000010295	12.8558	-0.115557	0.700128	-0.165051	0.868904	0.919119	IFFO1	25900		ENSG00000067221
ENSG00000010310	21.3253	0.250915	0.574148	0.437021	0.662096	0.763659	GIPR	2696		ENSG00000067369
ENSG00000010318	50.5132	-0.601585	0.383207	-1.56987	0.116446	0.196163	PHF7	51533		ENSG00000067533
ENSG00000010319	73.3295	5.49313	0.581628	9.44441	3.57428e-21	2.46172e-20	SEMA3G	56920		ENSG00000067601
ENSG00000010322	568.466	-0.428577	0.124049	-3.4549	0.00055049	0.00150403	NISCH	11188		ENSG00000067715
ENSG00000010327	3.69032	2.3035	1.44166	1.59781	0.110086	0.187184	STAB1	23166		ENSG00000067840
ENSG00000010361	88.3248	-1.36632	0.314186	-4.34877	1.36902e-05	4.3947e-05	FUZ	80199		ENSG00000067900
ENSG00000010379	1.88051	2.74411	2.18324	1.2569	0.208791	0.317692	SLC6A13	6540		ENSG00000067992
ENSG00000010404	1310.1	0.0292072	0.0963578	0.303111	0.761805	0.838254	IDS	3423		ENSG00000068078
ENSG00000010438	4.52935	6.08936	1.81618	3.35283	0.000799896	0.00214341	PRSS3	5646		ENSG00000068097
ENSG00000010539	348.698	0.645581	0.142237	4.53877	5.65841e-06	1.87507e-05	ZNF200	7752		ENSG00000068354
ENSG00000010610	1.41004	4.80208	2.56005	1.87577	0.0606864	0.113312	CD4	920		ENSG00000068366
ENSG00000010626	45.3916	0.0827067	0.377263	0.219228	0.826472	0.886298	LRRC23	10233		ENSG00000068489
ENSG00000010671	3.97392	2.31373	1.39345	1.66044	0.0968267	0.168026	BTK	695		ENSG00000068976
ENSG00000010704	53.6489	1.48427	0.384697	3.85829	0.000114181	0.000336206	HFE	3077		ENSG00000069020
ENSG00000010803	225.674	-0.58965	0.186486	-3.1619	0.00156746	0.00404585	SCMH1	22955		ENSG00000069482
ENSG00000010810	122.447	3.34268	0.298402	11.2019	3.9887e-29	3.5498e-28	FYN	2534		ENSG00000069667
ENSG00000010818	1251.13	2.16025	0.0945925	22.8374	1.95049e-115	1.04649e-113	HIVEP2	3097		ENSG00000069712
ENSG00000010932	16.4727	-1.97698	0.749246	-2.63862	0.00832436	0.0190672	FMO1	2326		ENSG00000069812
ENSG00000011007	1562.45	0.0460966	0.0809274	0.569605	0.568946	0.685348	ELOA	6924		ENSG00000069869
ENSG00000011009	850.808	0.919933	0.113598	8.09816	5.57975e-16	3.14304e-15	LYPLA2	11313		ENSG00000069943
ENSG00000011021	170.611	-1.58088	0.21915	-7.2137	5.44532e-13	2.71773e-12	CLCN6	1185		ENSG00000069974
ENSG00000011028	271.28	0.80931	0.168197	4.81169	1.49661e-06	5.1958e-06	MRC2	9902		ENSG00000070018
ENSG00000011083	0.550129	3.23441	3.6939	0.875608	0.381243	NA	SLC6A7	6534		ENSG00000070019
ENSG00000011105	190.814	0.389438	0.191676	2.03175	0.0421789	0.0823314	TSPAN9	10867		ENSG00000070061
ENSG00000011114	1805.14	-0.458753	0.0807205	-5.68322	1.32179e-08	5.26955e-08	BTBD7	55727		ENSG00000070087
ENSG00000011132	72.0733	-0.855128	0.332348	-2.57299	0.0100825	0.0226731	APBA3	9546		ENSG00000070371
ENSG00000011143	313.349	-3.6422	0.224279	-16.2396	2.64639e-59	5.11344e-58	MKS1	54903		ENSG00000070388
ENSG00000011198	829.226	1.5417	0.102977	14.9713	1.13169e-50	1.77053e-49	ABHD5	51099		ENSG00000070404
ENSG00000011201	199.599	2.68951	0.214049	12.5649	3.29238e-36	3.56694e-35	ANOS1	3730		ENSG00000070601
ENSG00000011243	1010.17	0.932567	0.0970203	9.61209	7.10942e-22	5.02828e-21	AKAP8L	26993		ENSG00000070778
ENSG00000011258	1014.61	-0.626667	0.110024	-5.69572	1.22855e-08	4.91243e-08	MBTD1	54799		ENSG00000070785
ENSG00000011260	1275.05	-2.50004	0.10055	-24.8636	1.8441e-136	1.31587e-134	UTP18	51096		ENSG00000070814
ENSG00000011275	939.629	-1.55786	0.100787	-15.4569	6.77423e-54	1.15635e-52	RNF216	54476		ENSG00000070950
ENSG00000011295	1163.37	0.294339	0.0947191	3.10749	0.00188683	0.00481365	TTC19	54902		ENSG00000071127
ENSG00000011304	5361.83	-1.10806	0.0736473	-15.0454	3.69845e-51	5.85463e-50	PTBP1	5725		ENSG00000071243
ENSG00000011332	56.2732	-0.896444	0.356438	-2.515	0.0119031	0.0263386	DPF1	8193		ENSG00000071539
ENSG00000011347	723.036	0.318271	0.108791	2.92551	0.00343887	0.00840846	SYT7	9066		ENSG00000071564
ENSG00000011376	317.074	-1.74532	0.169703	-10.2845	8.27651e-25	6.44024e-24	LARS2	23395		ENSG00000071575
ENSG00000011405	2022.97	-0.00731333	0.0806392	-0.0906919	0.927737	0.954339	PIK3C2A	5286		ENSG00000071626
ENSG00000011422	35.7465	-0.604304	0.445259	-1.3572	0.174719	0.275192	PLAUR	5329		ENSG00000071794
ENSG00000011426	2042.06	-4.51417	0.105021	-42.9834	0	0	ANLN	54443		ENSG00000071967
ENSG00000011451	1662.78	1.0051	0.0898353	11.1882	4.65738e-29	4.13313e-28	WIZ	58525		ENSG00000072042
ENSG00000011454	3874.09	-0.252152	0.0624689	-4.03643	5.42701e-05	0.000164643	GPR21	2844		ENSG00000072121
ENSG00000011465	0.626487	-3.25683	3.51773	-0.925831	0.354534	NA	DCN	1634		ENSG00000072201
ENSG00000011478	283.833	0.562342	0.179381	3.13491	0.00171909	0.00441536	QPCTL	54814		ENSG00000072401
ENSG00000011485	685.481	-2.12848	0.124375	-17.1134	1.17842e-65	2.58626e-64	PPP5C	5536		ENSG00000072501
ENSG00000011523	670.733	1.61107	0.11896	13.543	8.72126e-42	1.09655e-40	CEP68	23177		ENSG00000072571
ENSG00000011566	1000.47	-1.03239	0.111596	-9.25111	2.22167e-20	1.49105e-19	MAP4K3	8491		ENSG00000072682
ENSG00000011590	181.189	3.11872	0.234802	13.2824	2.93027e-40	3.51908e-39	ZBTB32	27033		ENSG00000072858
ENSG00000011638	245.97	-1.59987	0.189368	-8.44844	2.95218e-17	1.7389e-16	TMEM159	57146		ENSG00000072954
ENSG00000011677	1.68514	2.57718	2.47571	1.04099	0.297882	0.421665	GABRA3	2556		ENSG00000073050
ENSG00000012048	985.647	-4.02462	0.13119	-30.6779	1.12285e-206	1.82474e-204	BRCA1	672		ENSG00000073060
ENSG00000012061	214.744	-0.870421	0.183649	-4.7396	2.1414e-06	7.35679e-06	ERCC1	2067		ENSG00000073111
ENSG00000012124	13.6174	-1.37996	0.761366	-1.81248	0.0699121	0.127688	CD22	933		ENSG00000073282
ENSG00000012171	791.032	0.539905	0.116392	4.63868	3.50644e-06	1.18173e-05	SEMA3B	7869		ENSG00000073331
ENSG00000012174	522.479	-2.2475	0.138902	-16.1804	6.92893e-59	1.32157e-57	MBTPS2	51360		ENSG00000073464
ENSG00000012211	163.703	-0.111452	0.211624	-0.526649	0.598437	0.711013	PRICKLE3	4007		ENSG00000073536
ENSG00000012223	0.35691	1.59524	4.90932	0.324942	0.745225	NA	LTF	4057		ENSG00000073670
ENSG00000012232	695.588	0.704715	0.10982	6.41702	1.38969e-10	6.19761e-10	EXTL3	2137		ENSG00000073792
ENSG00000012504	0.286638	2.62313	4.89212	0.536195	0.591824	NA	NR1H4	9971		ENSG00000074054
ENSG00000012660	2054.01	-0.248504	0.0816522	-3.04345	0.00233885	0.00587597	ELOVL5	60481		ENSG00000074071
ENSG00000012779	29.4641	4.81493	0.966982	4.97934	6.38028e-07	2.27345e-06	ALOX5	240		ENSG00000074219
ENSG00000012822	353.116	-0.923971	0.158791	-5.81879	5.9274e-09	2.41477e-08	CALCOCO1	57658		ENSG00000074527
ENSG00000012963	1001.96	-2.10747	0.105897	-19.9012	3.97381e-88	1.35254e-86	UBR7	55148		ENSG00000074582
ENSG00000012983	623.471	-1.78503	0.142994	-12.4833	9.21346e-36	9.85269e-35	MAP4K5	11183		ENSG00000074621
ENSG00000013016	253.693	1.68793	0.179298	9.4141	4.77152e-21	3.27027e-20	EHD3	30845		ENSG00000074660
ENSG00000013275	2892.08	-0.00806392	0.080666	-0.0999668	0.920371	0.950598	PSMC4	5704		ENSG00000074695
ENSG00000013288	1330.22	1.13904	0.100324	11.3536	7.12054e-30	6.48064e-29	MAN2B2	23324		ENSG00000074935
ENSG00000013293	4.40257	2.98159	1.34909	2.21008	0.0270996	0.0556279	SLC7A14	57709		ENSG00000075089
ENSG00000013297	22.3851	2.74585	0.620644	4.4242	9.67993e-06	3.15124e-05	CLDN11	5010		ENSG00000075131
ENSG00000013306	3149.15	1.32116	0.0850879	15.527	2.27616e-54	3.93313e-53	SLC25A39	51629		ENSG00000075188
ENSG00000013364	489.705	-0.00511233	0.14267	-0.0358333	0.971415	0.979402	MVP	9961		ENSG00000075218
ENSG00000013374	582.732	-0.545023	0.117773	-4.62774	3.69675e-06	1.24304e-05	NUB1	51667		ENSG00000075234
ENSG00000013375	615.522	-0.971057	0.119479	-8.12744	4.38466e-16	2.48229e-15	PGM3	5238		ENSG00000075303
ENSG00000013392	176.53	0.162612	0.199206	0.816302	0.414327	0.542417	RWDD2A	112611		ENSG00000075399
ENSG00000013441	1303.91	1.12107	0.0866108	12.9437	2.54934e-38	2.90877e-37	CLK1	1195		ENSG00000075407
ENSG00000013503	248.301	-2.73391	0.197009	-13.8771	8.72412e-44	1.16242e-42	POLR3B	55703		ENSG00000075420
ENSG00000013523	853.921	0.0131386	0.106477	0.123394	0.901795	0.941513	ANGEL1	23357		ENSG00000075461
ENSG00000013561	685.182	-1.45376	0.117478	-12.3748	3.57727e-35	3.75828e-34	RNF14	9604		ENSG00000075618
ENSG00000013563	254.745	1.0954	0.174174	6.28914	3.19227e-10	1.3962e-09	DNASE1L1	1774		ENSG00000075643
ENSG00000013573	338.236	-2.79463	0.178181	-15.6842	1.9387e-55	3.43445e-54	DDX11	1663		ENSG00000075673
ENSG00000013583	526.859	1.24061	0.131885	9.40681	5.11444e-21	3.50274e-20	HEBP1	50865		ENSG00000075702
ENSG00000013588	8463.59	0.00952647	0.0630908	0.150996	0.879979	0.927102	GPRC5A	9052		ENSG00000075945
ENSG00000013619	183.124	0.568309	0.199932	2.84251	0.00447597	0.0107406	MAMLD1	10046		ENSG00000076003
ENSG00000013725	1.93825	2.99963	2.11776	1.41642	0.156654	0.251477	CD6	923		ENSG00000076043
ENSG00000013810	1043.85	-1.18713	0.106452	-11.1517	7.0215e-29	6.19594e-28	TACC3	10460		ENSG00000076053
ENSG00000014123	1016.9	-1.14003	0.105472	-10.8088	3.12782e-27	2.61713e-26	UFL1	23376		ENSG00000076242
ENSG00000014138	711.045	-2.22892	0.127131	-17.5324	8.10297e-69	1.89997e-67	POLA2	23649		ENSG00000076248
ENSG00000014164	694.709	0.675526	0.120544	5.60396	2.09511e-08	8.26344e-08	ZC3H3	23144		ENSG00000076382
ENSG00000014216	4960.83	0.590095	0.0735394	8.02421	1.02181e-15	5.69419e-15	CAPN1	823		ENSG00000076554
ENSG00000014257	25.2049	0.824534	0.543419	1.51731	0.129189	0.214152	ACPP	55		ENSG00000076555
ENSG00000014641	1824.16	-0.553324	0.0756531	-7.31396	2.59375e-13	1.31318e-12	MDH1	4190		ENSG00000076685
ENSG00000014824	904.293	-1.20308	0.107848	-11.1553	6.74924e-29	5.96505e-28	SLC30A9	10463		ENSG00000076716
ENSG00000014914	123.442	-0.0447884	0.234022	-0.191385	0.848224	0.903323	MTMR11	10903		ENSG00000076770
ENSG00000014919	813.534	-0.964009	0.108529	-8.88251	6.53709e-19	4.13462e-18	COX15	1355		ENSG00000076864
ENSG00000015133	665.569	0.297746	0.119837	2.4846	0.0129697	0.0285314	CCDC88C	440193		ENSG00000076928
ENSG00000015153	398.61	0.552907	0.139958	3.95051	7.79849e-05	0.00023344	YAF2	10138		ENSG00000076984
ENSG00000015171	2544.02	-0.6251	0.0800866	-7.8053	5.93589e-15	3.21173e-14	ZMYND11	10771		ENSG00000077097
ENSG00000015285	63.9942	2.47263	0.381997	6.4729	9.61398e-11	4.32183e-10	WAS	7454		ENSG00000077152
ENSG00000015413	1.43855	4.20765	2.33557	1.80155	0.0716156	0.130267	DPEP1	1800		ENSG00000077232
ENSG00000015475	575.41	-0.152347	0.122866	-1.23994	0.214997	0.325196	BID	637		ENSG00000077238
ENSG00000015479	5284.55	-1.24685	0.0818652	-15.2305	2.21928e-52	3.6637e-51	MATR3	9782		ENSG00000077312
ENSG00000015520	6.80763	0.428058	1.07325	0.398843	0.690009	0.785922	NPC1L1	29881		ENSG00000077348
ENSG00000015532	616.722	-1.15832	0.137782	-8.40693	4.20898e-17	2.46747e-16	XYLT2	64132		ENSG00000077514
ENSG00000015568	119.776	2.70525	0.276418	9.78681	1.28275e-22	9.28029e-22	RGPD5	84220		ENSG00000077684
ENSG00000015592	0.652816	3.12594	3.81571	0.81923	0.412655	NA	STMN4	81551		ENSG00000077713
ENSG00000015676	1027.62	-0.108709	0.0982935	-1.10596	0.268743	0.388635	NUDCD3	23386		ENSG00000077782
ENSG00000016082	0.735177	-0.785749	2.91929	-0.269157	0.787809	NA	ISL1	3670		ENSG00000078018
ENSG00000016391	221.782	-0.609446	0.191531	-3.18197	0.00146277	0.0037906	CHDH	55349		ENSG00000078061
ENSG00000016402	45.6312	1.55762	0.377419	4.12704	3.67462e-05	0.000113389	IL20RA	53832		ENSG00000078081
ENSG00000016490	0.236061	0.178324	4.99733	0.0356838	0.971534	NA	CLCA1	1179		ENSG00000078177
ENSG00000016602	0.485675	0.178337	4.34671	0.041028	0.967274	NA	CLCA4	22802		ENSG00000078237
ENSG00000016864	284.437	-1.07438	0.182368	-5.89128	3.83219e-09	1.57881e-08	GLT8D1	55830		ENSG00000078687
ENSG00000017260	1850.3	-0.398373	0.0762768	-5.22273	1.76306e-07	6.5426e-07	ATP2C1	27032		ENSG00000078804
ENSG00000017373	133.35	1.0073	0.249252	4.0413	5.31546e-05	0.000161451	NA	NA		ENSG00000078814
ENSG00000017427	1.03716	3.89785	2.78136	1.40142	0.161089	NA	IGF1	3479		ENSG00000078902
ENSG00000017483	1.25927	-0.418357	2.44811	-0.17089	0.86431	NA	SLC38A5	92745		ENSG00000079101
ENSG00000017621	21.2882	0.635302	0.570761	1.11308	0.265674	0.385128	NA	NA		ENSG00000079134
ENSG00000017797	1344.3	-0.897712	0.0876936	-10.2369	1.3548e-24	1.0464e-23	RALBP1	10928		ENSG00000079246
ENSG00000018189	242.57	1.21784	0.176149	6.91371	4.72129e-12	2.25969e-11	RUFY3	22902		ENSG00000079257
ENSG00000018236	0.829033	1.59959	3.37172	0.474415	0.635204	NA	CNTN1	1272		ENSG00000079387
ENSG00000018280	40.1274	1.94054	0.421191	4.60726	4.08005e-06	1.36718e-05	SLC11A1	6556		ENSG00000079393
ENSG00000018408	692.662	0.887142	0.110424	8.03396	9.43751e-16	5.26754e-15	WWTR1	25937		ENSG00000079462
ENSG00000018510	1.3606	-1.4269	2.44683	-0.583164	0.559783	0.677796	AGPS	8540		ENSG00000079482
ENSG00000018610	439.222	-1.88832	0.145654	-12.9644	1.94705e-38	2.23426e-37	CXorf56	63932		ENSG00000079616
ENSG00000018625	0.868155	3.99277	3.11656	1.28115	0.200143	NA	ATP1A2	477		ENSG00000079691
ENSG00000018699	236.918	-3.22842	0.225738	-14.3016	2.13758e-46	3.05211e-45	TTC27	55622		ENSG00000079785
ENSG00000018869	0.883567	2.62231	3.00294	0.873247	0.382528	NA	ZNF582	147948		ENSG00000079950
ENSG00000019102	5.32634	0.705781	1.12112	0.629534	0.529	0.650582	VSIG2	23584		ENSG00000079974
ENSG00000019144	254.476	-1.72369	0.184665	-9.33414	1.01811e-20	6.89379e-20	PHLDB1	23187		ENSG00000080031
ENSG00000019169	0.363947	-1.27527	4.48635	-0.284255	0.776215	NA	MARCO	8685		ENSG00000080224
ENSG00000019186	75.3962	0.136175	0.302468	0.450212	0.652558	0.755975	CYP24A1	1591		ENSG00000080298
ENSG00000019485	63.7503	0.0798033	0.321763	0.248019	0.80412	0.868165	PRDM11	56981		ENSG00000080345
ENSG00000019505	6.92227	-0.0594745	0.992371	-0.0599317	0.95221	0.966337	SYT13	57586		ENSG00000080511
ENSG00000019549	8.04126	-1.41118	0.963429	-1.46475	0.142989	0.23311	SNAI2	6591		ENSG00000080546
ENSG00000019582	5.22513	0.329468	1.13484	0.290322	0.77157	0.844668	CD74	972		ENSG00000080573
ENSG00000019991	1.24843	-0.345356	2.29738	-0.150326	0.880507	NA	HGF	3082		ENSG00000080644
ENSG00000019995	953.005	-0.244625	0.108058	-2.26384	0.0235842	0.0490885	ZRANB1	54764		ENSG00000080815
ENSG00000020129	677.729	0.00295093	0.120343	0.024521	0.980437	0.985802	NCDN	23154		ENSG00000080839
ENSG00000020181	77.1307	2.08959	0.349184	5.98421	2.17442e-09	9.09427e-09	ADGRA2	25960		ENSG00000080947
ENSG00000020219	14.0513	5.29644	1.18805	4.45811	8.26868e-06	2.70687e-05	NA	NA		ENSG00000080986
ENSG00000020256	531.232	-0.147259	0.125327	-1.175	0.239994	0.355472	ZFP64	55734		ENSG00000081026
ENSG00000020426	386.634	-2.5066	0.164515	-15.2363	2.03117e-52	3.35512e-51	MNAT1	4331		ENSG00000081059
ENSG00000020577	447.658	1.73827	0.134095	12.963	1.98378e-38	2.27548e-37	SAMD4A	23034		ENSG00000081087
ENSG00000020633	1.5043	1.12654	2.04906	0.549784	0.582468	0.696771	RUNX3	864		ENSG00000081181
ENSG00000020922	368.676	-1.16529	0.150178	-7.75942	8.53168e-15	4.58185e-14	MRE11	4361		ENSG00000081277
ENSG00000021300	327.963	0.705743	0.162566	4.34126	1.41666e-05	4.54241e-05	PLEKHB1	58473		ENSG00000081307
ENSG00000021355	1007.47	1.83012	0.100768	18.1618	1.03616e-73	2.66521e-72	SERPINB1	1992		ENSG00000081386
ENSG00000021461	1.06747	3.92959	2.63154	1.49327	0.135368	NA	CYP3A43	64816		ENSG00000081818
ENSG00000021488	1.39834	2.51842	2.30844	1.09096	0.275289	0.396469	SLC7A9	11136		ENSG00000081842
ENSG00000021574	519.621	-2.36664	0.150424	-15.7331	8.97245e-56	1.60772e-54	SPAST	6683		ENSG00000081853
ENSG00000021645	2.23681	4.78434	2.19185	2.18278	0.029052	0.0591261	NRXN3	9369		ENSG00000081870
ENSG00000021762	112.779	-1.73658	0.258764	-6.71104	1.93245e-11	8.99037e-11	OSBPL5	114879		ENSG00000082068
ENSG00000021776	1171.28	-1.565	0.0987114	-15.8543	1.31309e-56	2.39249e-55	AQR	9716		ENSG00000082175
ENSG00000021826	54.0235	-0.67415	0.349275	-1.93014	0.0535891	0.101681	CPS1	1373		ENSG00000082458
ENSG00000022267	92.542	-0.490214	0.272388	-1.79969	0.0719092	0.130699	FHL1	2273		ENSG00000082482
ENSG00000022277	1949.28	-0.632952	0.0803271	-7.87967	3.28239e-15	1.79535e-14	RTFDC1	51507		ENSG00000082512
ENSG00000022355	0.640834	0.178222	3.66448	0.048635	0.96121	NA	GABRA1	2554		ENSG00000082515
ENSG00000022556	0.897119	2.62233	3.02719	0.866261	0.386347	NA	NLRP2	55655		ENSG00000082516
ENSG00000022567	370.648	0.0735202	0.1425	0.515932	0.605902	0.717386	SLC45A4	57210		ENSG00000082641
ENSG00000022840	2121.19	0.129941	0.0742244	1.75065	0.0800062	0.143158	RNF10	9921		ENSG00000082684
ENSG00000022976	151.679	-2.07961	0.237564	-8.75391	2.06083e-18	1.27702e-17	ZNF839	55778		ENSG00000083067
ENSG00000023041	449.513	-3.06245	0.166025	-18.4457	5.64549e-76	1.50016e-74	ZDHHC6	64429		ENSG00000083099
ENSG00000023171	4.62574	-0.0971202	1.28943	-0.0753202	0.93996	0.959098	GRAMD1B	57476		ENSG00000083457
ENSG00000023191	1342.21	0.56327	0.095817	5.87859	4.13765e-09	1.70217e-08	RNH1	6050		ENSG00000083535
ENSG00000023228	1926.05	-1.34815	0.0836775	-16.1112	2.12765e-58	4.02264e-57	NDUFS1	4719		ENSG00000083635
ENSG00000023287	2293.73	0.299001	0.0747774	3.99855	6.37304e-05	0.000192244	RB1CC1	9821		ENSG00000083642
ENSG00000023318	1736.54	0.0430067	0.0787719	0.545965	0.58509	0.699253	ERP44	23071		ENSG00000083812
ENSG00000023330	489.875	-0.619533	0.128296	-4.82893	1.37268e-06	4.77913e-06	ALAS1	211		ENSG00000083838
ENSG00000023445	24.1235	2.30158	0.57013	4.03693	5.41542e-05	0.000164309	BIRC3	330		ENSG00000083857
ENSG00000023516	3379.65	-0.121752	0.0826917	-1.47236	0.140925	0.23036	AKAP11	11215		ENSG00000084070
ENSG00000023572	205.065	-1.59949	0.211138	-7.57561	3.57452e-14	1.87384e-13	GLRX2	51022		ENSG00000084234
ENSG00000023608	184.328	0.273	0.18952	1.44049	0.14973	0.242065	SNAPC1	6617		ENSG00000084693
ENSG00000023697	246.04	-0.804152	0.182133	-4.4152	1.00918e-05	3.27925e-05	DERA	51071		ENSG00000084774
ENSG00000023734	1685.14	-1.05759	0.0831311	-12.7219	4.4683e-37	4.93215e-36	STRAP	11171		ENSG00000085063
ENSG00000023839	64.1857	0.755546	0.329986	2.28963	0.0220428	0.0461453	ABCC2	1244		ENSG00000085117
ENSG00000023892	97.5413	0.637999	0.272622	2.34023	0.0192716	0.0409031	DEF6	50619		ENSG00000085276
ENSG00000023902	62.0542	-0.168083	0.331923	-0.506391	0.612582	0.722738	PLEKHO1	51177		ENSG00000085433
ENSG00000023909	425.826	-0.221192	0.146276	-1.51215	0.130495	0.215986	GCLM	2730		ENSG00000085465
ENSG00000024048	1428.97	-1.30632	0.0926805	-14.0949	4.08494e-45	5.63513e-44	UBR2	23304		ENSG00000085491
ENSG00000024422	73.0426	-2.70249	0.39344	-6.86887	6.47134e-12	3.08104e-11	EHD2	30846		ENSG00000085552
ENSG00000024526	415.368	-6.68243	0.382089	-17.4892	1.7321e-68	4.02115e-67	DEPDC1	55635		ENSG00000085721
ENSG00000024862	90.2076	-1.96673	0.315121	-6.24121	4.34208e-10	1.88443e-09	CCDC28A	25901		ENSG00000085741
ENSG00000025039	101.895	-1.72069	0.272944	-6.30418	2.89727e-10	1.26994e-09	RRAGD	58528		ENSG00000085760
ENSG00000025156	200.117	-1.72415	0.19878	-8.67367	4.18399e-18	2.56049e-17	HSF2	3298		ENSG00000085840
ENSG00000025293	652.228	-0.97828	0.114174	-8.56836	1.04971e-17	6.29381e-17	PHF20	51230		ENSG00000085999
ENSG00000025423	14.3944	-1.04842	0.670673	-1.56323	0.117997	0.198408	HSD17B6	8630		ENSG00000086062
ENSG00000025434	90.0645	-0.43593	0.293699	-1.48428	0.137736	0.226014	NR1H3	10062		ENSG00000086200
ENSG00000025708	39.8721	1.262	0.458529	2.75228	0.00591824	0.0139072	TYMP	1890		ENSG00000086289
ENSG00000025770	437.385	-0.0344823	0.131358	-0.262505	0.792932	0.859144	NCAPH2	29781		ENSG00000086300
ENSG00000025772	404.917	0.140761	0.135549	1.03845	0.299058	0.422945	TOMM34	10953		ENSG00000086504
ENSG00000025796	1922.23	-0.79669	0.0829385	-9.60579	7.55752e-22	5.3385e-21	SEC63	11231		ENSG00000086544
ENSG00000025800	3679.11	0.421321	0.0663273	6.35216	2.12314e-10	9.38669e-10	KPNA6	23633		ENSG00000086570
ENSG00000026025	14.2215	-0.0754994	0.8537	-0.0884379	0.929529	0.95511	VIM	7431		ENSG00000086619
ENSG00000026036	153.624	0.418818	0.227839	1.83822	0.0660307	0.12173	RTEL1	51750		ENSG00000086827
ENSG00000026103	890.393	4.17579	0.147482	28.3139	2.33371e-176	2.67796e-174	FAS	355		ENSG00000087053
ENSG00000026297	803.894	1.28913	0.117419	10.9789	4.82929e-28	4.1482e-27	RNASET2	8635		ENSG00000087085
ENSG00000026508	1335.52	-0.826072	0.0849918	-9.71943	2.49163e-22	1.78835e-21	CD44	960		ENSG00000087299
ENSG00000026559	37.948	1.96709	0.461912	4.25858	2.05731e-05	6.51049e-05	KCNG1	3755		ENSG00000087460
ENSG00000026652	6.9532	-0.52966	0.954775	-0.554748	0.579067	0.694002	AGPAT4	56895		ENSG00000087586
ENSG00000026751	0.592517	1.66787	3.59733	0.46364	0.642905	NA	SLAMF7	57823		ENSG00000087842
ENSG00000026950	1.99587	0.754089	1.97591	0.381642	0.702727	0.795657	BTN3A1	11119		ENSG00000087903
ENSG00000027001	489.535	-0.0778074	0.126669	-0.614259	0.539044	0.660019	MIPEP	4285		ENSG00000087916
ENSG00000027075	519.558	0.15066	0.119285	1.26303	0.206579	0.315041	PRKCH	5583		ENSG00000087995
ENSG00000027644	0.983213	0.704814	2.64373	0.266598	0.789778	NA	INSRR	3645		ENSG00000088179
ENSG00000027697	540.651	0.654646	0.120903	5.41464	6.14129e-08	2.3513e-07	IFNGR1	3459		ENSG00000088256
ENSG00000027847	316.424	0.695948	0.151579	4.59133	4.40432e-06	1.47128e-05	B4GALT7	11285		ENSG00000088305
ENSG00000027869	1.99148	0.747466	1.75856	0.425045	0.670804	0.770541	SH2D2A	9047		ENSG00000088325
ENSG00000028116	216.587	-1.10413	0.201556	-5.47805	4.30029e-08	1.6655e-07	VRK2	7444		ENSG00000088356
ENSG00000028137	3.53903	3.61765	1.90791	1.89614	0.0579419	0.108853	TNFRSF1B	7133		ENSG00000088538
ENSG00000028203	632.335	-2.14888	0.123646	-17.3792	1.18503e-67	2.69111e-66	VEZT	55591		ENSG00000088826
ENSG00000028277	16.9475	0.808927	0.647672	1.24898	0.211673	0.321189	POU2F2	5452		ENSG00000088836
ENSG00000028310	805.934	0.253135	0.113147	2.23723	0.0252715	0.0522491	BRD9	65980		ENSG00000088881
ENSG00000028528	1300.6	-0.651657	0.084992	-7.66727	1.75689e-14	9.31773e-14	SNX1	6642		ENSG00000088992
ENSG00000028839	167.148	-1.0914	0.218911	-4.98561	6.17657e-07	2.2031e-06	TBPL1	9519		ENSG00000089050
ENSG00000029153	285.135	-1.5422	0.164334	-9.38455	6.31884e-21	4.31393e-20	ARNTL2	56938		ENSG00000089057
ENSG00000029363	5017.24	-0.875492	0.0638502	-13.7117	8.64579e-43	1.11858e-41	BCLAF1	9774		ENSG00000089177
ENSG00000029364	2869.96	0.51379	0.0700007	7.33978	2.13939e-13	1.08705e-12	SLC39A9	55334		ENSG00000089356
ENSG00000029534	445.347	3.70892	0.188013	19.727	1.26484e-86	4.15902e-85	ANK1	286		ENSG00000089486
ENSG00000029559	4.12103	-4.72733	1.86696	-2.5321	0.011338	0.0252002	IBSP	3381		ENSG00000089639
ENSG00000029639	50.2618	-2.19242	0.421076	-5.20672	1.9221e-07	7.11213e-07	TFB1M	51106		ENSG00000089685
ENSG00000029725	1650.88	-1.29193	0.085641	-15.0854	2.02154e-51	3.23654e-50	RABEP1	9135		ENSG00000089693
ENSG00000029993	3923.38	0.0368171	0.0609898	0.60366	0.54607	0.665923	HMGB3	3149		ENSG00000089818
ENSG00000030066	2095.72	-2.0184	0.079596	-25.3581	7.32148e-142	5.56314e-140	NUP160	23279		ENSG00000089820
ENSG00000030110	238.607	-0.779632	0.184476	-4.22619	2.37681e-05	7.46526e-05	BAK1	578		ENSG00000089916
ENSG00000030304	0.799743	3.23234	3.05725	1.05727	0.290388	NA	MUSK	4593		ENSG00000090020
ENSG00000030419	458.875	-3.84756	0.197052	-19.5256	6.65802e-85	2.10555e-83	IKZF2	22807		ENSG00000090097
ENSG00000030582	4588.69	1.65877	0.0862876	19.2237	2.34398e-82	7.07066e-81	GRN	2896		ENSG00000090263
ENSG00000031003	789.028	-0.681536	0.106216	-6.41654	1.39409e-10	6.21626e-10	FAM13B	51306		ENSG00000090447
ENSG00000031081	43.2835	0.843943	0.416668	2.02546	0.0428206	0.0834447	ARHGAP31	57514		ENSG00000090530
ENSG00000031544	17.6869	-0.131599	0.628647	-0.209337	0.834185	0.8924	NA	NA		ENSG00000090534
ENSG00000031691	193.58	-2.52509	0.222194	-11.3643	6.29433e-30	5.73983e-29	CENPQ	55166		ENSG00000090539
ENSG00000031698	3802.17	0.513252	0.0626067	8.19803	2.44365e-16	1.3955e-15	SARS	6301		ENSG00000090674
ENSG00000031823	586.431	0.394333	0.119053	3.31225	0.000925479	0.00246135	RANBP3	8498		ENSG00000090776
ENSG00000032219	1414.07	0.424849	0.0875645	4.85183	1.22324e-06	4.2758e-06	ARID4A	5926		ENSG00000090861
ENSG00000032389	537.436	0.106341	0.124501	0.854135	0.39303	0.521329	TSSC1	7260		ENSG00000090889
ENSG00000032444	265.558	-1.2362	0.197015	-6.27464	3.50446e-10	1.5287e-09	PNPLA6	10908		ENSG00000090920
ENSG00000032742	256.506	-1.0028	0.185624	-5.40233	6.57823e-08	2.51346e-07	IFT88	8100		ENSG00000090924
ENSG00000033011	180.602	-0.800402	0.20192	-3.96396	7.37178e-05	0.000221224	ALG1	56052		ENSG00000090971
ENSG00000033030	495.162	-0.853031	0.126811	-6.72677	1.73472e-11	8.08924e-11	ZCCHC8	55596		ENSG00000090975
ENSG00000033050	1295.57	-0.288853	0.0904492	-3.19353	0.00140543	0.00365178	ABCF2	10061		ENSG00000091127
ENSG00000033100	1344.5	1.52062	0.106646	14.2585	3.9666e-46	5.61233e-45	CHPF2	54480		ENSG00000091129
ENSG00000033122	5.15982	-3.28797	1.75	-1.87884	0.0602661	0.112636	LRRC7	57554		ENSG00000091140
ENSG00000033170	2561.97	-0.738647	0.0725641	-10.1792	2.45459e-24	1.88136e-23	FUT8	2530		ENSG00000091157
ENSG00000033178	1048.75	-1.86523	0.112276	-16.613	5.61572e-62	1.14489e-60	UBA6	55236		ENSG00000091409
ENSG00000033327	333.225	-2.18789	0.164683	-13.2854	2.81215e-40	3.37866e-39	GAB2	9846		ENSG00000091513
ENSG00000033627	802.216	-0.0618803	0.10708	-0.577886	0.563341	0.680492	ATP6V0A1	535		ENSG00000091583
ENSG00000033800	907.736	0.308133	0.0959162	3.21253	0.00131573	0.00343268	PIAS1	8554		ENSG00000091732
ENSG00000033867	2186.31	0.403118	0.0861124	4.68129	2.85071e-06	9.67581e-06	SLC4A7	9497		ENSG00000091831
ENSG00000034053	30.5352	-0.223381	0.463061	-0.482401	0.629521	0.737278	APBA2	321		ENSG00000091844
ENSG00000034063	1164.3	-3.27258	0.120654	-27.1238	5.16645e-162	4.95732e-160	NA	NA		ENSG00000091986
ENSG00000034152	1407.84	2.26022	0.0972186	23.2488	1.46224e-119	8.22191e-118	MAP2K3	5606		ENSG00000092036
ENSG00000034510	4904.13	1.05648	0.0625541	16.889	5.42216e-64	1.15484e-62	TMSB10	9168		ENSG00000092068
ENSG00000034533	150.268	-2.13857	0.246882	-8.66232	4.62246e-18	2.82267e-17	ASTE1	28990		ENSG00000092140
ENSG00000034677	1452.72	0.413704	0.0904026	4.57624	4.73399e-06	1.57729e-05	RNF19A	25897		ENSG00000092201
ENSG00000034693	144.281	-3.54234	0.3118	-11.3609	6.545e-30	5.96454e-29	PEX3	8504		ENSG00000092208
ENSG00000034713	2111.53	1.01053	0.0771294	13.1017	3.21809e-39	3.76972e-38	GABARAPL2	11345		ENSG00000092470
ENSG00000034971	0.97941	3.99129	2.84034	1.40521	0.159957	NA	MYOC	4653		ENSG00000092531
ENSG00000035115	556.492	-1.81983	0.133166	-13.6659	1.62387e-42	2.08715e-41	SH3YL1	26751		ENSG00000092758
ENSG00000035141	1047.28	-1.07413	0.100039	-10.7371	6.81418e-27	5.64116e-26	FAM136A	84908		ENSG00000092847
ENSG00000035403	2802.73	1.55606	0.0714834	21.7682	4.64568e-105	2.13065e-103	VCL	7414		ENSG00000092850
ENSG00000035499	360.359	-2.80472	0.171372	-16.3663	3.3287e-60	6.55802e-59	DEPDC1B	55789		ENSG00000092853
ENSG00000035664	81.1179	0.925827	0.28845	3.20966	0.00132893	0.00346518	DAPK2	23604		ENSG00000092929
ENSG00000035681	744.378	-0.381797	0.106072	-3.59942	0.000318928	0.000893953	NSMAF	8439		ENSG00000092964
ENSG00000035687	794.58	-0.484688	0.109287	-4.43501	9.20688e-06	3.00351e-05	ADSS	159		ENSG00000092978
ENSG00000035720	0.501382	-2.2644	3.64713	-0.620871	0.534684	NA	STAP1	26228		ENSG00000093009
ENSG00000035862	1351.44	1.78435	0.0918038	19.4366	3.78667e-84	1.17116e-82	TIMP2	7077		ENSG00000093183
ENSG00000035928	1000.55	-2.96642	0.114787	-25.8428	2.92803e-147	2.34526e-145	RFC1	5981		ENSG00000094755
ENSG00000036054	743.768	-1.28734	0.119127	-10.8065	3.20804e-27	2.68186e-26	TBC1D23	55773		ENSG00000094804
ENSG00000036257	2110.2	-0.751776	0.0742356	-10.1269	4.19784e-24	3.19572e-23	CUL3	8452		ENSG00000094841
ENSG00000036448	0.370462	1.59604	4.45311	0.35841	0.720036	NA	MYOM2	9172		ENSG00000094914
ENSG00000036530	116.996	1.39983	0.261325	5.35665	8.47791e-08	3.2144e-07	CYP46A1	10858		ENSG00000094916
ENSG00000036549	907.689	-1.73547	0.110203	-15.748	7.08912e-56	1.27269e-54	ZZZ3	26009		ENSG00000095002
ENSG00000036672	40.3297	-1.76239	0.45588	-3.86591	0.000110674	0.000326358	USP2	9099		ENSG00000095203
ENSG00000036828	1.0075	1.73551	2.73394	0.634801	0.525558	NA	CASR	846		ENSG00000095321
ENSG00000037042	167.374	0.580825	0.221311	2.62448	0.00867821	0.0197955	TUBG2	27175		ENSG00000095370
ENSG00000037241	415.454	-0.213562	0.141456	-1.50974	0.131109	0.216836	RPL26L1	51121		ENSG00000095397
ENSG00000037280	11.3298	1.3969	0.77837	1.79465	0.0727098	0.131958	FLT4	2324		ENSG00000095485
ENSG00000037474	1753.66	-0.452961	0.078909	-5.7403	9.45099e-09	3.80666e-08	NSUN2	54888		ENSG00000095587
ENSG00000037637	755.702	0.203344	0.104109	1.95318	0.0507979	0.0969939	FBXO42	54455		ENSG00000095627
ENSG00000037749	902.868	-1.25681	0.106601	-11.7899	4.40004e-32	4.22915e-31	MFAP3	4238		ENSG00000095637
ENSG00000037757	251.549	0.557784	0.181429	3.0744	0.00210929	0.00533807	MRI1	84245		ENSG00000095794
ENSG00000037897	198.967	-1.36416	0.195173	-6.98948	2.75909e-12	1.33601e-11	METTL1	4234		ENSG00000096092
ENSG00000037965	7.01907	0.960367	0.973963	0.98604	0.324113	0.449227	HOXC8	3224		ENSG00000096093
ENSG00000038002	279.202	0.548442	0.156894	3.49562	0.000472955	0.0013027	AGA	175		ENSG00000096395
ENSG00000038210	970.944	-0.171335	0.108639	-1.57711	0.114771	0.193829	PI4K2B	55300		ENSG00000096654
ENSG00000038219	1899.46	-0.109703	0.0780641	-1.40529	0.159934	0.255752	BOD1L1	259282		ENSG00000096746
ENSG00000038274	720.81	-0.686227	0.121536	-5.6463	1.63939e-08	6.50067e-08	MAT2B	27430		ENSG00000097021
ENSG00000038295	0.748093	1.66245	3.32756	0.4996	0.617357	NA	TLL1	7092		ENSG00000097046
ENSG00000038358	904.202	-0.758474	0.107632	-7.04689	1.82958e-12	8.93e-12	EDC4	23644		ENSG00000099139
ENSG00000038382	2145.74	-0.214133	0.077652	-2.7576	0.00582266	0.0136963	TRIO	7204		ENSG00000099282
ENSG00000038427	0.934144	3.62287	2.86384	1.26504	0.205857	NA	VCAN	1462		ENSG00000099338
ENSG00000038532	1134.22	0.13177	0.0973569	1.35348	0.175903	0.276538	CLEC16A	23274		ENSG00000099365
ENSG00000038945	0.393609	2.54064	4.63221	0.548472	0.583368	NA	MSR1	4481		ENSG00000099377
ENSG00000039068	22275.3	0.395467	0.0497145	7.95476	1.79476e-15	9.90148e-15	CDH1	999		ENSG00000099625
ENSG00000039123	1235.46	-1.77552	0.0931976	-19.0511	6.4285e-81	1.8787e-79	SKIV2L2	23517		ENSG00000099785
ENSG00000039139	45.9345	-1.27348	0.396254	-3.21379	0.00130995	0.00341887	DNAH5	1767		ENSG00000099812
ENSG00000039319	1519.66	-0.996509	0.0973266	-10.2388	1.32849e-24	1.02664e-23	ZFYVE16	9765		ENSG00000099814
ENSG00000039523	493.01	-0.674451	0.12662	-5.32657	1.00086e-07	3.77643e-07	RIPOR1	79567		ENSG00000099822
ENSG00000039537	1.11405	-0.80059	2.78626	-0.287335	0.773856	NA	C6	729		ENSG00000099834
ENSG00000039560	69.436	-0.822098	0.301505	-2.72664	0.00639819	0.0149525	RAI14	26064		ENSG00000099860
ENSG00000039600	12.5011	4.16709	1.22248	3.40873	0.000652666	0.00176739	SOX30	11063		ENSG00000099889
ENSG00000039650	464.303	-0.832406	0.130996	-6.35444	2.09185e-10	9.25415e-10	PNKP	11284		ENSG00000099904
ENSG00000039987	8.39934	2.28889	0.895999	2.55457	0.010632	0.0237756	BEST2	54831		ENSG00000099956
ENSG00000040199	1915.01	0.467254	0.07432	6.28705	3.2355e-10	1.41466e-09	PHLPP2	23035		ENSG00000099957
ENSG00000040275	516.404	-1.6521	0.132001	-12.5158	6.11862e-36	6.56812e-35	SPDL1	54908		ENSG00000099985
ENSG00000040341	659.359	-0.806577	0.13489	-5.97953	2.23785e-09	9.35119e-09	STAU2	27067		ENSG00000100003
ENSG00000040487	269.874	1.40347	0.172821	8.12095	4.62545e-16	2.61544e-15	PQLC2	54896		ENSG00000100012
ENSG00000040531	429.05	1.39689	0.143654	9.72395	2.38363e-22	1.71258e-21	CTNS	1497		ENSG00000100023
ENSG00000040608	151.773	2.25964	0.246157	9.17966	4.32454e-20	2.86813e-19	RTN4R	65078		ENSG00000100029
ENSG00000040633	613.381	-1.2396	0.125134	-9.90614	3.91489e-23	2.89107e-22	PHF23	79142		ENSG00000100033
ENSG00000040731	0.286638	2.62313	4.89212	0.536195	0.591824	NA	CDH10	1008		ENSG00000100034
ENSG00000040933	540.499	-0.0244459	0.122851	-0.198987	0.842273	0.898863	INPP4A	3631		ENSG00000100036
ENSG00000041353	737.419	-2.57278	0.135572	-18.9773	2.62631e-80	7.55742e-79	RAB27B	5874		ENSG00000100068
ENSG00000041357	3799.22	-2.11269	0.0734576	-28.7607	6.66106e-182	8.10689e-180	PSMA4	5685		ENSG00000100092
ENSG00000041515	100.391	-2.14145	0.316224	-6.77195	1.2706e-11	5.96554e-11	MYO16	23026		ENSG00000100101
ENSG00000041802	1230.32	-1.73949	0.0932635	-18.6513	1.23178e-77	3.36542e-76	LSG1	55341		ENSG00000100105
ENSG00000041880	19.4121	-1.02664	0.628335	-1.6339	0.10228	0.176011	PARP3	10039		ENSG00000100106
ENSG00000041982	1.15525	3.18458	2.66475	1.19507	0.232058	NA	TNC	3371		ENSG00000100139
ENSG00000041988	82.6868	-0.470046	0.303714	-1.54766	0.121704	0.203557	THAP3	90326		ENSG00000100146
ENSG00000042062	151.687	1.36338	0.220369	6.18682	6.13901e-10	2.6455e-09	RIPOR3	140876		ENSG00000100154
ENSG00000042088	493.267	-1.04501	0.152359	-6.85883	6.94263e-12	3.30039e-11	TDP1	55775		ENSG00000100162
ENSG00000042286	537.108	0.557558	0.122168	4.56387	5.02203e-06	1.67088e-05	AIFM2	84883		ENSG00000100167
ENSG00000042304	0.532294	3.18122	3.73825	0.850991	0.394774	NA	C2orf83	56918		ENSG00000100181
ENSG00000042317	274.511	1.40969	0.178312	7.90571	2.66405e-15	1.46169e-14	SPATA7	55812		ENSG00000100219
ENSG00000042429	383.61	-0.172398	0.138345	-1.24615	0.212711	0.322502	MED17	9440		ENSG00000100226
ENSG00000042445	974.803	1.81175	0.10918	16.5942	7.67746e-62	1.55732e-60	RETSAT	54884		ENSG00000100241
ENSG00000042493	130.051	0.353548	0.220945	1.60016	0.109563	0.18641	CAPG	822		ENSG00000100258
ENSG00000042753	1775.77	0.382483	0.0822873	4.64814	3.34938e-06	1.13043e-05	AP2S1	1175		ENSG00000100263
ENSG00000042781	18.7199	-0.569021	0.624153	-0.911668	0.361944	0.489427	USH2A	7399		ENSG00000100292
ENSG00000042813	0.247468	0.178164	4.99733	0.0356519	0.97156	NA	ZPBP	11055		ENSG00000100296
ENSG00000042832	146.337	8.39306	1.03918	8.07662	6.65858e-16	3.73875e-15	TG	7038		ENSG00000100297
ENSG00000042980	0.868356	1.17356	2.71753	0.431847	0.665852	NA	ADAM28	10863		ENSG00000100298
ENSG00000043039	132.554	-0.304008	0.24114	-1.26071	0.207412	0.316053	BARX2	8538		ENSG00000100299
ENSG00000043093	2049.67	-0.672008	0.107295	-6.26317	3.77231e-10	1.64426e-09	DCUN1D1	54165		ENSG00000100307
ENSG00000043143	1026.07	-2.97148	0.109147	-27.2245	3.33108e-163	3.25173e-161	JADE2	23338		ENSG00000100311
ENSG00000043355	281.351	1.63055	0.17382	9.38067	6.55567e-21	4.47128e-20	ZIC2	7546		ENSG00000100312
ENSG00000043462	0.249613	0.178326	4.99733	0.0356842	0.971534	NA	LCP2	3937		ENSG00000100319
ENSG00000043514	166.254	-2.45374	0.243554	-10.0747	7.14712e-24	5.40146e-23	TRIT1	54802		ENSG00000100344
ENSG00000043591	49.0472	-0.210423	0.360653	-0.583451	0.55959	0.677717	ADRB1	153		ENSG00000100350
ENSG00000044012	0.411445	2.623	4.17508	0.628251	0.529839	NA	GUCA2B	2981		ENSG00000100354
ENSG00000044090	1075.24	0.246821	0.102013	2.4195	0.0155417	0.033691	CUL7	9820		ENSG00000100372
ENSG00000044115	10387.1	0.846113	0.0595427	14.2102	7.92132e-46	1.11183e-44	CTNNA1	1495		ENSG00000100429
ENSG00000044446	373.066	-0.837066	0.139724	-5.99084	2.08754e-09	8.74391e-09	PHKA2	5256		ENSG00000100439
ENSG00000044459	15.3602	-2.4555	0.763526	-3.216	0.00129989	0.00339448	CNTLN	54875		ENSG00000100461
ENSG00000044524	149.915	-3.14228	0.328162	-9.5754	1.01468e-21	7.12274e-21	EPHA3	2042		ENSG00000100462
ENSG00000044574	12372.3	0.225106	0.0625967	3.59613	0.000322989	0.000904614	HSPA5	3309		ENSG00000100479
ENSG00000046604	903.231	0.591748	0.0957729	6.17866	6.46491e-10	2.78295e-09	DSG2	1829		ENSG00000100503
ENSG00000046647	132.036	-0.0908689	0.235415	-0.385995	0.6995	0.793134	GEMIN8	54960		ENSG00000100522
ENSG00000046651	698.592	-0.430275	0.113877	-3.77842	0.000157828	0.000458245	OFD1	8481		ENSG00000100526
ENSG00000046653	56.2043	0.303979	0.37818	0.803796	0.421515	0.549625	GPM6B	2824		ENSG00000100528
ENSG00000046889	1.61949	0.788644	1.89243	0.416736	0.676872	0.775743	PREX2	80243		ENSG00000100564
ENSG00000047056	613.051	-0.292977	0.120186	-2.4377	0.014781	0.0322034	WDR37	22884		ENSG00000100575
ENSG00000047188	675.46	-1.67322	0.124134	-13.4791	2.07486e-41	2.58109e-40	YTHDC2	64848		ENSG00000100578
ENSG00000047230	545.358	-2.04348	0.131635	-15.5239	2.39168e-54	4.13019e-53	CTPS2	56474		ENSG00000100583
ENSG00000047249	1049.29	0.478717	0.0965065	4.96046	7.03253e-07	2.49921e-06	ATP6V1H	51606		ENSG00000100600
ENSG00000047315	1677.13	-1.741	0.0843925	-20.6298	1.4839e-94	5.63761e-93	POLR2B	5431		ENSG00000100629
ENSG00000047346	3525.97	1.50328	0.0843092	17.8305	4.09641e-71	1.00758e-69	FAM214A	56204		ENSG00000100647
ENSG00000047365	383.36	-0.350039	0.139472	-2.50975	0.0120817	0.0267054	ARAP2	116984		ENSG00000100650
ENSG00000047410	4876.23	-1.57764	0.0688888	-22.9013	4.51245e-116	2.43499e-114	TPR	7175		ENSG00000100652
ENSG00000047457	11.9796	0.0502417	0.741023	0.0678006	0.945944	0.962689	CP	1356		ENSG00000100678
ENSG00000047578	541.619	-0.650542	0.125469	-5.18487	2.16163e-07	7.96592e-07	KIAA0556	23247		ENSG00000100714
ENSG00000047579	206.468	-1.9086	0.212046	-9.00087	2.23939e-19	1.44201e-18	DTNBP1	84062		ENSG00000100722
ENSG00000047597	68.0722	-1.12057	0.317951	-3.52436	0.000424506	0.00117512	XK	7504		ENSG00000100814
ENSG00000047617	1.58748	0.124489	2.29625	0.0542138	0.956765	0.969005	ANO2	57101		ENSG00000100823
ENSG00000047621	178.07	-2.83284	0.244756	-11.5741	5.57311e-31	5.22972e-30	C12orf4	57102		ENSG00000100865
ENSG00000047634	297.091	-0.124345	0.176985	-0.702576	0.48232	0.606329	SCML1	6322		ENSG00000100897
ENSG00000047644	1894.99	0.823875	0.0751379	10.9648	5.64031e-28	4.83598e-27	WWC3	55841		ENSG00000100934
ENSG00000047648	1.25311	1.74609	2.49518	0.699788	0.48406	NA	ARHGAP6	395		ENSG00000100968
ENSG00000047662	10.3335	0.76703	0.793631	0.966482	0.333803	0.459846	FAM184B	27146		ENSG00000101003
ENSG00000047849	3693.61	-0.128872	0.0671786	-1.91834	0.0550674	0.104127	MAP4	4134		ENSG00000101040
ENSG00000047932	695.266	-1.207	0.120798	-9.99189	1.65403e-23	1.23608e-22	GOPC	57120		ENSG00000101049
ENSG00000047936	1.55437	2.49058	2.36071	1.05501	0.291421	0.414479	ROS1	6098		ENSG00000101052
ENSG00000048028	211.255	-2.05635	0.206633	-9.95172	2.47861e-23	1.84348e-22	USP28	57646		ENSG00000101057
ENSG00000048052	4.88274	-0.47625	1.27228	-0.37433	0.708159	0.800048	HDAC9	9734		ENSG00000101079
ENSG00000048140	1483.77	1.27632	0.0912409	13.9885	1.83301e-44	2.49919e-43	TSPAN17	26262		ENSG00000101138
ENSG00000048162	761.741	0.583402	0.102864	5.67157	1.41493e-08	5.62887e-08	NOP16	51491		ENSG00000101144
ENSG00000048342	136.419	-2.63579	0.281275	-9.37086	7.19437e-21	4.89621e-20	CC2D2A	57545		ENSG00000101180
ENSG00000048392	3974.38	0.726992	0.0779681	9.32422	1.11803e-20	7.55949e-20	RRM2B	50484		ENSG00000101187
ENSG00000048405	1137.42	0.0605924	0.0942911	0.642611	0.520477	0.642517	ZNF800	168850		ENSG00000101188
ENSG00000048462	6.96861	0.789233	1.01211	0.779787	0.435516	0.563195	TNFRSF17	608		ENSG00000101199
ENSG00000048471	430.203	-0.965204	0.135928	-7.10086	1.23983e-12	6.09703e-12	SNX29	92017		ENSG00000101213
ENSG00000048540	12.8274	-3.29926	1.2392	-2.66242	0.00775805	0.0178647	LMO3	55885		ENSG00000101220
ENSG00000048544	919.279	-0.962285	0.101664	-9.46532	2.92661e-21	2.0201e-20	MRPS10	55173		ENSG00000101230
ENSG00000048545	0.304474	2.70295	4.8864	0.553157	0.580156	NA	GUCA1A	2978		ENSG00000101255
ENSG00000048649	3110.3	0.403765	0.0678112	5.95425	2.61274e-09	1.08725e-08	RSF1	51773		ENSG00000101280
ENSG00000048707	2376.44	-0.249274	0.0821488	-3.03442	0.00240998	0.00604409	VPS13D	55187		ENSG00000101298
ENSG00000048740	3.19095	1.04194	1.47661	0.705634	0.480416	0.604449	CELF2	10659		ENSG00000101307
ENSG00000048828	6584.75	-0.273462	0.0580226	-4.71303	2.44062e-06	8.33826e-06	FAM120A	23196		ENSG00000101311
ENSG00000048991	1024.12	-1.91206	0.112904	-16.9353	2.47035e-64	5.29587e-63	R3HDM1	23518		ENSG00000101331
ENSG00000049089	107.152	0.288796	0.25499	1.13258	0.257392	0.375946	COL9A2	1298		ENSG00000101333
ENSG00000049130	2334.99	0.435453	0.0913778	4.76542	1.88463e-06	6.51234e-06	KITLG	4254		ENSG00000101349
ENSG00000049167	117.027	-1.97726	0.274262	-7.20937	5.6212e-13	2.80352e-12	ERCC8	1161		ENSG00000101350
ENSG00000049192	7.63849	0.257277	1.03479	0.248627	0.803649	0.867757	ADAMTS6	11174		ENSG00000101353
ENSG00000049239	859.743	-0.0933347	0.105129	-0.887809	0.374643	0.502812	H6PD	9563		ENSG00000101407
ENSG00000049245	1241.67	0.454771	0.0866182	5.25029	1.51856e-07	5.65842e-07	VAMP3	9341		ENSG00000101439
ENSG00000049246	253.767	-1.93276	0.182309	-10.6015	2.93092e-26	2.38564e-25	PER3	8863		ENSG00000101441
ENSG00000049247	0.629216	2.62243	3.19892	0.819787	0.412337	NA	UTS2	10911		ENSG00000101442
ENSG00000049249	0.249762	-1.25941	4.99648	-0.252059	0.800996	NA	TNFRSF9	3604		ENSG00000101443
ENSG00000049283	579.772	-1.30806	0.130548	-10.0197	1.24854e-23	9.3629e-23	EPN3	55040		ENSG00000101457
ENSG00000049319	1.7988	4.18362	2.26492	1.84714	0.0647269	0.119648	NA	NA		ENSG00000101464
ENSG00000049323	1237.51	0.807946	0.0912988	8.84946	8.79404e-19	5.531e-18	LTBP1	4052		ENSG00000101470
ENSG00000049449	43.8097	0.464687	0.377137	1.23214	0.217896	0.328588	RCN1	5954		ENSG00000101546
ENSG00000049540	2.06472	4.74996	2.22326	2.13649	0.0326396	0.065573	ELN	2006		ENSG00000101574
ENSG00000049541	638.185	-1.28659	0.126096	-10.2032	1.91807e-24	1.47416e-23	RFC2	5982		ENSG00000101577
ENSG00000049618	1179.73	0.158823	0.0883186	1.7983	0.0721296	0.131054	ARID1B	57492		ENSG00000101665
ENSG00000049656	2966.03	0.820583	0.0820459	10.0015	1.50089e-23	1.12313e-22	CLPTM1L	81037		ENSG00000101670
ENSG00000049759	416.063	-2.38414	0.159939	-14.9066	2.98783e-50	4.60526e-49	NEDD4L	23327		ENSG00000101695
ENSG00000049768	22.7587	1.64523	0.555899	2.95959	0.00308049	0.00760159	FOXP3	50943		ENSG00000101773
ENSG00000049769	189.573	1.28867	0.193232	6.66904	2.57481e-11	1.19197e-10	PPP1R3F	89801		ENSG00000101811
ENSG00000049860	2568.94	0.751915	0.0752328	9.99451	1.6108e-23	1.20441e-22	HEXB	3074		ENSG00000101843
ENSG00000049883	120.045	-2.50796	0.285697	-8.77838	1.65847e-18	1.03109e-17	PTCD2	79810		ENSG00000101849
ENSG00000050030	39.5806	-1.24709	0.427775	-2.9153	0.0035535	0.00866086	KIAA2022	340533		ENSG00000101850
ENSG00000050130	521.188	-1.26516	0.127718	-9.90586	3.92566e-23	2.89827e-22	JKAMP	51528		ENSG00000101868
ENSG00000050165	1.70633	1.15256	1.89926	0.606851	0.54395	0.664289	DKK3	27122		ENSG00000101871
ENSG00000050327	191.638	0.283534	0.192266	1.47469	0.140295	0.229505	ARHGEF5	7984		ENSG00000101898
ENSG00000050344	584.272	0.958694	0.12553	7.63714	2.22094e-14	1.17434e-13	NFE2L3	9603		ENSG00000101928
ENSG00000050393	520.178	-1.04217	0.124913	-8.3432	7.23059e-17	4.21657e-16	MCUR1	63933		ENSG00000101945
ENSG00000050405	608.812	-0.247965	0.122397	-2.0259	0.0427753	0.0833796	LIMA1	51474		ENSG00000101972
ENSG00000050426	472.998	-1.11426	0.139632	-7.97997	1.46363e-15	8.10329e-15	LETMD1	25875		ENSG00000101977
ENSG00000050438	144.066	-0.676162	0.230892	-2.92848	0.00340625	0.00833595	SLC4A8	9498		ENSG00000101986
ENSG00000050555	6.39396	1.18752	1.11188	1.06802	0.28551	0.408095	LAMC3	10319		ENSG00000102001
ENSG00000050628	30.7265	1.04384	0.456152	2.28836	0.0221168	0.0462781	PTGER3	5733		ENSG00000102048
ENSG00000050748	2368.52	0.858254	0.0715295	11.9986	3.61342e-33	3.58208e-32	MAPK9	5601		ENSG00000102078
ENSG00000050767	14.907	2.22575	0.720537	3.08902	0.00200817	0.00510145	COL23A1	91522		ENSG00000102096
ENSG00000050820	2580.38	1.34792	0.0929371	14.5036	1.15028e-47	1.69137e-46	BCAR1	9564		ENSG00000102098
ENSG00000051009	153.877	-1.45867	0.231789	-6.29309	3.11218e-10	1.36159e-09	FAM160A2	84067		ENSG00000102158
ENSG00000051108	315.905	-0.533484	0.165151	-3.23027	0.00123674	0.003238	HERPUD1	9709		ENSG00000102178
ENSG00000051128	252.191	0.968033	0.189748	5.10167	3.36669e-07	1.22542e-06	HOMER3	9454		ENSG00000102195
ENSG00000051180	212.914	-4.04521	0.268612	-15.0597	2.98322e-51	4.74648e-50	RAD51	5888		ENSG00000102218
ENSG00000051341	876.771	-2.3354	0.108508	-21.5228	9.53235e-103	4.18738e-101	POLQ	10721		ENSG00000102226
ENSG00000051382	1182.2	-2.82718	0.120576	-23.4472	1.41017e-121	8.17431e-120	PIK3CB	5291		ENSG00000102241
ENSG00000051523	3447.31	0.584412	0.0855624	6.83025	8.47666e-12	4.01877e-11	CYBA	1535		ENSG00000102271
ENSG00000051596	374.012	-0.422438	0.147482	-2.86434	0.00417879	0.0100645	THOC3	84321		ENSG00000102313
ENSG00000051620	1146.73	-0.094492	0.0919477	-1.02767	0.304104	0.428315	HEBP2	23593		ENSG00000102349
ENSG00000051825	650.219	-2.55865	0.135923	-18.8242	4.77932e-79	1.34098e-77	MPHOSPH9	10198		ENSG00000102362
ENSG00000052126	430.232	-0.797908	0.141333	-5.64557	1.64631e-08	6.52442e-08	PLEKHA5	54477		ENSG00000102384
ENSG00000052344	636.371	-0.729302	0.125158	-5.82705	5.64148e-09	2.30262e-08	PRSS8	5652		ENSG00000102471
ENSG00000052723	3089.45	-1.34616	0.0907381	-14.8356	8.61901e-50	1.31407e-48	SIKE1	80143		ENSG00000102531
ENSG00000052749	1037.93	0.315799	0.0975043	3.23882	0.00120024	0.00315007	RRP12	23223		ENSG00000102539
ENSG00000052795	370.49	0.744681	0.138255	5.38627	7.1933e-08	2.7399e-07	FNIP2	57600		ENSG00000102547
ENSG00000052802	1785.7	-0.378057	0.0780336	-4.8448	1.26741e-06	4.42303e-06	MSMO1	6307		ENSG00000102683
ENSG00000052841	817.738	-0.612088	0.10868	-5.63203	1.78105e-08	7.05047e-08	TTC17	55761		ENSG00000102699
ENSG00000052850	6.74578	2.68197	1.12356	2.38702	0.0169854	0.0364747	ALX4	60529		ENSG00000102738
ENSG00000053108	378.139	2.64808	0.174928	15.1381	9.08138e-52	1.47495e-50	FSTL4	23105		ENSG00000102755
ENSG00000053254	539.025	-0.826217	0.124999	-6.60979	3.84855e-11	1.76968e-10	FOXN3	1112		ENSG00000102760
ENSG00000053328	0.851255	1.1141	3.15141	0.353524	0.723696	NA	METTL24	728464		ENSG00000102763
ENSG00000053371	833.321	0.80877	0.111701	7.24051	4.46997e-13	2.23929e-12	AKR7A2	8574		ENSG00000102781
ENSG00000053372	825.061	-1.19792	0.101731	-11.7754	5.22839e-32	5.02018e-31	MRTO4	51154		ENSG00000102879
ENSG00000053438	30.7082	0.89388	0.485766	1.84014	0.0657471	0.121289	NNAT	4826		ENSG00000102901
ENSG00000053501	90.1747	-0.367221	0.284694	-1.28988	0.197093	0.303203	USE1	55850		ENSG00000102935
ENSG00000053524	16.7323	-0.978679	0.64513	-1.51703	0.12926	0.214247	MCF2L2	23101		ENSG00000102967
ENSG00000053702	37.9082	-0.0921821	0.430901	-0.213929	0.830603	0.88974	NRIP2	83714		ENSG00000102981
ENSG00000053747	384.156	0.969705	0.143629	6.75146	1.46366e-11	6.84566e-11	LAMA3	3909		ENSG00000102984
ENSG00000053770	512.655	-1.58356	0.134003	-11.8173	3.17725e-32	3.06643e-31	AP5M1	55745		ENSG00000102996
ENSG00000053900	470.929	-0.760363	0.136904	-5.55398	2.79242e-08	1.09249e-07	ANAPC4	29945		ENSG00000103018
ENSG00000053918	9.50647	2.19925	1.05699	2.08067	0.0374643	0.0740958	KCNQ1	3784		ENSG00000103021
ENSG00000054116	584.578	-1.13981	0.123046	-9.26323	1.98346e-20	1.33341e-19	TRAPPC3	27095		ENSG00000103044
ENSG00000054118	3810.03	-0.717203	0.0621596	-11.5381	8.47951e-31	7.89642e-30	THRAP3	9967		ENSG00000103047
ENSG00000054148	2091.95	1.45631	0.0871703	16.7065	1.17505e-62	2.43444e-61	PHPT1	29085		ENSG00000103056
ENSG00000054179	556.273	2.34849	0.149258	15.7344	8.79358e-56	1.57668e-54	ENTPD2	954		ENSG00000103066
ENSG00000054219	4.93276	2.41653	1.22851	1.96704	0.0491783	0.0942917	LY75	4065		ENSG00000103089
ENSG00000054267	1435.86	-0.346519	0.0893438	-3.87849	0.000105107	0.000310559	ARID4B	51742		ENSG00000103150
ENSG00000054277	96.0713	0.76449	0.276713	2.76276	0.00573152	0.0134977	OPN3	23596		ENSG00000103174
ENSG00000054282	182.774	-0.362323	0.199062	-1.82015	0.0687363	0.125844	SDCCAG8	10806		ENSG00000103187
ENSG00000054356	2.67043	4.69666	2.23216	2.10409	0.0353707	0.0705106	PTPRN	5798		ENSG00000103196
ENSG00000054392	143.986	1.49073	0.244852	6.08828	1.1413e-09	4.84616e-09	HHAT	55733		ENSG00000103241
ENSG00000054523	2443.24	-0.335423	0.0743177	-4.51337	6.38048e-06	2.10664e-05	KIF1B	23095		ENSG00000103257
ENSG00000054598	1715.28	2.86522	0.09095	31.5032	7.85049e-218	1.45203e-215	FOXC1	2296		ENSG00000103260
ENSG00000054611	164.693	-0.945645	0.216898	-4.35986	1.30144e-05	4.1866e-05	TBC1D22A	25771		ENSG00000103264
ENSG00000054654	5362.1	-0.824883	0.0696017	-11.8515	2.11432e-32	2.05468e-31	SYNE2	23224		ENSG00000103269
ENSG00000054690	873.419	0.808175	0.102066	7.91812	2.41125e-15	1.32428e-14	PLEKHH1	57475		ENSG00000103274
ENSG00000054793	6629.52	-0.560185	0.0633394	-8.84417	9.22084e-19	5.79684e-18	ATP9A	10079		ENSG00000103313
ENSG00000054796	3.01279	4.78471	1.95279	2.45019	0.0142779	0.0311822	SPO11	23626		ENSG00000103351
ENSG00000054803	23.4101	-2.83448	0.715233	-3.96302	7.40084e-05	0.000222009	CBLN4	140689		ENSG00000103353
ENSG00000054938	1.59496	3.65633	2.425	1.50777	0.131614	0.217531	CHRDL2	25884		ENSG00000103415
ENSG00000054965	1663.57	-0.975094	0.0855949	-11.392	4.58543e-30	4.19235e-29	FAM168A	23201		ENSG00000103489
ENSG00000054967	276.435	1.33492	0.174333	7.65729	1.89901e-14	1.00658e-13	RELT	84957		ENSG00000103490
ENSG00000054983	831.852	0.219702	0.103901	2.11452	0.0344705	0.0688823	GALC	2581		ENSG00000103494
ENSG00000055044	1520.07	-1.39578	0.0906488	-15.3976	1.69803e-53	2.87754e-52	NOP58	51602		ENSG00000103502
ENSG00000055070	2475.69	0.861799	0.0716972	12.02	2.79025e-33	2.7778e-32	SZRD1	26099		ENSG00000103528
ENSG00000055118	65.7614	0.0170826	0.335061	0.0509836	0.959339	0.970384	KCNH2	3757		ENSG00000103550
ENSG00000055130	1552.32	0.184422	0.0796877	2.31431	0.0206509	0.0435087	CUL1	8454		ENSG00000103599
ENSG00000055147	203.651	-1.59355	0.2027	-7.8616	3.7927e-15	2.06683e-14	FAM114A2	10827		ENSG00000103647
ENSG00000055163	1671.27	1.95186	0.086727	22.5058	3.6431e-112	1.88623e-110	CYFIP2	26999		ENSG00000103671
ENSG00000055208	1726.88	-0.559591	0.087571	-6.39014	1.65731e-10	7.35961e-10	TAB2	23118		ENSG00000103723
ENSG00000055211	1994.04	1.01816	0.0791271	12.8674	6.86427e-38	7.7008e-37	GINM1	116254		ENSG00000103742
ENSG00000055332	1142.32	-2.57159	0.11429	-22.5006	4.09246e-112	2.10724e-110	EIF2AK2	5610		ENSG00000103888
ENSG00000055483	1637.15	0.603689	0.0839573	7.19042	6.45923e-13	3.21463e-12	USP36	57602		ENSG00000103966
ENSG00000055609	5110.82	-0.134944	0.0690573	-1.95409	0.05069	0.0968402	KMT2C	58508		ENSG00000103994
ENSG00000055732	236.552	1.11353	0.188056	5.92126	3.19492e-09	1.32286e-08	MCOLN3	55283		ENSG00000103995
ENSG00000055813	29.3652	-1.0213	0.515553	-1.98098	0.0475933	0.0915963	CCDC85A	114800		ENSG00000104047
ENSG00000055917	2722.16	-1.44847	0.0821612	-17.6296	1.45892e-69	3.47595e-68	PUM2	23369		ENSG00000104059
ENSG00000055950	482.717	-1.37092	0.139711	-9.81257	9.94064e-23	7.23456e-22	MRPL43	84545		ENSG00000104093
ENSG00000055955	1.12223	-1.37269	2.61176	-0.52558	0.59918	NA	ITIH4	3700		ENSG00000104129
ENSG00000055957	1.19825	3.98918	2.57665	1.54821	0.121573	NA	ITIH1	3697		ENSG00000104147
ENSG00000056050	116.845	-2.95059	0.307778	-9.58675	9.09041e-22	6.3988e-21	HPF1	54969		ENSG00000104164
ENSG00000056097	2757.93	0.434309	0.0698724	6.21574	5.1084e-10	2.21154e-09	ZFR	51663		ENSG00000104177
ENSG00000056277	386.73	-0.462314	0.142822	-3.23701	0.00120791	0.00316898	ZNF280C	55609		ENSG00000104219
ENSG00000056291	0.573276	3.62323	3.86342	0.937829	0.348332	NA	NPFFR2	10886		ENSG00000104221
ENSG00000056487	38.6709	2.97608	0.521618	5.70547	1.16022e-08	4.64649e-08	PHF21B	112885		ENSG00000104299
ENSG00000056558	23.602	2.20174	0.553103	3.98071	6.87097e-05	0.000206644	TRAF1	7185		ENSG00000104312
ENSG00000056586	4620.93	0.157655	0.0666545	2.36526	0.0180175	0.0384649	RC3H2	54542		ENSG00000104320
ENSG00000056661	324.326	-0.726848	0.150538	-4.82834	1.37677e-06	4.79159e-06	NA	NA		ENSG00000104381
ENSG00000056736	400.209	1.85616	0.145882	12.7236	4.36963e-37	4.82513e-36	IL17RB	55540		ENSG00000104408
ENSG00000056972	491.41	-0.307438	0.129453	-2.37489	0.0175541	0.0375497	TRAF3IP2	10758		ENSG00000104412
ENSG00000056998	57.7614	-3.02223	0.459542	-6.5766	4.81326e-11	2.20247e-10	GYG2	8908		ENSG00000104419
ENSG00000057019	2876.73	0.800701	0.0659401	12.1429	6.25998e-34	6.3421e-33	DCBLD2	131566		ENSG00000104442
ENSG00000057149	0.388298	1.67967	4.37734	0.383719	0.701187	NA	SERPINB3	6317		ENSG00000104447
ENSG00000057252	629.749	-1.13774	0.119382	-9.53026	1.56883e-21	1.09363e-20	SOAT1	6646		ENSG00000104472
ENSG00000057294	249.591	-1.12208	0.185115	-6.06157	1.34801e-09	5.69979e-09	PKP2	5318		ENSG00000104549
ENSG00000057468	4.50216	1.30943	1.22913	1.06533	0.286725	0.409479	MSH4	4438		ENSG00000104626
ENSG00000057593	1.08735	0.178881	2.30751	0.0775214	0.938209	NA	F7	2155		ENSG00000104679
ENSG00000057608	6017.35	-0.530173	0.0578462	-9.16522	4.94439e-20	3.27228e-19	GDI2	2665		ENSG00000104689
ENSG00000057657	8.22918	1.78094	0.97737	1.82218	0.0684276	0.125376	PRDM1	639		ENSG00000104691
ENSG00000057663	440.083	-1.2804	0.145112	-8.82354	1.10894e-18	6.95287e-18	ATG5	9474		ENSG00000104695
ENSG00000057704	47.2165	-1.59105	0.374343	-4.25024	2.13538e-05	6.74311e-05	TMCC3	57458		ENSG00000104728
ENSG00000057757	975.943	1.24672	0.0995597	12.5224	5.6325e-36	6.05785e-35	PITHD1	57095		ENSG00000104755
ENSG00000057935	588.786	-1.15322	0.120257	-9.58959	8.84365e-22	6.22821e-21	MTA3	57504		ENSG00000104783
ENSG00000058056	1030.85	-1.51275	0.105077	-14.3967	5.42807e-47	7.87434e-46	USP13	8975		ENSG00000104804
ENSG00000058063	1767.27	-0.910265	0.0819947	-11.1015	1.23334e-28	1.07952e-27	ATP11B	23200		ENSG00000104808
ENSG00000058085	142.72	0.302059	0.219754	1.37453	0.169276	0.268251	LAMC2	3918		ENSG00000104814
ENSG00000058091	112.793	-1.13909	0.245768	-4.63483	3.57232e-06	1.20336e-05	CDK14	5218		ENSG00000104835
ENSG00000058262	8148.05	0.84149	0.075314	11.1731	5.52289e-29	4.89195e-28	SEC61A1	29927		ENSG00000104848
ENSG00000058272	2225.11	-0.422268	0.0773065	-5.46225	4.7013e-08	1.81481e-07	PPP1R12A	4659		ENSG00000104856
ENSG00000058335	6.5178	5.30854	1.68759	3.14563	0.00165732	0.00426449	RASGRF1	5923		ENSG00000104879
ENSG00000058404	133.991	-0.306157	0.242478	-1.26262	0.206726	0.315179	CAMK2B	816		ENSG00000104880
ENSG00000058453	331.341	1.29687	0.167755	7.73072	1.06943e-14	5.72141e-14	CROCC	9696		ENSG00000104884
ENSG00000058600	807.138	0.0805578	0.10321	0.78052	0.435085	0.562829	POLR3E	55718		ENSG00000104888
ENSG00000058668	565.578	-2.99725	0.158142	-18.9529	4.17932e-80	1.19287e-78	ATP2B4	493		ENSG00000104889
ENSG00000058673	4499.57	-1.02689	0.0686754	-14.9528	1.49403e-50	2.32963e-49	ZC3H11A	9877		ENSG00000104892
ENSG00000058729	318.282	-4.07781	0.230288	-17.7074	3.67552e-70	8.86223e-69	RIOK2	55781		ENSG00000104957
ENSG00000058799	293.337	-0.368816	0.16294	-2.26351	0.0236041	0.0491196	YIPF1	54432		ENSG00000104967
ENSG00000058804	845.391	-2.12662	0.110005	-19.332	2.88999e-83	8.80272e-82	NDC1	55706		ENSG00000104983
ENSG00000058866	2.00697	4.80128	2.21199	2.17057	0.0299639	0.0608279	DGKG	1608		ENSG00000105048
ENSG00000059122	702.641	1.36394	0.135418	10.0721	7.34242e-24	5.54607e-23	FLYWCH1	84256		ENSG00000105072
ENSG00000059145	1054.95	1.51	0.0960908	15.7144	1.20601e-55	2.14866e-54	UNKL	64718		ENSG00000105088
ENSG00000059377	10.2328	0.899587	0.839792	1.0712	0.284079	0.406504	TBXAS1	6916		ENSG00000105135
ENSG00000059378	81.331	0.159322	0.30517	0.522076	0.601618	0.713545	PARP12	64761		ENSG00000105202
ENSG00000059573	1555.19	-1.09061	0.087925	-12.4039	2.48958e-35	2.62437e-34	ALDH18A1	5832		ENSG00000105219
ENSG00000059588	498.386	-0.990747	0.127583	-7.76548	8.13335e-15	4.37522e-14	TARBP1	6894		ENSG00000105255
ENSG00000059691	101.293	-2.05433	0.296948	-6.91813	4.57647e-12	2.19262e-11	GATB	5188		ENSG00000105258
ENSG00000059728	1049.36	0.712397	0.0978878	7.27769	3.3958e-13	1.70878e-12	MXD1	4084		ENSG00000105270
ENSG00000059758	451.768	-0.550612	0.130875	-4.20718	2.58582e-05	8.09462e-05	CDK17	5128		ENSG00000105289
ENSG00000059769	469.54	1.85299	0.136113	13.6136	3.32387e-42	4.23222e-41	DNAJC25	548645		ENSG00000105290
ENSG00000059804	1.74613	0.558662	1.95183	0.286225	0.774706	0.846634	SLC2A3	6515		ENSG00000105327
ENSG00000059915	79.4425	1.96889	0.312754	6.29533	3.0674e-10	1.34221e-09	PSD	5662		ENSG00000105355
ENSG00000060069	294.783	0.420729	0.161933	2.59817	0.00937208	0.0211925	CTDP1	9150		ENSG00000105376
ENSG00000060138	3923.27	1.47803	0.0697225	21.1988	9.79951e-100	4.03964e-98	YBX3	8531		ENSG00000105402
ENSG00000060140	18.7288	-2.99969	0.722987	-4.14902	3.33902e-05	0.000103521	STYK1	55359		ENSG00000105427
ENSG00000060237	4688.2	0.296877	0.0657236	4.51704	6.27086e-06	2.07191e-05	WNK1	65125		ENSG00000105464
ENSG00000060303	4.19087	-0.555928	1.22903	-0.452332	0.65103	0.754874	NA	NA		ENSG00000105483
ENSG00000060339	1922.16	-0.342852	0.0830367	-4.12892	3.6447e-05	0.000112515	CCAR1	55749		ENSG00000105499
ENSG00000060491	1582.95	-0.290104	0.189645	-1.52972	0.126085	0.209675	OGFR	11054		ENSG00000105509
ENSG00000060566	4.17602	-0.301444	1.31941	-0.228469	0.819281	0.88014	CREB3L3	84699		ENSG00000105516
ENSG00000060642	316.164	0.489864	0.17396	2.81596	0.00486318	0.0116084	PIGV	55650		ENSG00000105523
ENSG00000060656	1198.97	0.991615	0.0985093	10.0662	7.79221e-24	5.88108e-23	PTPRU	10076		ENSG00000105552
ENSG00000060688	425	-2.81576	0.167412	-16.8194	1.76073e-63	3.71073e-62	SNRNP40	9410		ENSG00000105641
ENSG00000060709	1.11748	2.62195	2.74571	0.954924	0.339616	NA	RIMBP2	23504		ENSG00000105650
ENSG00000060718	0.441353	0.178289	4.18265	0.0426258	0.966	NA	COL11A1	1301		ENSG00000105655
ENSG00000060749	1770.35	-1.05016	0.0902587	-11.635	2.73472e-31	2.58956e-30	QSER1	79832		ENSG00000105656
ENSG00000060762	158.519	0.0433566	0.214087	0.202519	0.839511	0.896597	MPC1	51660		ENSG00000105662
ENSG00000060971	849.536	1.31892	0.120886	10.9105	1.0273e-27	8.72287e-27	ACAA1	30		ENSG00000105664
ENSG00000060982	3.66412	0.511277	1.45673	0.350976	0.725606	0.814294	BCAT1	586		ENSG00000105676
ENSG00000061273	443.565	-0.385654	0.146603	-2.63059	0.00852362	0.0194697	HDAC7	51564		ENSG00000105699
ENSG00000061337	0.69701	3.62307	3.35683	1.07931	0.280448	NA	LZTS1	11178		ENSG00000105771
ENSG00000061455	141.076	-0.10574	0.216396	-0.48864	0.625097	0.733563	PRDM6	93166		ENSG00000105793
ENSG00000061492	3.93576	6.0191	1.88371	3.19535	0.00139663	0.00363027	WNT8A	7478		ENSG00000105810
ENSG00000061656	139.918	1.48363	0.242908	6.10778	1.01025e-09	4.3001e-09	SPAG4	6676		ENSG00000105825
ENSG00000061676	4089.78	-1.07184	0.081948	-13.0795	4.31111e-39	5.03332e-38	NCKAP1	10787		ENSG00000105849
ENSG00000061794	606.875	-2.39269	0.129314	-18.503	1.95215e-76	5.20215e-75	MRPS35	60488		ENSG00000105877
ENSG00000061918	27.8883	0.11302	0.462772	0.244224	0.807057	0.870368	GUCY1B3	2983		ENSG00000105929
ENSG00000061936	731.761	-0.750056	0.104426	-7.18266	6.83699e-13	3.39843e-12	SFSWAP	6433		ENSG00000105939
ENSG00000061938	727.463	0.160926	0.132145	1.2178	0.223301	0.335107	TNK2	10188		ENSG00000105948
ENSG00000061987	2794.66	0.388949	0.0713833	5.44874	5.07273e-08	1.95175e-07	MON2	23041		ENSG00000105968
ENSG00000062038	4423.2	2.51516	0.0840725	29.9166	1.19721e-196	1.70855e-194	CDH3	1001		ENSG00000105974
ENSG00000062096	0.647655	1.18377	3.16423	0.374109	0.708323	NA	ARSF	416		ENSG00000105976
ENSG00000062194	1722.93	-1.15908	0.082199	-14.1009	3.75175e-45	5.17804e-44	GPBP1	65056		ENSG00000105997
ENSG00000062282	119.257	-0.910244	0.249369	-3.65019	0.000262046	0.000742283	DGAT2	84649		ENSG00000106003
ENSG00000062370	55.7419	-4.83552	0.667319	-7.2462	4.28637e-13	2.14807e-12	ZNF112	7771		ENSG00000106004
ENSG00000062485	2883.28	-1.36536	0.0743956	-18.3527	3.14068e-75	8.22132e-74	CS	1431		ENSG00000106018
ENSG00000062524	7.34899	6.62743	1.66631	3.97731	6.97004e-05	0.000209511	LTK	4058		ENSG00000106028
ENSG00000062582	7.87439	-0.695635	0.892537	-0.779391	0.43575	0.563388	MRPS24	64951		ENSG00000106086
ENSG00000062598	1015	0.685296	0.0991195	6.91384	4.71702e-12	2.25804e-11	ELMO2	63916		ENSG00000106105
ENSG00000062650	2053.05	-1.04802	0.0814636	-12.8649	7.09377e-38	7.9551e-37	WAPL	23063		ENSG00000106123
ENSG00000062716	25232.2	0.0205355	0.0519599	0.395218	0.692682	0.788136	VMP1	81671		ENSG00000106125
ENSG00000062725	20411.5	0.0351574	0.0576258	0.610098	0.541797	0.662497	APPBP2	10513		ENSG00000106144
ENSG00000062822	409.553	-3.11865	0.168267	-18.5339	1.10027e-76	2.95445e-75	POLD1	5424		ENSG00000106290
ENSG00000063015	56.2725	2.23379	0.368665	6.05915	1.36846e-09	5.78365e-09	SEZ6	124925		ENSG00000106344
ENSG00000063046	8301.43	-1.63517	0.0613316	-26.6612	1.32618e-156	1.17246e-154	EIF4B	1975		ENSG00000106351
ENSG00000063127	13.0614	-0.136053	0.74883	-0.181687	0.855829	0.909017	SLC6A16	28968		ENSG00000106355
ENSG00000063169	509.089	-0.737443	0.128128	-5.75552	8.63771e-09	3.48759e-08	BICRA	29998		ENSG00000106366
ENSG00000063176	141.632	-2.00386	0.264892	-7.56484	3.88331e-14	2.03268e-13	SPHK2	56848		ENSG00000106367
ENSG00000063177	8822.84	-0.536132	0.059429	-9.02139	1.85716e-19	1.20056e-18	RPL18	6141		ENSG00000106399
ENSG00000063180	72.1707	0.0187514	0.346377	0.0541359	0.956827	0.969005	CA11	770		ENSG00000106443
ENSG00000063241	394.395	-1.87886	0.155103	-12.1136	8.94372e-34	9.01879e-33	ISOC2	79763		ENSG00000106477
ENSG00000063244	3779.14	-0.106515	0.0784983	-1.3569	0.174812	0.275316	U2AF2	11338		ENSG00000106479
ENSG00000063245	1623.31	0.242352	0.0897091	2.70153	0.00690217	0.0160383	EPN1	29924		ENSG00000106526
ENSG00000063322	1941.62	1.23043	0.0792251	15.5308	2.14618e-54	3.71538e-53	MED29	55588		ENSG00000106554
ENSG00000063438	113.063	2.0293	0.305462	6.64339	3.06539e-11	1.41488e-10	AHRR	57491		ENSG00000106603
ENSG00000063515	1.67456	5.06033	2.42094	2.09024	0.0365967	0.0726353	GSC2	2928		ENSG00000106665
ENSG00000063587	1046.76	1.26742	0.0966541	13.1129	2.77674e-39	3.25815e-38	ZNF275	10838		ENSG00000106686
ENSG00000063601	1086.08	-0.159845	0.0903142	-1.76987	0.0767484	0.138111	MTMR1	8776		ENSG00000106692
ENSG00000063660	2693.07	1.98812	0.101898	19.5109	8.87796e-85	2.79502e-83	GPC1	2817		ENSG00000106701
ENSG00000063761	174.046	0.248732	0.197345	1.26039	0.207529	0.316197	ADCK1	57143		ENSG00000106723
ENSG00000063854	878.703	1.19086	0.105465	11.2915	1.44513e-29	1.30387e-28	HAGH	3029		ENSG00000106785
ENSG00000063978	1112.24	-0.206753	0.0920628	-2.24578	0.0247179	0.0511987	RNF4	6047		ENSG00000106799
ENSG00000064012	207.283	-2.90986	0.237406	-12.2569	1.54318e-34	1.59504e-33	CASP8	841		ENSG00000106804
ENSG00000064042	31.3342	0.595189	0.503798	1.1814	0.237442	0.352415	LIMCH1	22998		ENSG00000106992
ENSG00000064102	588.633	-2.4103	0.138094	-17.4541	3.20417e-68	7.38983e-67	INTS13	55726		ENSG00000107014
ENSG00000064115	2048.8	-0.0159731	0.0833033	-0.191746	0.847941	0.903164	TM7SF3	51768		ENSG00000107036
ENSG00000064195	449.277	3.05311	0.161993	18.8472	3.09823e-79	8.73656e-78	DLX3	1747		ENSG00000107130
ENSG00000064199	35.5861	-2.75017	0.528205	-5.20662	1.92307e-07	7.11477e-07	SPA17	53340		ENSG00000107140
ENSG00000064201	18.6064	3.25075	0.740467	4.39013	1.13283e-05	3.66451e-05	TSPAN32	10077		ENSG00000107175
ENSG00000064205	473.828	0.860683	0.139643	6.16346	7.11743e-10	3.05402e-09	WISP2	8839		ENSG00000107186
ENSG00000064218	0.485414	0.219581	3.80242	0.0577476	0.95395	NA	DMRT3	58524		ENSG00000107242
ENSG00000064225	39.0786	3.49347	0.50488	6.91942	4.53492e-12	2.17308e-11	ST3GAL6	10402		ENSG00000107282
ENSG00000064270	550.292	-0.784663	0.119286	-6.57798	4.76884e-11	2.18286e-10	ATP2C2	9914		ENSG00000107338
ENSG00000064300	373.007	4.36202	0.222451	19.6089	1.29772e-85	4.14594e-84	NGFR	4804		ENSG00000107443
ENSG00000064309	121.818	-0.728002	0.248048	-2.93493	0.00333626	0.00818247	CDON	50937		ENSG00000107518
ENSG00000064313	1066.86	-1.92402	0.097939	-19.6451	6.36885e-86	2.05573e-84	TAF2	6873		ENSG00000107521
ENSG00000064393	1678.26	-0.698872	0.0863507	-8.09341	5.80158e-16	3.26472e-15	HIPK2	28996		ENSG00000107537
ENSG00000064419	1527.63	-1.04406	0.0827778	-12.6128	1.79523e-36	1.95473e-35	TNPO3	23534		ENSG00000107551
ENSG00000064489	0.902318	1.14234	2.60115	0.439168	0.66054	NA	BORCS8-MEF2B	4207		ENSG00000107566
ENSG00000064490	166.888	-2.43221	0.254105	-9.57168	1.05185e-21	7.37636e-21	RFXANK	8625		ENSG00000107593
ENSG00000064545	188.02	-1.03339	0.221477	-4.6659	3.07268e-06	1.04054e-05	TMEM161A	54929		ENSG00000107614
ENSG00000064547	365.885	-0.43207	0.144134	-2.99769	0.00272032	0.00676567	LPAR2	9170		ENSG00000107618
ENSG00000064601	1274.14	1.00376	0.0996311	10.0748	7.14158e-24	5.39872e-23	CTSA	5476		ENSG00000107651
ENSG00000064607	1036.69	-0.33089	0.0940299	-3.51898	0.000433203	0.00119861	SUGP2	10147		ENSG00000107669
ENSG00000064651	9256.41	0.0795376	0.0566376	1.40432	0.160222	0.256155	SLC12A2	6558		ENSG00000107672
ENSG00000064652	291.574	-1.30004	0.169092	-7.68832	1.49079e-14	7.9274e-14	SNX24	28966		ENSG00000107731
ENSG00000064655	60.6015	-0.331531	0.33654	-0.985118	0.324566	0.449743	EYA2	2139		ENSG00000107736
ENSG00000064666	305.905	0.491565	0.168407	2.91892	0.00351251	0.00857286	CNN2	1265		ENSG00000107738
ENSG00000064687	294.514	1.28023	0.17143	7.46793	8.1466e-14	4.21871e-13	ABCA7	10347		ENSG00000107796
ENSG00000064692	1.79831	-0.773657	1.97583	-0.39156	0.695384	0.790277	SNCAIP	9627		ENSG00000107819
ENSG00000064703	448.001	-1.70344	0.137225	-12.4135	2.20703e-35	2.33177e-34	DDX20	11218		ENSG00000107829
ENSG00000064726	1356.17	-0.315086	0.0968291	-3.25404	0.00113776	0.00299504	BTBD1	53339		ENSG00000107833
ENSG00000064763	48.0622	-1.30399	0.427354	-3.0513	0.00227853	0.00573744	FAR2	55711		ENSG00000107890
ENSG00000064787	376.239	-1.15426	0.152734	-7.55732	4.11444e-14	2.15166e-13	BCAS1	8537		ENSG00000107951
ENSG00000064835	3.78133	-0.0665935	1.39953	-0.0475828	0.962049	0.97218	POU1F1	5449		ENSG00000107960
ENSG00000064886	12.9188	-0.0645239	0.745508	-0.0865502	0.931029	0.955586	CHI3L2	1117		ENSG00000108055
ENSG00000064932	762.986	-0.744905	0.117767	-6.32522	2.52868e-10	1.11341e-09	SBNO2	22904		ENSG00000108061
ENSG00000064933	279.429	-1.54524	0.174487	-8.85587	8.30306e-19	5.22453e-18	PMS1	5378		ENSG00000108106
ENSG00000064961	768.514	-0.478089	0.116133	-4.11674	3.84262e-05	0.000118339	HMG20B	10362		ENSG00000108187
ENSG00000064989	1.96025	-0.802587	2.31588	-0.346557	0.728924	0.816485	CALCRL	10203		ENSG00000108242
ENSG00000064995	618.657	-0.75756	0.118868	-6.37311	1.85233e-10	8.21394e-10	TAF11	6882		ENSG00000108262
ENSG00000064999	1076.84	0.745249	0.101752	7.3242	2.40333e-13	1.21808e-12	ANKS1A	23294		ENSG00000108272
ENSG00000065000	2584.81	0.0662989	0.0693031	0.956651	0.338744	0.465034	AP3D1	8943		ENSG00000108292
ENSG00000065029	281.935	-0.79367	0.182241	-4.35505	1.33038e-05	4.27406e-05	ZNF76	7629		ENSG00000108309
ENSG00000065054	683.065	0.57868	0.120145	4.8165	1.46097e-06	5.07583e-06	SLC9A3R2	9351		ENSG00000108344
ENSG00000065057	101.287	-2.11812	0.2896	-7.31397	2.59369e-13	1.31318e-12	NTHL1	4913		ENSG00000108375
ENSG00000065060	1010.69	-1.15116	0.0956361	-12.0369	2.27468e-33	2.27015e-32	UHRF1BP1	54887		ENSG00000108379
ENSG00000065135	2814.94	-0.827897	0.0721445	-11.4755	1.75076e-30	1.61911e-29	GNAI3	2773		ENSG00000108387
ENSG00000065150	1886.13	-0.194451	0.0752241	-2.58496	0.00973909	0.0219694	IPO5	3843		ENSG00000108389
ENSG00000065154	2157.57	1.6925	0.0794251	21.3093	9.30034e-101	3.90253e-99	OAT	4942		ENSG00000108395
ENSG00000065183	653.024	-1.4313	0.114486	-12.502	7.27956e-36	7.79945e-35	WDR3	10885		ENSG00000108406
ENSG00000065243	729.672	-1.57668	0.128542	-12.2659	1.38039e-34	1.42888e-33	PKN2	5586		ENSG00000108423
ENSG00000065268	175.999	-1.85817	0.219413	-8.46886	2.47807e-17	1.46424e-16	WDR18	57418		ENSG00000108424
ENSG00000065308	1611.87	-0.220125	0.0861562	-2.55495	0.0106203	0.0237532	TRAM2	9697		ENSG00000108439
ENSG00000065320	2621.85	2.88327	0.08805	32.7458	3.47934e-235	7.29986e-233	NTN1	9423		ENSG00000108448
ENSG00000065325	1.60959	1.21057	1.9853	0.609767	0.542016	0.662652	GLP2R	9340		ENSG00000108468
ENSG00000065328	748.389	-3.59504	0.135979	-26.4382	4.98148e-154	4.34936e-152	MCM10	55388		ENSG00000108506
ENSG00000065357	259.898	0.42251	0.183459	2.30302	0.0212775	0.0447016	DGKA	1606		ENSG00000108515
ENSG00000065361	2856.23	-1.7496	0.0786359	-22.2494	1.14273e-109	5.71652e-108	ERBB3	2065		ENSG00000108551
ENSG00000065371	0.545846	3.18127	3.70922	0.857664	0.391078	NA	ROPN1	54763		ENSG00000108559
ENSG00000065413	79.423	-1.96528	0.316415	-6.21107	5.26251e-10	2.27651e-09	ANKRD44	91526		ENSG00000108561
ENSG00000065427	4152.84	-0.483725	0.0659661	-7.33293	2.25178e-13	1.14334e-12	KARS	3735		ENSG00000108578
ENSG00000065457	1333.97	-0.363023	0.0859369	-4.2243	2.39687e-05	7.52408e-05	ADAT1	23536		ENSG00000108591
ENSG00000065485	388.846	0.832014	0.139969	5.94426	2.77709e-09	1.1541e-08	PDIA5	10954		ENSG00000108602
ENSG00000065491	314.334	-0.298795	0.161594	-1.84905	0.06445	0.11927	TBC1D22B	55633		ENSG00000108666
ENSG00000065518	1549.57	-1.18825	0.0837987	-14.1799	1.22091e-45	1.70261e-44	NDUFB4	4710		ENSG00000108669
ENSG00000065526	3371.42	-0.573655	0.0701556	-8.1769	2.91248e-16	1.65752e-15	SPEN	23013		ENSG00000108773
ENSG00000065534	117.309	-1.20494	0.265468	-4.53893	5.65392e-06	1.8738e-05	MYLK	4638		ENSG00000108797
ENSG00000065548	1387.06	-1.6658	0.0916612	-18.1734	8.38162e-74	2.16184e-72	ZC3H15	55854		ENSG00000108821
ENSG00000065559	1010.64	0.654867	0.0959224	6.82705	8.66773e-12	4.10658e-11	MAP2K4	6416		ENSG00000108826
ENSG00000065600	74.7773	-0.816657	0.320607	-2.54722	0.0108585	0.0242456	TMEM206	55248		ENSG00000108852
ENSG00000065609	7.05927	3.34741	1.21116	2.7638	0.00571319	0.0134602	SNAP91	9892		ENSG00000108854
ENSG00000065613	1342.36	-0.743413	0.0986929	-7.53259	4.97438e-14	2.59413e-13	SLK	9748		ENSG00000108924
ENSG00000065615	425.655	-0.386866	0.134751	-2.87098	0.00409205	0.00986908	CYB5R4	51167		ENSG00000108947
ENSG00000065618	16.8514	2.55134	0.733255	3.47947	0.000502399	0.00137934	COL17A1	1308		ENSG00000108950
ENSG00000065621	275.821	-2.10043	0.188545	-11.1402	7.99076e-29	7.03357e-28	GSTO2	119391		ENSG00000108984
ENSG00000065665	226.117	0.447611	0.17925	2.49713	0.0125202	0.027616	SEC61A2	55176		ENSG00000109046
ENSG00000065675	0.689841	3.89451	3.60539	1.08019	0.280057	NA	PRKCQ	5588		ENSG00000109072
ENSG00000065717	104.464	-0.584872	0.278087	-2.1032	0.0354481	0.070635	TLE2	7089		ENSG00000109079
ENSG00000065802	535.731	0.478768	0.121117	3.95293	7.72001e-05	0.000231263	ASB1	51665		ENSG00000109084
ENSG00000065809	652.847	1.76585	0.122815	14.3781	7.10585e-47	1.02764e-45	FAM107B	83641		ENSG00000109089
ENSG00000065833	1260.51	-1.36912	0.0935876	-14.6293	1.82689e-48	2.71321e-47	ME1	4199		ENSG00000109107
ENSG00000065882	350.151	-1.40939	0.15571	-9.05139	1.41165e-19	9.17624e-19	TBC1D1	23216		ENSG00000109113
ENSG00000065883	1979.06	0.424509	0.0748446	5.67187	1.41248e-08	5.62073e-08	CDK13	8621		ENSG00000109265
ENSG00000065911	1644.22	-1.01122	0.0829302	-12.1936	3.36267e-34	3.43275e-33	MTHFD2	10797		ENSG00000109436
ENSG00000065923	1358.5	0.343175	0.0840522	4.08288	4.44802e-05	0.000136237	SLC9A7	84679		ENSG00000109519
ENSG00000065970	560.491	-1.05741	0.12511	-8.45184	2.86756e-17	1.69118e-16	FOXJ2	55810		ENSG00000109534
ENSG00000065978	8672.6	0.625033	0.0570269	10.9603	5.93006e-28	5.07666e-27	YBX1	4904		ENSG00000109606
ENSG00000065989	294.779	3.91429	0.245364	15.953	2.71552e-57	5.00945e-56	PDE4A	5141		ENSG00000109618
ENSG00000066027	611.66	-1.51709	0.119101	-12.7379	3.64254e-37	4.03334e-36	PPP2R5A	5525		ENSG00000109670
ENSG00000066032	0.464499	1.59755	3.85586	0.414319	0.678641	NA	CTNNA2	1496		ENSG00000109674
ENSG00000066044	1758.59	0.177662	0.0761128	2.3342	0.0195854	0.0414939	ELAVL1	1994		ENSG00000109680
ENSG00000066056	6.38033	6.6037	1.70015	3.88419	0.00010267	0.000303962	TIE1	7075		ENSG00000109705
ENSG00000066084	2044.8	-1.67226	0.0793539	-21.0735	1.3935e-98	5.63694e-97	DIP2B	57609		ENSG00000109743
ENSG00000066117	763.495	-1.35369	0.10967	-12.3433	5.29166e-35	5.52432e-34	SMARCD1	6602		ENSG00000109762
ENSG00000066135	1184.45	-0.478364	0.0922059	-5.18799	2.12575e-07	7.83988e-07	KDM4A	9682		ENSG00000109771
ENSG00000066136	506.331	-0.0998406	0.124095	-0.804548	0.42108	0.549237	NFYC	4802		ENSG00000109775
ENSG00000066185	8.02818	1.12214	0.975271	1.15059	0.249901	0.367185	ZMYND12	84217		ENSG00000109805
ENSG00000066230	60.1011	2.21	0.411947	5.36477	8.1052e-08	3.07599e-07	SLC9A3	6550		ENSG00000109814
ENSG00000066248	39.7432	-0.505803	0.415184	-1.21826	0.223124	0.33493	NGEF	25791		ENSG00000109881
ENSG00000066279	2127.4	-2.69017	0.0896464	-30.0087	7.55583e-198	1.10065e-195	ASPM	259266		ENSG00000109927
ENSG00000066294	0.78634	1.79384	3.10066	0.578537	0.562902	NA	CD84	8832		ENSG00000110013
ENSG00000066322	1192.26	0.430389	0.100817	4.26899	1.96359e-05	6.2202e-05	ELOVL1	64834		ENSG00000110031
ENSG00000066336	5.54552	5.72257	1.76879	3.2353	0.00121515	0.00318504	SPI1	6688		ENSG00000110046
ENSG00000066379	162.276	-0.586786	0.210187	-2.79173	0.0052427	0.0124467	ZNRD1	30834		ENSG00000110047
ENSG00000066382	63.8419	-1.7886	0.344174	-5.19681	2.02741e-07	7.48897e-07	MPPED2	744		ENSG00000110057
ENSG00000066405	1.5879	4.62291	2.31341	1.99831	0.0456829	0.0883368	CLDN18	51208		ENSG00000110060
ENSG00000066422	2822.53	1.06566	0.0774945	13.7514	4.99697e-43	6.50995e-42	ZBTB11	27107		ENSG00000110063
ENSG00000066427	531.147	-0.21583	0.126507	-1.70608	0.0879937	0.154916	ATXN3	4287		ENSG00000110074
ENSG00000066455	1187.45	0.139378	0.0903447	1.54274	0.122894	0.205169	GOLGA5	9950		ENSG00000110107
ENSG00000066468	493.356	0.150691	0.127381	1.183	0.236811	0.351738	FGFR2	2263		ENSG00000110108
ENSG00000066557	165.116	-2.97571	0.266335	-11.1728	5.53981e-29	4.9054e-28	LRRC40	55631		ENSG00000110169
ENSG00000066583	3581.13	-0.812108	0.0672911	-12.0686	1.54779e-33	1.54912e-32	ISOC1	51015		ENSG00000110237
ENSG00000066629	614.577	-1.04328	0.120094	-8.68718	3.7156e-18	2.27831e-17	EML1	2009		ENSG00000110274
ENSG00000066651	175.22	-2.27262	0.257731	-8.81779	1.16737e-18	7.31761e-18	TRMT11	60487		ENSG00000110318
ENSG00000066654	1312.92	-0.853361	0.0862403	-9.89516	4.36926e-23	3.22408e-22	THUMPD1	55623		ENSG00000110324
ENSG00000066697	212.082	-1.2855	0.197401	-6.51209	7.41144e-11	3.35208e-10	MSANTD3	91283		ENSG00000110330
ENSG00000066735	249.145	-0.365819	0.169542	-2.15769	0.0309523	0.0625993	KIF26A	26153		ENSG00000110375
ENSG00000066739	1750.84	0.245364	0.0917848	2.67325	0.007512	0.0173507	ATG2B	55102		ENSG00000110400
ENSG00000066777	1922.79	-1.02999	0.0799811	-12.8779	5.99375e-38	6.74303e-37	ARFGEF1	10565		ENSG00000110442
ENSG00000066813	1.03716	3.89785	2.78136	1.40142	0.161089	NA	ACSM2B	348158		ENSG00000110492
ENSG00000066827	200.106	-0.855918	0.198211	-4.31822	1.57289e-05	5.02446e-05	ZFAT	57623		ENSG00000110514
ENSG00000066855	727.487	-1.16871	0.115617	-10.1084	5.06874e-24	3.85142e-23	MTFR1	9650		ENSG00000110583
ENSG00000066923	256.057	1.6648	0.173458	9.59769	8.17551e-22	5.76634e-21	STAG3	10734		ENSG00000110660
ENSG00000066926	470.919	-0.0542988	0.133765	-0.405928	0.684796	0.781614	FECH	2235		ENSG00000110665
ENSG00000066933	1626.42	-0.155656	0.087442	-1.7801	0.0750597	0.135627	MYO9A	4649		ENSG00000110693
ENSG00000067048	0.346878	-2.2644	4.45216	-0.508607	0.611028	NA	DDX3Y	8653		ENSG00000110697
ENSG00000067057	2035.62	-0.482308	0.0903788	-5.33652	9.47462e-08	3.58024e-07	PFKP	5214		ENSG00000110723
ENSG00000067064	2501.76	-0.219283	0.0804649	-2.7252	0.0064262	0.015013	IDI1	3422		ENSG00000110871
ENSG00000067066	218.826	-1.7226	0.217814	-7.90857	2.60353e-15	1.42904e-14	SP100	6672		ENSG00000110876
ENSG00000067082	908.025	0.73067	0.100054	7.30274	2.8197e-13	1.42475e-12	KLF6	1316		ENSG00000110888
ENSG00000067113	169.111	1.42272	0.205979	6.90714	4.94534e-12	2.36491e-11	PLPP1	8611		ENSG00000110917
ENSG00000067141	2365.43	0.0612305	0.0711662	0.860387	0.389576	0.517753	NEO1	4756		ENSG00000110921
ENSG00000067167	2155.33	0.398639	0.0756916	5.26662	1.38957e-07	5.19362e-07	TRAM1	23471		ENSG00000110925
ENSG00000067177	546.636	-0.404123	0.121229	-3.33355	0.000857451	0.00228952	PHKA1	5255		ENSG00000110958
ENSG00000067182	1279.37	-1.84108	0.104858	-17.5578	5.18033e-69	1.22181e-67	TNFRSF1A	7132		ENSG00000111052
ENSG00000067191	23.5249	-1.577	0.572986	-2.75225	0.00591877	0.0139072	CACNB1	782		ENSG00000111057
ENSG00000067208	669.486	1.06525	0.112041	9.50768	1.94953e-21	1.35431e-20	EVI5	7813		ENSG00000111058
ENSG00000067221	288.642	2.46235	0.188239	13.081	4.22937e-39	4.942e-38	STOML1	9399		ENSG00000111145
ENSG00000067225	36265.5	1.15782	0.0663819	17.4417	3.97746e-68	9.15825e-67	PKM	5315		ENSG00000111186
ENSG00000067248	1075.5	-1.13783	0.0974701	-11.6736	1.7395e-31	1.65329e-30	DHX29	54505		ENSG00000111196
ENSG00000067334	790.692	-0.107837	0.103612	-1.04077	0.297982	0.421762	DNTTIP2	30836		ENSG00000111199
ENSG00000067365	223.924	-0.317874	0.181472	-1.75164	0.079835	0.142879	METTL22	79091		ENSG00000111206
ENSG00000067369	677.687	-2.54934	0.128676	-19.812	2.34354e-87	7.85297e-86	TP53BP1	7158		ENSG00000111231
ENSG00000067445	3.45998	-0.485881	1.36162	-0.356839	0.721212	0.811151	TRO	7216		ENSG00000111237
ENSG00000067533	573.976	-3.58229	0.181527	-19.7342	1.09721e-86	3.61204e-85	RRP15	51018		ENSG00000111247
ENSG00000067560	6885.13	0.403894	0.0593281	6.8078	9.91016e-12	4.67788e-11	RHOA	387		ENSG00000111249
ENSG00000067596	1096.79	-0.714404	0.0910925	-7.84262	4.41247e-15	2.39807e-14	DHX8	1659		ENSG00000111252
ENSG00000067601	88.2293	1.70365	0.296198	5.75173	8.83337e-09	3.56505e-08	NA	NA		ENSG00000111261
ENSG00000067606	278.731	0.250558	0.16616	1.50793	0.131573	0.217489	PRKCZ	5590		ENSG00000111325
ENSG00000067704	1925.71	-0.719589	0.0807936	-8.90652	5.26608e-19	3.34427e-18	IARS2	55699		ENSG00000111348
ENSG00000067715	664.44	-1.637	0.126688	-12.9215	3.40241e-38	3.86486e-37	SYT1	6857		ENSG00000111364
ENSG00000067798	14.288	-0.48773	0.741765	-0.657527	0.510842	0.633321	NAV3	89795		ENSG00000111371
ENSG00000067829	1278.75	0.295526	0.0965951	3.05943	0.00221759	0.00559201	IDH3G	3421		ENSG00000111424
ENSG00000067836	636.554	0.257355	0.12116	2.1241	0.033662	0.0674439	ROGDI	79641		ENSG00000111445
ENSG00000067840	415.083	2.1994	0.156907	14.0172	1.22263e-44	1.67103e-43	PDZD4	57595		ENSG00000111450
ENSG00000067842	5.03713	2.52926	1.24897	2.02508	0.0428594	0.0834972	ATP2B3	492		ENSG00000111554
ENSG00000067900	1934.9	-1.67311	0.0877566	-19.0654	4.89776e-81	1.44033e-79	ROCK1	6093		ENSG00000111581
ENSG00000067955	1016.38	0.0670014	0.0986598	0.679116	0.497065	0.620316	CBFB	865		ENSG00000111596
ENSG00000067992	443.717	-1.18862	0.140237	-8.4758	2.33479e-17	1.38045e-16	PDK3	5165		ENSG00000111602
ENSG00000068001	415.829	0.621382	0.161966	3.8365	0.000124802	0.000366137	HYAL2	8692		ENSG00000111639
ENSG00000068024	432.598	0.548589	0.138075	3.97313	7.09341e-05	0.000213106	HDAC4	9759		ENSG00000111642
ENSG00000068028	191.025	-0.670912	0.19985	-3.35708	0.000787708	0.00211293	RASSF1	11186		ENSG00000111665
ENSG00000068078	2021.09	3.39637	0.109314	31.0698	6.16633e-212	1.09032e-209	FGFR3	2261		ENSG00000111667
ENSG00000068079	28.2931	-0.541042	0.509169	-1.0626	0.287964	0.410746	IFI35	3430		ENSG00000111674
ENSG00000068097	4336.54	-1.9007	0.0649416	-29.2679	2.66167e-188	3.48047e-186	HEATR6	63897		ENSG00000111696
ENSG00000068120	500.336	-0.821076	0.126569	-6.48718	8.74579e-11	3.94163e-10	COASY	80347		ENSG00000111725
ENSG00000068137	341.728	-0.786753	0.171531	-4.58664	4.50438e-06	1.50382e-05	PLEKHH3	79990		ENSG00000111731
ENSG00000068305	1024.38	0.440716	0.0954986	4.6149	3.9329e-06	1.31913e-05	MEF2A	4205		ENSG00000111788
ENSG00000068308	871.666	1.03858	0.103056	10.0778	6.92785e-24	5.24279e-23	OTUD5	55593		ENSG00000111816
ENSG00000068323	603.592	-0.17506	0.114544	-1.52833	0.126432	0.210127	TFE3	7030		ENSG00000111817
ENSG00000068354	110.461	-1.74457	0.282912	-6.16646	6.98364e-10	2.99936e-09	TBC1D25	4943		ENSG00000111832
ENSG00000068366	27.3295	-2.24075	0.613767	-3.65082	0.000261407	0.000740921	ACSL4	2182		ENSG00000111837
ENSG00000068383	516.239	0.483795	0.127367	3.79844	0.000145608	0.000424474	INPP5A	3632		ENSG00000111845
ENSG00000068394	252.013	-1.76021	0.18645	-9.44069	3.70346e-21	2.54881e-20	GPKOW	27238		ENSG00000111846
ENSG00000068400	680.156	-0.732443	0.117435	-6.23702	4.45992e-10	1.93467e-09	GRIPAP1	56850		ENSG00000111850
ENSG00000068438	312.289	-1.42442	0.163097	-8.73358	2.46732e-18	1.52386e-17	FTSJ1	24140		ENSG00000111859
ENSG00000068489	2337.94	-4.31294	0.101607	-42.4471	0	0	PRR11	55771		ENSG00000111860
ENSG00000068615	200.648	-0.059397	0.184537	-0.32187	0.747551	0.829255	REEP1	65055		ENSG00000111907
ENSG00000068650	625.073	-0.491621	0.117317	-4.19055	2.78281e-05	8.6842e-05	ATP11A	23250		ENSG00000111962
ENSG00000068654	2459.91	-0.658613	0.0765501	-8.60368	7.71985e-18	4.64844e-17	POLR1A	25885		ENSG00000111981
ENSG00000068697	4791.83	0.386283	0.0627683	6.15411	7.55017e-10	3.23526e-09	LAPTM4A	9741		ENSG00000112029
ENSG00000068724	1182.14	0.884794	0.10166	8.70347	3.21896e-18	1.97939e-17	TTC7A	57217		ENSG00000112033
ENSG00000068745	997.223	0.691686	0.0976403	7.08403	1.40026e-12	6.86793e-12	IP6K2	51447		ENSG00000112041
ENSG00000068781	0.222509	0.178322	4.99733	0.0356834	0.971535	NA	STON1-GTF2A1L	286749		ENSG00000112053
ENSG00000068784	573.42	-1.53363	0.12488	-12.2808	1.14903e-34	1.1907e-33	SRBD1	55133		ENSG00000112078
ENSG00000068793	2032.32	0.078075	0.074302	1.05078	0.29336	0.416688	NA	NA		ENSG00000112081
ENSG00000068796	1254.02	-0.269217	0.0910223	-2.95771	0.00309938	0.00764419	KIF2A	3796		ENSG00000112096
ENSG00000068831	7.78815	1.35602	0.922519	1.46991	0.141586	0.231226	RASGRP2	10235		ENSG00000112118
ENSG00000068878	3021.95	-0.370654	0.068034	-5.44806	5.09212e-08	1.95868e-07	PSME4	23198		ENSG00000112130
ENSG00000068885	193.692	-0.886155	0.207702	-4.26647	1.98587e-05	6.28938e-05	IFT80	57560		ENSG00000112139
ENSG00000068903	381.605	-0.230385	0.145963	-1.57838	0.114479	0.193452	SIRT2	22933		ENSG00000112149
ENSG00000068912	855.203	-0.706792	0.105046	-6.72838	1.71559e-11	8.00267e-11	ERLEC1	27248		ENSG00000112167
ENSG00000068971	108.806	-0.430547	0.25674	-1.67698	0.0935469	0.16315	PPP2R5B	5526		ENSG00000112175
ENSG00000068976	63.5516	2.56719	0.352502	7.28276	3.27051e-13	1.64691e-12	PYGM	5837		ENSG00000112182
ENSG00000068985	0.304474	2.70295	4.8864	0.553157	0.580156	NA	PAGE1	8712		ENSG00000112208
ENSG00000069011	159.199	0.47462	0.219258	2.16466	0.0304134	0.0616335	PITX1	5307		ENSG00000112210
ENSG00000069018	1.91213	0.615245	1.91604	0.321103	0.748132	0.829638	TRPC7	57113		ENSG00000112246
ENSG00000069020	1955.35	1.29646	0.0802534	16.1545	1.05514e-58	2.00705e-57	MAST4	375449		ENSG00000112312
ENSG00000069122	1.97905	3.87053	2.46897	1.56767	0.116957	0.196942	ADGRF5	221395		ENSG00000112320
ENSG00000069188	275.538	-0.389314	0.165237	-2.35609	0.0184684	0.0393468	SDK2	54549		ENSG00000112343
ENSG00000069206	0.499553	1.67462	3.99852	0.41881	0.675355	NA	ADAM7	8756		ENSG00000112406
ENSG00000069248	1205.29	0.429079	0.0950875	4.51247	6.40781e-06	2.11492e-05	NUP133	55746		ENSG00000112541
ENSG00000069275	19152.9	-1.30053	0.0701239	-18.5462	8.74776e-77	2.35344e-75	NUCKS1	64710		ENSG00000112561
ENSG00000069329	2351.63	0.264795	0.0713425	3.71161	0.000205948	0.000590578	VPS35	55737		ENSG00000112599
ENSG00000069345	1274.85	-0.464215	0.0884214	-5.25003	1.52072e-07	5.66572e-07	DNAJA2	10294		ENSG00000112624
ENSG00000069399	453.738	-0.471067	0.135297	-3.48172	0.000498203	0.00136835	BCL3	602		ENSG00000112655
ENSG00000069424	174.169	0.438014	0.209314	2.09261	0.0363839	0.072259	KCNAB2	8514		ENSG00000112658
ENSG00000069431	5.84114	0.0405343	1.06367	0.0381078	0.969602	0.978196	ABCC9	10060		ENSG00000112679
ENSG00000069482	294.16	1.7806	0.163904	10.8637	1.71703e-27	1.45137e-26	GAL	51083		ENSG00000112685
ENSG00000069493	74.9553	-1.56565	0.352879	-4.4368	9.13072e-06	2.98039e-05	CLEC2D	29121		ENSG00000112715
ENSG00000069509	187.09	-1.30155	0.212017	-6.13891	8.30922e-10	3.55239e-09	FUNDC1	139341		ENSG00000112742
ENSG00000069535	292.631	-0.723467	0.181256	-3.9914	6.56832e-05	0.000197711	MAOB	4129		ENSG00000112759
ENSG00000069667	265.627	1.63503	0.180488	9.05897	1.31689e-19	8.57609e-19	RORA	6095		ENSG00000112773
ENSG00000069696	7.43346	1.76664	0.98794	1.78821	0.0737424	0.133565	DRD4	1815		ENSG00000112796
ENSG00000069702	28.4387	-0.0115064	0.48505	-0.0237222	0.981074	0.986231	TGFBR3	7049		ENSG00000112812
ENSG00000069712	47.2935	-2.50711	0.472393	-5.30725	1.11291e-07	4.18964e-07	KIAA1107	23285		ENSG00000112852
ENSG00000069764	25.5591	0.489917	0.518987	0.943987	0.345176	0.471746	PLA2G10	8399		ENSG00000112855
ENSG00000069812	563.632	4.38786	0.187294	23.4277	2.23243e-121	1.28876e-119	HES2	54626		ENSG00000112874
ENSG00000069849	2142.54	0.761597	0.076148	10.0015	1.50064e-23	1.12313e-22	ATP1B3	483		ENSG00000112984
ENSG00000069869	481.783	-2.97444	0.153619	-19.3625	1.60029e-83	4.89028e-82	NEDD4	4734		ENSG00000113013
ENSG00000069943	98.9593	-2.97396	0.336758	-8.83117	1.03586e-18	6.50195e-18	PIGB	9488		ENSG00000113048
ENSG00000069956	4385.91	0.327694	0.0720314	4.54931	5.38208e-06	1.78729e-05	MAPK6	5597		ENSG00000113070
ENSG00000069966	474.055	0.0256521	0.127749	0.200801	0.840854	0.897759	GNB5	10681		ENSG00000113205
ENSG00000069974	147.451	-2.21715	0.246059	-9.01066	2.04824e-19	1.32104e-18	RAB27A	5873		ENSG00000113212
ENSG00000069998	415.623	-0.983046	0.140142	-7.01462	2.30579e-12	1.12134e-11	HDHD5	27440		ENSG00000113272
ENSG00000070010	1185.32	-0.200927	0.08772	-2.29055	0.0219893	0.0460524	UFD1	7353		ENSG00000113296
ENSG00000070018	670.288	-2.10343	0.126274	-16.6577	2.66013e-62	5.47088e-61	LRP6	4040		ENSG00000113318
ENSG00000070019	30.6424	3.95746	0.656085	6.03193	1.62009e-09	6.82356e-09	GUCY2C	2984		ENSG00000113356
ENSG00000070031	1.29028	-1.80111	2.47536	-0.727616	0.466848	0.591586	SCT	6343		ENSG00000113360
ENSG00000070047	965.642	0.22029	0.114956	1.9163	0.0553273	0.104563	PHRF1	57661		ENSG00000113368
ENSG00000070061	1385.76	-2.84244	0.103455	-27.4752	3.47745e-166	3.45459e-164	IKBKAP	8518		ENSG00000113389
ENSG00000070081	963.809	0.252918	0.0984584	2.56878	0.0102058	0.0229248	NUCB2	4925		ENSG00000113391
ENSG00000070087	2263.66	-1.53781	0.0782526	-19.6519	5.57342e-86	1.80105e-84	PFN2	5217		ENSG00000113396
ENSG00000070159	1587.01	-0.0725161	0.0870939	-0.83262	0.405059	0.533363	PTPN3	5774		ENSG00000113460
ENSG00000070182	99.1805	0.825288	0.262325	3.14605	0.0016549	0.00425905	SPTB	6710		ENSG00000113494
ENSG00000070190	5.24795	2.11416	1.28522	1.64498	0.0999736	0.172606	DAPP1	27071		ENSG00000113504
ENSG00000070214	3362.92	-0.950072	0.0726835	-13.0714	4.79994e-39	5.59707e-38	SLC44A1	23446		ENSG00000113522
ENSG00000070269	400.084	-0.0753122	0.138262	-0.544706	0.585956	0.699871	TMEM260	54916		ENSG00000113532
ENSG00000070366	1185.12	0.67573	0.0904341	7.47207	7.89423e-14	4.09178e-13	SMG6	23293		ENSG00000113555
ENSG00000070367	1375.43	-1.57527	0.105568	-14.9218	2.37622e-50	3.67667e-49	EXOC5	10640		ENSG00000113569
ENSG00000070371	92.9939	-1.45942	0.30029	-4.86005	1.17354e-06	4.10665e-06	CLTCL1	8218		ENSG00000113593
ENSG00000070388	20.2639	1.56793	0.603353	2.59869	0.00935792	0.0211639	FGF22	27006		ENSG00000113597
ENSG00000070404	641.029	2.14435	0.134519	15.9408	3.29982e-57	6.07937e-56	FSTL3	10272		ENSG00000113638
ENSG00000070413	1896.48	0.839094	0.0877449	9.56288	1.14529e-21	8.01957e-21	DGCR2	9993		ENSG00000113649
ENSG00000070423	499.398	0.423243	0.143211	2.95538	0.0031228	0.00769789	RNF126	55658		ENSG00000113721
ENSG00000070444	488.396	-0.132898	0.130456	-1.01872	0.308336	0.43306	MNT	4335		ENSG00000113734
ENSG00000070476	893.184	0.586142	0.107296	5.46286	4.68528e-08	1.80887e-07	ZXDC	79364		ENSG00000113739
ENSG00000070495	360.868	-0.230426	0.14939	-1.54245	0.122964	0.205262	JMJD6	23210		ENSG00000113742
ENSG00000070501	151.519	-0.855835	0.221686	-3.86057	0.000113123	0.000333229	POLB	5423		ENSG00000113758
ENSG00000070526	11.0969	0.972807	0.751899	1.2938	0.195735	0.301462	ST6GALNAC1	55808		ENSG00000113790
ENSG00000070540	300.081	-0.979313	0.161517	-6.06323	1.33412e-09	5.64361e-09	WIPI1	55062		ENSG00000113810
ENSG00000070601	15.5254	2.80452	0.797028	3.51872	0.000433631	0.00119956	FRMPD1	22844		ENSG00000113838
ENSG00000070610	677.052	0.992939	0.124776	7.95775	1.75198e-15	9.66735e-15	GBA2	57704		ENSG00000113966
ENSG00000070614	1061.46	-0.174236	0.0976138	-1.78495	0.0742689	0.134397	NDST1	3340		ENSG00000114026
ENSG00000070669	679.786	-0.192586	0.106493	-1.80844	0.0705379	0.128664	ASNS	440		ENSG00000114107
ENSG00000070718	335.34	0.769377	0.15282	5.03454	4.78997e-07	1.72338e-06	AP3M2	10947		ENSG00000114126
ENSG00000070729	1.16928	2.18302	2.50211	0.87247	0.382952	NA	CNGB1	1258		ENSG00000114127
ENSG00000070731	760.002	-0.89882	0.107742	-8.34235	7.28259e-17	4.24601e-16	ST6GALNAC2	10610		ENSG00000114166
ENSG00000070748	0.374746	1.68438	4.8172	0.349659	0.726595	NA	CHAT	1103		ENSG00000114270
ENSG00000070756	40269.5	0.24701	0.0589041	4.19343	2.74774e-05	8.5776e-05	PABPC1	26986		ENSG00000114279
ENSG00000070759	170.572	1.18756	0.204237	5.81461	6.07768e-09	2.47264e-08	TESK2	10420		ENSG00000114315
ENSG00000070761	271.086	0.405657	0.169012	2.40016	0.0163879	0.0353239	CFAP20	29105		ENSG00000114316
ENSG00000070770	1239.73	0.0143666	0.0868681	0.165384	0.868641	0.918877	CSNK2A2	1459		ENSG00000114346
ENSG00000070778	184.876	-1.43682	0.201785	-7.12056	1.07488e-12	5.29881e-12	PTPN21	11099		ENSG00000114378
ENSG00000070785	243.773	-1.60927	0.189271	-8.50245	1.85633e-17	1.10149e-16	EIF2B3	8891		ENSG00000114383
ENSG00000070808	0.723707	2.55142	3.25003	0.785044	0.432428	NA	CAMK2A	815		ENSG00000114388
ENSG00000070814	1222.5	-2.80095	0.101496	-27.5966	1.22071e-167	1.22568e-165	TCOF1	6949		ENSG00000114405
ENSG00000070831	4737.9	0.146811	0.0622627	2.35792	0.0183774	0.0391797	CDC42	998		ENSG00000114416
ENSG00000070882	26.4428	0.122837	0.526454	0.233328	0.815506	0.877091	OSBPL3	26031		ENSG00000114554
ENSG00000070886	2.33695	1.13879	1.707	0.667131	0.504688	0.627102	EPHA8	2046		ENSG00000114646
ENSG00000070915	0.923477	3.231	2.81261	1.14876	0.250656	NA	SLC12A3	6559		ENSG00000114654
ENSG00000070950	437.856	-3.85505	0.183303	-21.0311	3.40798e-98	1.36874e-96	RAD18	56852		ENSG00000114656
ENSG00000070961	4130.65	0.653888	0.0630113	10.3773	3.14477e-25	2.47791e-24	ATP2B1	490		ENSG00000114686
ENSG00000070985	4.57859	0.812589	1.19235	0.681504	0.495553	0.618927	TRPM5	29850		ENSG00000114744
ENSG00000071051	291.372	0.259551	0.154348	1.6816	0.0926463	0.161775	NCK2	8440		ENSG00000114757
ENSG00000071054	2194.4	0.279472	0.0766964	3.64388	0.000268563	0.000759978	MAP4K4	9448		ENSG00000114767
ENSG00000071073	1166.15	0.0586789	0.0930677	0.630498	0.528369	0.649977	MGAT4A	11320		ENSG00000114805
ENSG00000071082	6701.03	-0.498907	0.0569583	-8.75915	1.96727e-18	1.21984e-17	RPL31	6160		ENSG00000114859
ENSG00000071127	6543.66	1.16243	0.0657135	17.6893	5.06934e-70	1.2202e-68	WDR1	9948		ENSG00000114861
ENSG00000071189	1016.02	-0.90935	0.1028	-8.84578	9.08914e-19	5.71532e-18	SNX13	23161		ENSG00000114948
ENSG00000071203	0.277044	1.68589	4.98663	0.338082	0.735301	NA	MS4A12	54860		ENSG00000114993
ENSG00000071205	654.635	0.43203	0.113201	3.81648	0.000135368	0.000395567	ARHGAP10	79658		ENSG00000115008
ENSG00000071242	158.816	-0.447588	0.224273	-1.99573	0.0459632	0.0888422	RPS6KA2	6196		ENSG00000115041
ENSG00000071243	204.77	-1.74069	0.200004	-8.70326	3.22473e-18	1.9825e-17	ING3	54556		ENSG00000115112
ENSG00000071246	154.562	-0.989933	0.219526	-4.50941	6.50068e-06	2.14406e-05	VASH1	22846		ENSG00000115129
ENSG00000071282	96.1059	-0.233042	0.284605	-0.818825	0.412886	0.54111	LMCD1	29995		ENSG00000115155
ENSG00000071462	1963.15	0.990685	0.0761033	13.0176	9.71213e-39	1.12504e-37	BUD23	114049		ENSG00000115163
ENSG00000071537	2975.47	-1.0701	0.0708583	-15.1019	1.57293e-51	2.52839e-50	SEL1L	6400		ENSG00000115194
ENSG00000071539	493.542	-2.75068	0.144605	-19.0219	1.12233e-80	3.27315e-79	TRIP13	9319		ENSG00000115239
ENSG00000071553	5229.62	1.05706	0.082023	12.8874	5.30161e-38	5.97153e-37	ATP6AP1	537		ENSG00000115266
ENSG00000071564	886.98	-1.05183	0.106349	-9.89029	4.58679e-23	3.38193e-22	TCF3	6929		ENSG00000115271
ENSG00000071575	1378.53	2.91439	0.105586	27.6021	1.04944e-167	1.05749e-165	TRIB2	28951		ENSG00000115295
ENSG00000071626	1237.71	-1.30208	0.0952943	-13.6638	1.67053e-42	2.14453e-41	DAZAP1	26528		ENSG00000115297
ENSG00000071655	439.973	-0.0689417	0.154508	-0.446201	0.655452	0.758329	MBD3	53615		ENSG00000115306
ENSG00000071677	2.67049	-0.431489	1.53193	-0.281663	0.778202	0.849123	PRLH	51052		ENSG00000115325
ENSG00000071794	1497.17	-3.93385	0.117286	-33.5407	1.22897e-246	2.90347e-244	HLTF	6596		ENSG00000115339
ENSG00000071859	1548.28	0.127572	0.0823045	1.55	0.12114	0.202832	FAM50A	9130		ENSG00000115365
ENSG00000071889	747.583	0.565429	0.124858	4.52859	5.93778e-06	1.96486e-05	FAM3A	60343		ENSG00000115368
ENSG00000071894	1955.8	0.443154	0.0898983	4.92951	8.24369e-07	2.91673e-06	CPSF1	29894		ENSG00000115392
ENSG00000071909	3.79266	-0.00483048	1.28878	-0.00374811	0.997009	0.997613	MYO3B	140469		ENSG00000115419
ENSG00000071967	17.8323	3.07472	0.716107	4.29365	1.75757e-05	5.58837e-05	CYBRD1	79901		ENSG00000115425
ENSG00000071991	0.573276	3.62323	3.86342	0.937829	0.348332	NA	CDH19	28513		ENSG00000115461
ENSG00000071994	960.717	-0.590632	0.0977744	-6.04076	1.53393e-09	6.46746e-09	PDCD2	5134		ENSG00000115464
ENSG00000072041	0.832484	3.92888	3.12149	1.25866	0.208155	NA	SLC6A15	55117		ENSG00000115484
ENSG00000072042	1092.25	-1.76194	0.106769	-16.5023	3.52997e-61	7.09375e-60	RDH11	51109		ENSG00000115524
ENSG00000072062	3707.2	1.03	0.0652067	15.7959	3.32066e-56	5.9921e-55	PRKACA	5566		ENSG00000115525
ENSG00000072071	1143.62	0.710669	0.0989478	7.18226	6.85662e-13	3.40758e-12	ADGRL1	22859		ENSG00000115526
ENSG00000072080	1.44304	-3.26441	2.37661	-1.37356	0.169579	0.268579	SPP2	6694		ENSG00000115594
ENSG00000072110	4007.71	-0.0357218	0.0700642	-0.509844	0.610161	0.720724	ACTN1	87		ENSG00000115598
ENSG00000072121	696.418	-1.99954	0.124657	-16.0403	6.68242e-58	1.25163e-56	ZFYVE26	23503		ENSG00000115616
ENSG00000072133	101.139	-0.379685	0.260054	-1.46002	0.144283	0.23488	RPS6KA6	27330		ENSG00000115641
ENSG00000072134	445.248	-0.875809	0.141128	-6.2058	5.44201e-10	2.35163e-09	EPN2	22905		ENSG00000115657
ENSG00000072135	757.176	-0.72729	0.114841	-6.33303	2.4039e-10	1.05963e-09	PTPN18	26469		ENSG00000115705
ENSG00000072163	2.70783	2.5095	1.72408	1.45555	0.145516	0.236489	LIMS2	55679		ENSG00000115718
ENSG00000072182	12.3767	0.225923	0.748088	0.302001	0.762651	0.838725	ASIC4	55515		ENSG00000115738
ENSG00000072195	123.74	0.82753	0.234549	3.52817	0.000418439	0.0011589	SPEG	10290		ENSG00000115756
ENSG00000072201	73.2132	-2.44558	0.371062	-6.59076	4.37586e-11	2.00691e-10	LNX1	84708		ENSG00000115761
ENSG00000072210	1016.57	-0.426056	0.0948842	-4.49027	7.11317e-06	2.33867e-05	ALDH3A2	224		ENSG00000115816
ENSG00000072274	13729.7	-0.0688143	0.05438	-1.26543	0.205716	0.314046	TFRC	7037		ENSG00000115825
ENSG00000072310	2822.31	-0.211601	0.0981359	-2.1562	0.0310677	0.0628057	SREBF1	6720		ENSG00000115840
ENSG00000072315	2.31147	1.97743	1.75983	1.12365	0.261163	0.380259	TRPC5	7224		ENSG00000115844
ENSG00000072364	4657.53	-0.495374	0.0731642	-6.77072	1.28144e-11	6.01442e-11	AFF4	27125		ENSG00000115875
ENSG00000072401	381.506	1.10647	0.182716	6.05568	1.39828e-09	5.90791e-09	UBE2D1	7321		ENSG00000115884
ENSG00000072415	1200.53	-0.400035	0.0940711	-4.25248	2.11414e-05	6.67982e-05	MPP5	64398		ENSG00000115942
ENSG00000072422	345.709	1.68313	0.155388	10.8318	2.43212e-27	2.04353e-26	RHOBTB1	9886		ENSG00000115956
ENSG00000072444	0.228438	1.59502	4.99279	0.319465	0.749374	NA	NA	NA		ENSG00000115963
ENSG00000072501	3166.89	-1.69776	0.0749346	-22.6566	1.20103e-113	6.31134e-112	SMC1A	8243		ENSG00000115966
ENSG00000072506	1292.51	0.0996241	0.0874091	1.13974	0.254393	0.372422	HSD17B10	3028		ENSG00000116001
ENSG00000072518	1796.57	-0.882682	0.0790359	-11.1681	5.84073e-29	5.16859e-28	MARK2	2011		ENSG00000116016
ENSG00000072571	687.719	-2.61896	0.127692	-20.51	1.7544e-93	6.56767e-92	HMMR	3161		ENSG00000116032
ENSG00000072609	1066.51	0.923925	0.0929888	9.93587	2.90618e-23	2.15692e-22	CHFR	55743		ENSG00000116062
ENSG00000072682	805.277	1.70755	0.112444	15.1858	4.39331e-52	7.20616e-51	P4HA2	8974		ENSG00000116095
ENSG00000072694	0.499823	-3.24842	4.54028	-0.715468	0.47432	NA	FCGR2B	2213		ENSG00000116106
ENSG00000072736	732.136	-0.199405	0.105758	-1.88548	0.0593647	0.111169	NFATC3	4775		ENSG00000116120
ENSG00000072756	919.047	0.0392812	0.10332	0.38019	0.703805	0.796537	TRNT1	51095		ENSG00000116128
ENSG00000072778	4027.55	1.27184	0.0904736	14.0576	6.91756e-45	9.50539e-44	ACADVL	37		ENSG00000116151
ENSG00000072786	918.572	0.519938	0.102639	5.0657	4.06912e-07	1.47156e-06	STK10	6793		ENSG00000116161
ENSG00000072803	2057.47	0.251968	0.0740595	3.40224	0.000668357	0.00180744	FBXW11	23291		ENSG00000116191
ENSG00000072818	131.492	1.25945	0.258156	4.87863	1.06827e-06	3.74996e-06	ACAP1	9744		ENSG00000116198
ENSG00000072832	1.07239	1.51711	2.41228	0.628912	0.529407	NA	CRMP1	1400		ENSG00000116205
ENSG00000072840	0.410372	2.62293	4.18783	0.626323	0.531103	NA	EVC	2121		ENSG00000116209
ENSG00000072849	769.69	-1.35876	0.111105	-12.2295	2.16226e-34	2.22347e-33	DERL2	51009		ENSG00000116212
ENSG00000072858	904.68	-1.6722	0.108543	-15.406	1.49195e-53	2.52983e-52	SIDT1	54847		ENSG00000116237
ENSG00000072864	359.585	-0.676438	0.142685	-4.74079	2.12885e-06	7.3158e-06	NDE1	54820		ENSG00000116337
ENSG00000072952	3.28788	0.809995	1.45197	0.557859	0.576941	0.692043	MRVI1	10335		ENSG00000116396
ENSG00000072954	123.566	1.62994	0.262659	6.20553	5.45131e-10	2.35528e-09	TMEM38A	79041		ENSG00000116489
ENSG00000072958	653.438	-1.38248	0.13205	-10.4694	1.1935e-25	9.52431e-25	AP1M1	8907		ENSG00000116514
ENSG00000073008	655.21	-0.0498991	0.12463	-0.400379	0.688877	0.784951	PVR	5817		ENSG00000116560
ENSG00000073009	423.429	1.00823	0.148563	6.78655	1.14845e-11	5.40379e-11	NA	NA		ENSG00000116584
ENSG00000073050	390.842	-1.69414	0.151279	-11.1988	4.13421e-29	3.67581e-28	XRCC1	7515		ENSG00000116604
ENSG00000073060	2095.46	1.39391	0.0825069	16.8944	4.94327e-64	1.05364e-62	SCARB1	949		ENSG00000116685
ENSG00000073067	24.3767	-0.477544	0.543058	-0.87936	0.379206	0.507401	CYP2W1	54905		ENSG00000116717
ENSG00000073111	2049.24	-3.05734	0.0924235	-33.0796	5.83694e-240	1.28203e-237	MCM2	4171		ENSG00000116731
ENSG00000073146	1.30355	1.45809	2.21634	0.657884	0.510613	0.63309	MOV10L1	54456		ENSG00000116741
ENSG00000073150	227.257	1.21119	0.183978	6.58333	4.60025e-11	2.10775e-10	PANX2	56666		ENSG00000116750
ENSG00000073169	192.564	0.240902	0.227999	1.05659	0.290698	0.413701	SELENOO	83642		ENSG00000116761
ENSG00000073282	37.2613	-3.20223	0.530288	-6.03865	1.55406e-09	6.55036e-09	TP63	8626		ENSG00000116791
ENSG00000073331	104.975	-4.04262	0.401968	-10.0571	8.55025e-24	6.44455e-23	ALPK1	80216		ENSG00000116793
ENSG00000073350	5102.18	0.0300621	0.0801057	0.375281	0.707452	0.799441	LLGL2	3993		ENSG00000116830
ENSG00000073417	1578.52	0.18786	0.0815431	2.30382	0.0212328	0.0446177	PDE8A	5151		ENSG00000116883
ENSG00000073464	66.2555	2.59813	0.366768	7.08387	1.40182e-12	6.87438e-12	CLCN4	1183		ENSG00000116957
ENSG00000073536	110.696	-3.28606	0.322338	-10.1945	2.09893e-24	1.6114e-23	NLE1	54475		ENSG00000116983
ENSG00000073578	3821.79	0.971146	0.0642319	15.1194	1.20701e-51	1.95246e-50	SDHA	6389		ENSG00000117016
ENSG00000073584	592.718	-1.10846	0.126834	-8.73944	2.34261e-18	1.44811e-17	SMARCE1	6605		ENSG00000117114
ENSG00000073598	0.255771	-2.27947	4.89103	-0.466051	0.641179	NA	FNDC8	54752		ENSG00000117115
ENSG00000073605	45.6068	0.180334	0.399149	0.451796	0.651416	0.75515	GSDMB	55876		ENSG00000117139
ENSG00000073614	1241.52	-1.26307	0.0912644	-13.8397	1.46808e-43	1.94229e-42	KDM5A	5927		ENSG00000117155
ENSG00000073670	186.658	2.47261	0.212691	11.6254	3.0631e-31	2.89758e-30	ADAM11	4185		ENSG00000117174
ENSG00000073711	688.452	1.00947	0.112441	8.97775	2.76364e-19	1.7731e-18	PPP2R3A	5523		ENSG00000117242
ENSG00000073712	874.827	0.582086	0.0988491	5.88863	3.89411e-09	1.60362e-08	FERMT2	10979		ENSG00000117266
ENSG00000073734	1.49968	3.5875	2.48362	1.44447	0.148607	0.240624	ABCB11	8647		ENSG00000117289
ENSG00000073737	0.727372	2.54924	3.42684	0.743904	0.456934	NA	DHRS9	10170		ENSG00000117308
ENSG00000073754	0.277044	1.68589	4.98663	0.338082	0.735301	NA	CD5L	922		ENSG00000117335
ENSG00000073756	1.88129	2.73796	2.17541	1.2586	0.208176	0.316925	PTGS2	5743		ENSG00000117399
ENSG00000073792	121.482	3.43257	0.296167	11.59	4.63241e-31	4.36008e-30	IGF2BP2	10644		ENSG00000117450
ENSG00000073803	387.77	-1.08862	0.15071	-7.22332	5.07324e-13	2.53563e-12	MAP3K13	9175		ENSG00000117481
ENSG00000073849	49.6699	-0.973337	0.384693	-2.53016	0.0114009	0.0253319	ST6GAL1	6480		ENSG00000117533
ENSG00000073861	0.277044	1.68589	4.98663	0.338082	0.735301	NA	TBX21	30009		ENSG00000117543
ENSG00000073905	7.67595	0.707407	0.916124	0.772174	0.440011	0.567505	NA	NA		ENSG00000117569
ENSG00000073910	36.3037	-0.807157	0.443329	-1.82067	0.0686565	0.12573	FRY	10129		ENSG00000117592
ENSG00000073921	4483.51	-0.688159	0.0713093	-9.65033	4.89986e-22	3.4769e-21	PICALM	8301		ENSG00000117593
ENSG00000073969	1104.34	-0.334292	0.0905448	-3.692	0.000222496	0.000635632	NSF	4905		ENSG00000117601
ENSG00000074047	3.65158	0.435835	1.33247	0.327088	0.743601	0.826934	GLI2	2736		ENSG00000117616
ENSG00000074054	1144.58	-2.47282	0.119428	-20.7056	3.08438e-95	1.18624e-93	CLASP1	23332		ENSG00000117640
ENSG00000074071	793.057	-1.74952	0.111324	-15.7156	1.1831e-55	2.10917e-54	MRPS34	65993		ENSG00000117643
ENSG00000074181	4994.02	0.197481	0.0783966	2.519	0.011769	0.0260654	NOTCH3	4854		ENSG00000117650
ENSG00000074201	1208.29	-1.05387	0.088996	-11.8418	2.37397e-32	2.30303e-31	CLNS1A	1207		ENSG00000117676
ENSG00000074211	1151.2	0.273208	0.091467	2.98695	0.00281772	0.00698873	PPP2R2C	5522		ENSG00000117697
ENSG00000074219	169.947	-2.46957	0.256978	-9.61005	7.25125e-22	5.12731e-21	TEAD2	8463		ENSG00000117724
ENSG00000074266	1216.31	0.492065	0.0881887	5.57968	2.40956e-08	9.46121e-08	EED	8726		ENSG00000117748
ENSG00000074276	52.8642	-0.696171	0.371128	-1.87582	0.0606796	0.113307	CDHR2	54825		ENSG00000117758
ENSG00000074317	1.80749	1.63695	1.98214	0.825846	0.408891	0.537126	SNCB	6620		ENSG00000117868
ENSG00000074319	1044.89	-0.256479	0.0945504	-2.71262	0.00667533	0.0155498	TSG101	7251		ENSG00000118004
ENSG00000074356	1040.71	-0.445107	0.0985211	-4.51788	6.2461e-06	2.06422e-05	NCBP3	55421		ENSG00000118007
ENSG00000074370	4413.88	-0.655026	0.0809899	-8.08775	6.07755e-16	3.41728e-15	ATP2A3	489		ENSG00000118160
ENSG00000074410	2593.78	-1.25663	0.0703236	-17.8692	2.05006e-71	5.06017e-70	CA12	771		ENSG00000118193
ENSG00000074416	851.064	-0.220087	0.102994	-2.13689	0.0326067	0.0655252	MGLL	11343		ENSG00000118217
ENSG00000074527	1278.06	2.92702	0.105631	27.7099	5.30641e-169	5.46463e-167	NTN4	59277		ENSG00000118246
ENSG00000074582	247.798	-2.1224	0.185999	-11.4108	3.69224e-30	3.38343e-29	BCS1L	617		ENSG00000118257
ENSG00000074590	438.614	1.24594	0.140739	8.85288	8.52883e-19	5.36539e-18	NUAK1	9891		ENSG00000118292
ENSG00000074603	995.33	-0.934931	0.101197	-9.23876	2.49361e-20	1.67077e-19	DPP8	54878		ENSG00000118298
ENSG00000074621	257.79	-3.64312	0.226203	-16.1056	2.33111e-58	4.40435e-57	SLC24A1	9187		ENSG00000118407
ENSG00000074657	37.1332	0.589431	0.446149	1.32115	0.18645	0.289958	ZNF532	55205		ENSG00000118418
ENSG00000074660	57.8186	4.8348	0.570647	8.47249	2.40206e-17	1.41993e-16	SCARF1	8578		ENSG00000118420
ENSG00000074695	1366.67	-1.06145	0.0900751	-11.784	4.71987e-32	4.53501e-31	LMAN1	3998		ENSG00000118432
ENSG00000074696	3353.79	-0.663311	0.0697371	-9.5116	1.87757e-21	1.30465e-20	HACD3	51495		ENSG00000118503
ENSG00000074706	3.66698	-0.16072	1.28799	-0.124784	0.900695	0.941017	IPCEF1	26034		ENSG00000118513
ENSG00000074755	2734.88	-0.438711	0.0734948	-5.96928	2.38298e-09	9.93994e-09	ZZEF1	23140		ENSG00000118515
ENSG00000074800	16810.3	-0.785697	0.0634928	-12.3746	3.58722e-35	3.76591e-34	ENO1	2023		ENSG00000118523
ENSG00000074803	7.625	1.0846	1.08665	0.998118	0.318222	0.44356	SLC12A1	6557		ENSG00000118596
ENSG00000074842	1058.55	1.15485	0.0974069	11.856	2.00411e-32	1.95028e-31	MYDGF	56005		ENSG00000118816
ENSG00000074855	352.299	0.571549	0.158651	3.60257	0.000315089	0.000883544	ANO8	57719		ENSG00000118922
ENSG00000074935	54.2517	-4.74877	0.636251	-7.46367	8.41454e-14	4.35585e-13	TUBE1	51175		ENSG00000118965
ENSG00000074964	306.526	-1.02471	0.167576	-6.1149	9.66177e-10	4.11562e-09	ARHGEF10L	55160		ENSG00000118972
ENSG00000074966	4.99475	4.34328	1.75512	2.47464	0.013337	0.0292912	TXK	7294		ENSG00000118985
ENSG00000075035	0.393609	2.54064	4.63221	0.548472	0.583368	NA	WSCD2	9671		ENSG00000119041
ENSG00000075043	12.9925	0.375355	0.747719	0.502001	0.615667	0.725465	KCNQ2	3785		ENSG00000119227
ENSG00000075073	19.4283	0.999649	0.600332	1.66516	0.0958809	0.16659	TACR2	6865		ENSG00000119231
ENSG00000075089	252.475	-2.93433	0.212102	-13.8345	1.57763e-43	2.08525e-42	ACTR6	64431		ENSG00000119242
ENSG00000075131	199.458	-4.77457	0.327234	-14.5907	3.21842e-48	4.76978e-47	TIPIN	54962		ENSG00000119283
ENSG00000075142	576.536	-1.65545	0.129124	-12.8206	1.25732e-37	1.40271e-36	SRI	6717		ENSG00000119285
ENSG00000075151	2488.98	-0.400756	0.0728877	-5.49827	3.83535e-08	1.48891e-07	EIF4G3	8672		ENSG00000119328
ENSG00000075188	280.838	-1.6844	0.174307	-9.66338	4.31406e-22	3.06586e-21	NUP37	79023		ENSG00000119397
ENSG00000075213	14.273	-2.32149	0.767467	-3.02488	0.00248735	0.00622257	SEMA3A	10371		ENSG00000119403
ENSG00000075218	304.11	-2.87574	0.193953	-14.827	9.79484e-50	1.49172e-48	GTSE1	51512		ENSG00000119408
ENSG00000075223	10457.2	-0.922722	0.0692778	-13.3192	1.79087e-40	2.16646e-39	SEMA3C	10512		ENSG00000119411
ENSG00000075234	110.611	-1.40739	0.271911	-5.1759	2.26816e-07	8.34209e-07	TTC38	55020		ENSG00000119421
ENSG00000075239	440.559	0.631609	0.135409	4.66444	3.09454e-06	1.04731e-05	ACAT1	38		ENSG00000119508
ENSG00000075240	405.883	-0.631544	0.13789	-4.58006	4.64847e-06	1.5499e-05	GRAMD4	23151		ENSG00000119514
ENSG00000075275	2883.02	-0.590277	0.0715664	-8.24796	1.61116e-16	9.26488e-16	CELSR1	9620		ENSG00000119537
ENSG00000075290	3.19414	-1.37491	1.65766	-0.829431	0.40686	0.535108	WNT8B	7479		ENSG00000119547
ENSG00000075292	2934.72	-1.09866	0.0707189	-15.5356	1.9927e-54	3.45181e-53	ZNF638	27332		ENSG00000119574
ENSG00000075303	415.782	-3.50825	0.179936	-19.4972	1.16001e-84	3.63978e-83	SLC25A40	55972		ENSG00000119596
ENSG00000075336	201.159	-1.74196	0.205275	-8.486	2.13875e-17	1.26721e-16	TIMM21	29090		ENSG00000119616
ENSG00000075340	2.86589	1.98486	1.72129	1.15313	0.248859	0.365903	ADD2	119		ENSG00000119630
ENSG00000075391	392.213	-0.369588	0.139247	-2.65418	0.00795004	0.0182619	RASAL2	9462		ENSG00000119640
ENSG00000075399	413.829	2.03705	0.16479	12.3615	4.22355e-35	4.42733e-34	VPS9D1	9605		ENSG00000119661
ENSG00000075407	1589.26	1.77655	0.0932112	19.0594	5.49285e-81	1.6086e-79	ZNF37A	7587		ENSG00000119681
ENSG00000075413	1747.5	-0.691958	0.0842862	-8.20962	2.21886e-16	1.26945e-15	MARK3	4140		ENSG00000119685
ENSG00000075415	4607.34	-0.284833	0.059087	-4.82058	1.43141e-06	4.97498e-06	SLC25A3	5250		ENSG00000119705
ENSG00000075420	1395.16	1.24995	0.0874561	14.2923	2.44481e-46	3.48369e-45	FNDC3B	64778		ENSG00000119714
ENSG00000075426	4714.09	0.860413	0.0664686	12.9447	2.51883e-38	2.87513e-37	FOSL2	2355		ENSG00000119715
ENSG00000075429	0.673456	1.59815	3.6895	0.433162	0.664897	NA	CACNG5	27091		ENSG00000119718
ENSG00000075461	1268.03	-1.9244	0.0913148	-21.0744	1.36752e-98	5.53985e-97	CACNG4	27092		ENSG00000119720
ENSG00000075539	2325.99	-0.487614	0.073304	-6.65194	2.89249e-11	1.33661e-10	FRYL	285527		ENSG00000119729
ENSG00000075568	2294.15	-0.0382631	0.0749685	-0.510389	0.609779	0.720429	TMEM131	23505		ENSG00000119771
ENSG00000075618	3829.26	5.35274	0.116391	45.9891	0	0	FSCN1	6624		ENSG00000119801
ENSG00000075624	76286.1	-0.301997	0.0558219	-5.41002	6.30188e-08	2.41082e-07	ACTB	60		ENSG00000119812
ENSG00000075643	548.975	1.046	0.123864	8.44475	3.04697e-17	1.7936e-16	MOCOS	55034		ENSG00000119865
ENSG00000075651	370.604	0.146758	0.146735	1.00016	0.317234	0.442595	PLD1	5337		ENSG00000119878
ENSG00000075673	4.31186	4.25612	1.81993	2.33862	0.019355	0.041046	ATP12A	479		ENSG00000119900
ENSG00000075702	566.471	-2.7359	0.13889	-19.6983	2.23057e-86	7.27497e-85	WDR62	284403		ENSG00000119906
ENSG00000075711	1995.91	-1.04546	0.0839898	-12.4474	1.44425e-35	1.53452e-34	DLG1	1739		ENSG00000119927
ENSG00000075785	7054.13	1.2609	0.0589613	21.3852	1.83343e-101	7.83359e-100	RAB7A	7879		ENSG00000119929
ENSG00000075790	772.783	-1.18376	0.133169	-8.88914	6.1581e-19	3.89754e-18	BCAP29	55973		ENSG00000119938
ENSG00000075826	23.5509	0.791288	0.582694	1.35798	0.17447	0.2749	SEC31B	25956		ENSG00000119969
ENSG00000075856	1156.72	-0.60376	0.0863955	-6.98832	2.78195e-12	1.34685e-11	SART3	9733		ENSG00000119986
ENSG00000075884	1.88494	3.95809	2.28242	1.73416	0.0828889	0.147451	ARHGAP15	55843		ENSG00000120008
ENSG00000075886	14.8358	-0.605215	0.681748	-0.88774	0.374681	0.502812	TUBA3D	113457		ENSG00000120049
ENSG00000075891	2.11605	-1.17054	1.71722	-0.681648	0.495461	0.618864	PAX2	5076		ENSG00000120057
ENSG00000075914	246.199	-1.36917	0.18531	-7.38853	1.48462e-13	7.60239e-13	EXOSC7	23016		ENSG00000120088
ENSG00000075945	186.746	-2.29067	0.226451	-10.1155	4.71482e-24	3.58541e-23	KIFAP3	22920		ENSG00000120129
ENSG00000075975	519.664	-1.61717	0.139798	-11.5679	5.99105e-31	5.61628e-30	MKRN2	23609		ENSG00000120162
ENSG00000076003	2006.62	-2.5663	0.0828035	-30.9926	6.78147e-211	1.17688e-208	MCM6	4175		ENSG00000120217
ENSG00000076043	400.291	1.99838	0.145149	13.7678	3.98224e-43	5.20729e-42	REXO2	25996		ENSG00000120278
ENSG00000076053	111.933	-2.05931	0.294177	-7.00026	2.55493e-12	1.23908e-11	RBM7	10179		ENSG00000120318
ENSG00000076067	53.9963	-0.253303	0.347105	-0.729759	0.465537	0.590273	RBMS2	5939		ENSG00000120322
ENSG00000076108	3158.96	-0.30241	0.0655812	-4.61123	4.00302e-06	1.34201e-05	BAZ2A	11176		ENSG00000120334
ENSG00000076201	1202.88	0.183013	0.0998748	1.83242	0.0668882	0.123045	PTPN23	25930		ENSG00000120370
ENSG00000076242	974.152	-1.04118	0.101372	-10.2709	9.53406e-25	7.40472e-24	MLH1	4292		ENSG00000120437
ENSG00000076248	895.4	-2.97464	0.11397	-26.1002	3.62874e-150	3.04532e-148	UNG	7374		ENSG00000120458
ENSG00000076258	34.63	-2.01944	0.562452	-3.59042	0.000330146	0.000923188	FMO4	2329		ENSG00000120500
ENSG00000076321	425.043	-0.698748	0.136456	-5.12067	3.04447e-07	1.11072e-06	KLHL20	27252		ENSG00000120519
ENSG00000076344	55.9683	1.94189	0.36118	5.37651	7.59447e-08	2.88723e-07	RGS11	8786		ENSG00000120539
ENSG00000076351	102.303	-0.555319	0.273912	-2.02736	0.0426255	0.0831107	SLC46A1	113235		ENSG00000120549
ENSG00000076356	50.4437	-0.27665	0.353315	-0.783014	0.433619	0.561373	PLXNA2	5362		ENSG00000120645
ENSG00000076382	854.826	-3.19006	0.121619	-26.23	1.20971e-151	1.02131e-149	SPAG5	10615		ENSG00000120647
ENSG00000076513	406.154	0.662119	0.139313	4.75274	2.00675e-06	6.91068e-06	ANKRD13A	88455		ENSG00000120675
ENSG00000076554	1998	-2.96134	0.109684	-26.9987	1.52972e-160	1.42879e-158	TPD52	7163		ENSG00000120699
ENSG00000076555	120.984	-2.22422	0.302814	-7.34517	2.0549e-13	1.04545e-12	ACACB	32		ENSG00000120709
ENSG00000076604	1164.8	0.789033	0.100243	7.87119	3.51272e-15	1.91797e-14	TRAF4	9618		ENSG00000120738
ENSG00000076641	83.7792	-1.33062	0.296966	-4.48071	7.4395e-06	2.44196e-05	PAG1	55824		ENSG00000120784
ENSG00000076650	317.404	-0.973936	0.154379	-6.30872	2.8136e-10	1.23461e-09	GPATCH1	55094		ENSG00000120800
ENSG00000076662	148.423	-1.34973	0.225171	-5.99425	2.04426e-09	8.57028e-09	ICAM3	3385		ENSG00000120802
ENSG00000076685	1509.55	-2.4305	0.0940212	-25.8505	2.39914e-147	1.9382e-145	NT5C2	22978		ENSG00000120820
ENSG00000076706	20.1079	1.50679	0.622298	2.42133	0.0154639	0.033543	MCAM	4162		ENSG00000120833
ENSG00000076716	1207.17	1.95415	0.0969336	20.1596	2.21464e-90	7.8913e-89	GPC4	2239		ENSG00000120860
ENSG00000076770	1397.54	-2.41129	0.120274	-20.0483	2.08936e-89	7.306e-88	MBNL3	55796		ENSG00000120868
ENSG00000076826	469.396	-0.28957	0.141338	-2.04877	0.0404846	0.0794157	CAMSAP3	57662		ENSG00000120889
ENSG00000076864	477.332	2.09544	0.148578	14.1033	3.62238e-45	5.0044e-44	RAP1GAP	5909		ENSG00000120910
ENSG00000076924	671.403	1.041	0.121712	8.55298	1.1995e-17	7.17202e-17	XAB2	56949		ENSG00000121022
ENSG00000076928	542.851	-2.37363	0.139728	-16.9875	1.01659e-64	2.19344e-63	ARHGEF1	9138		ENSG00000121039
ENSG00000076944	450.728	1.06246	0.136893	7.76125	8.40955e-15	4.51798e-14	STXBP2	6813		ENSG00000121067
ENSG00000076984	313.338	-1.53612	0.164664	-9.32883	1.07048e-20	7.24146e-20	MAP2K7	5609		ENSG00000121068
ENSG00000077009	1.34152	-1.41939	2.48447	-0.571306	0.567793	0.684399	NMRK2	27231		ENSG00000121075
ENSG00000077044	733.549	0.146941	0.109474	1.34225	0.179517	0.281041	DGKD	8527		ENSG00000121101
ENSG00000077063	4.28386	2.11209	1.24706	1.69365	0.0903315	0.158438	CTTNBP2	83992		ENSG00000121152
ENSG00000077080	3.60393	2.75861	1.56339	1.76451	0.0776456	0.139573	ACTL6B	51412		ENSG00000121207
ENSG00000077092	19.9364	0.261059	0.584791	0.446415	0.655298	0.758268	RARB	5915		ENSG00000121211
ENSG00000077097	4995.35	-1.54471	0.0718465	-21.5001	1.55289e-102	6.8109e-101	TOP2B	7155		ENSG00000121270
ENSG00000077147	5548.2	-0.368878	0.0708823	-5.2041	1.94944e-07	7.2095e-07	TM9SF3	56889		ENSG00000121297
ENSG00000077150	547.857	0.538268	0.146286	3.67956	0.000233641	0.000666184	NFKB2	4791		ENSG00000121350
ENSG00000077152	633.018	-3.84479	0.155767	-24.6829	1.63055e-134	1.12909e-132	UBE2T	29089		ENSG00000121361
ENSG00000077157	658.47	-0.950903	0.114844	-8.27995	1.23231e-16	7.12862e-16	PPP1R12B	4660		ENSG00000121446
ENSG00000077232	1313.49	-1.36548	0.0936858	-14.5751	4.0437e-48	5.9834e-47	DNAJC10	54431		ENSG00000121481
ENSG00000077235	3625.24	-0.850796	0.0692613	-12.2839	1.10588e-34	1.14684e-33	GTF3C1	2975		ENSG00000121486
ENSG00000077238	759.246	1.85888	0.111366	16.6916	1.50763e-62	3.11887e-61	IL4R	3566		ENSG00000121552
ENSG00000077254	913.97	-0.707647	0.0984711	-7.18634	6.65516e-13	3.3098e-12	USP33	23032		ENSG00000121577
ENSG00000077264	1.16583	1.18233	2.6306	0.449451	0.653106	NA	PAK3	5063		ENSG00000121621
ENSG00000077274	0.597227	-2.25039	3.66335	-0.614299	0.539018	NA	CAPN6	827		ENSG00000121743
ENSG00000077279	0.580445	3.28742	3.96724	0.828641	0.407308	NA	DCX	1641		ENSG00000121749
ENSG00000077312	678.831	-1.63785	0.120324	-13.612	3.39696e-42	4.32136e-41	SNRPA	6626		ENSG00000121769
ENSG00000077327	7.84186	3.5329	1.08705	3.25	0.00115405	0.00303509	SPAG6	9576		ENSG00000121775
ENSG00000077348	234.931	-2.70791	0.213728	-12.6699	8.68547e-37	9.53468e-36	EXOSC5	56915		ENSG00000121848
ENSG00000077380	1084.35	-1.18717	0.100338	-11.8317	2.6757e-32	2.59038e-31	DYNC1I2	1781		ENSG00000121851
ENSG00000077420	1.26222	3.13678	2.75901	1.13692	0.25557	0.373841	APBB1IP	54518		ENSG00000121864
ENSG00000077454	986.154	0.171612	0.109856	1.56215	0.118254	0.198755	LRCH4	4034		ENSG00000121903
ENSG00000077458	174.308	-0.455535	0.197151	-2.31058	0.0208559	0.0439012	FAM76B	143684		ENSG00000121957
ENSG00000077463	304.762	1.11037	0.172421	6.43987	1.19576e-10	5.34801e-10	SIRT6	51548		ENSG00000121964
ENSG00000077514	460.019	-4.03504	0.189308	-21.3147	8.29203e-101	3.49508e-99	POLD3	10714		ENSG00000121988
ENSG00000077522	0.263492	1.68589	4.98663	0.338082	0.735302	NA	ACTN2	88		ENSG00000122008
ENSG00000077549	2949.26	0.271559	0.0731942	3.71012	0.000207162	0.000593755	CAPZB	832		ENSG00000122035
ENSG00000077585	373.458	-0.0161854	0.142243	-0.113787	0.909407	0.945629	GPR137B	7107		ENSG00000122122
ENSG00000077616	9.70702	0.358177	0.853054	0.419876	0.674576	0.773862	NAALAD2	10003		ENSG00000122126
ENSG00000077684	205.126	-3.46331	0.244245	-14.1796	1.2246e-45	1.70691e-44	JADE1	79960		ENSG00000122140
ENSG00000077713	518.317	-1.59543	0.137717	-11.5849	4.9157e-31	4.61898e-30	SLC25A43	203427		ENSG00000122176
ENSG00000077721	1617.52	-0.0517035	0.0868652	-0.595215	0.5517	0.670781	UBE2A	7319		ENSG00000122367
ENSG00000077782	319.948	1.5652	0.158168	9.89583	4.33997e-23	3.20331e-22	FGFR1	2260		ENSG00000122432
ENSG00000077800	0.950472	-0.829061	2.84581	-0.291327	0.770801	NA	FKBP6	8468		ENSG00000122435
ENSG00000077809	5168.69	-0.35333	0.0635444	-5.56037	2.69209e-08	1.05368e-07	NA	NA		ENSG00000122515
ENSG00000077935	11.2846	-1.15937	0.831598	-1.39414	0.163275	0.260177	SMC1B	27127		ENSG00000122565
ENSG00000077942	70.797	0.984891	0.332365	2.96328	0.00304377	0.00751954	FBLN1	2192		ENSG00000122566
ENSG00000077943	1.96877	1.49715	1.96481	0.761982	0.446071	0.572813	ITGA8	8516		ENSG00000122591
ENSG00000077984	3.57075	-0.824445	1.41108	-0.584266	0.559041	0.677342	CST7	8530		ENSG00000122641
ENSG00000078018	260.288	-1.33973	0.174547	-7.67549	1.64787e-14	8.74945e-14	MAP2	4133		ENSG00000122644
ENSG00000078043	293.175	-0.798623	0.162712	-4.9082	9.19163e-07	3.24111e-06	PIAS2	9063		ENSG00000122679
ENSG00000078053	15.5226	-1.61198	0.688456	-2.34144	0.0192093	0.0407924	AMPH	273		ENSG00000122694
ENSG00000078061	684.002	-1.17301	0.117756	-9.96133	2.25023e-23	1.67495e-22	ARAF	369		ENSG00000122733
ENSG00000078070	621.549	-1.04539	0.119339	-8.75989	1.95443e-18	1.21242e-17	MCCC1	56922		ENSG00000122735
ENSG00000078081	144.704	3.57144	0.534242	6.68506	2.30831e-11	1.06983e-10	LAMP3	27074		ENSG00000122756
ENSG00000078098	2.46351	3.8586	2.1699	1.77824	0.0753642	0.13609	FAP	2191		ENSG00000122778
ENSG00000078114	1531.84	-0.693718	0.0870929	-7.96527	1.64867e-15	9.10442e-15	NEBL	10529		ENSG00000122873
ENSG00000078124	885.997	-0.0956244	0.105918	-0.902811	0.366626	0.494522	ACER3	55331		ENSG00000122877
ENSG00000078140	1531.1	-1.9754	0.106384	-18.5687	5.76274e-77	1.55483e-75	UBE2K	3093		ENSG00000122952
ENSG00000078142	200.507	-1.648	0.209436	-7.86873	3.58256e-15	1.95459e-14	PIK3C3	5289		ENSG00000122966
ENSG00000078177	611.721	-1.95481	0.144921	-13.4888	1.82036e-41	2.26952e-40	N4BP2	55728		ENSG00000122970
ENSG00000078237	1087.36	2.24582	0.100241	22.4042	3.58145e-111	1.82407e-109	TIGAR	57103		ENSG00000123009
ENSG00000078246	530.078	0.123038	0.118589	1.03752	0.299495	0.423456	TULP3	7289		ENSG00000123106
ENSG00000078269	906.658	0.00838069	0.100533	0.0833623	0.933563	0.956738	SYNJ2	8871		ENSG00000123119
ENSG00000078295	1.90017	4.60404	2.21566	2.07796	0.0377134	0.0745464	ADCY2	108		ENSG00000123201
ENSG00000078304	2008.25	-0.9597	0.0761896	-12.5962	2.2154e-36	2.40571e-35	PPP2R5C	5527		ENSG00000123213
ENSG00000078319	102.508	-0.00793827	0.258287	-0.0307343	0.975481	0.982367	NA	NA		ENSG00000123219
ENSG00000078369	4147.53	-0.99633	0.0619371	-16.0862	3.19019e-58	6.01133e-57	GNB1	2782		ENSG00000123297
ENSG00000078399	4.9766	3.55281	1.49834	2.37117	0.0177321	0.0378956	HOXA9	3205		ENSG00000123352
ENSG00000078401	139.273	-2.84196	0.27493	-10.337	4.79063e-25	3.75164e-24	EDN1	1906		ENSG00000123353
ENSG00000078403	520.579	-1.41778	0.126882	-11.174	5.4664e-29	4.84497e-28	MLLT10	8028		ENSG00000123358
ENSG00000078487	75.0463	-0.718711	0.307808	-2.33494	0.0195468	0.0414184	ZCWPW1	55063		ENSG00000123364
ENSG00000078549	0.40185	1.68324	4.70099	0.358061	0.720298	NA	ADCYAP1R1	117		ENSG00000123374
ENSG00000078596	0.262287	0.140511	4.99074	0.0281544	0.977539	NA	ITM2A	9452		ENSG00000123384
ENSG00000078618	2503.62	-0.882467	0.0718293	-12.2856	1.08213e-34	1.12304e-33	NRDC	4898		ENSG00000123388
ENSG00000078668	1337.05	0.126516	0.0854567	1.48047	0.138749	0.227332	VDAC3	7419		ENSG00000123416
ENSG00000078674	2542.65	-1.19423	0.0727317	-16.4196	1.38402e-60	2.75374e-59	PCM1	5108		ENSG00000123473
ENSG00000078687	1948.21	2.38547	0.0885157	26.9497	5.7558e-160	5.30553e-158	TNRC6C	57690		ENSG00000123485
ENSG00000078699	734.871	0.705692	0.109487	6.44544	1.15264e-10	5.16421e-10	CBFA2T2	9139		ENSG00000123562
ENSG00000078747	1642.69	0.0245894	0.0794635	0.309442	0.756985	0.835348	ITCH	83737		ENSG00000123570
ENSG00000078795	9.86454	0.819474	0.795134	1.03061	0.302723	0.426926	PKD2L2	27039		ENSG00000123607
ENSG00000078804	1264.01	3.28262	0.103211	31.8048	5.55803e-222	1.07026e-219	TP53INP2	58476		ENSG00000123609
ENSG00000078808	3264.76	1.22364	0.0920375	13.295	2.47344e-40	2.97936e-39	SDF4	51150		ENSG00000123612
ENSG00000078814	82.422	2.545	0.344679	7.38369	1.53966e-13	7.87589e-13	MYH7B	57644		ENSG00000123636
ENSG00000078898	0.188074	0.178178	4.99733	0.0356546	0.971558	NA	BPIFB2	80341		ENSG00000123643
ENSG00000078900	395.599	-0.183398	0.145529	-1.26022	0.20759	0.316256	TP73	7161		ENSG00000123685
ENSG00000078902	529.28	1.26307	0.134384	9.39902	5.50727e-21	3.76719e-20	TOLLIP	54472		ENSG00000123728
ENSG00000078967	206.781	0.72294	0.181106	3.99181	6.55697e-05	0.000197425	UBE2D4	51619		ENSG00000123737
ENSG00000079101	58.353	3.24052	0.454984	7.12227	1.06161e-12	5.23434e-12	CLUL1	27098		ENSG00000123810
ENSG00000079102	106.536	-0.987537	0.292999	-3.37045	0.000750461	0.00201745	RUNX1T1	862		ENSG00000123901
ENSG00000079112	3.1138	2.33368	1.70708	1.36706	0.171605	0.271177	CDH17	1015		ENSG00000123933
ENSG00000079134	231.623	-3.12525	0.226658	-13.7884	2.99263e-43	3.93337e-42	THOC1	9984		ENSG00000123965
ENSG00000079150	13.9763	0.226535	0.665524	0.340386	0.733566	0.820052	FKBP7	51661		ENSG00000123989
ENSG00000079156	150.335	-0.409084	0.208414	-1.96284	0.0496642	0.0951261	OSBPL6	114880		ENSG00000123992
ENSG00000079215	3.37964	0.410164	1.35481	0.302747	0.762083	0.838444	SLC1A3	6507		ENSG00000123999
ENSG00000079246	6800.54	-2.00343	0.056916	-35.1998	2.01122e-271	6.73136e-269	XRCC5	7520		ENSG00000124067
ENSG00000079257	1860.61	-2.55759	0.103072	-24.8137	6.37475e-136	4.52575e-134	LXN	56925		ENSG00000124097
ENSG00000079263	3.53635	0.187184	1.40379	0.133342	0.893923	0.936389	SP140	11262		ENSG00000124098
ENSG00000079277	264.543	-1.69723	0.184035	-9.2223	2.90791e-20	1.9428e-19	MKNK1	8569		ENSG00000124145
ENSG00000079308	97.1979	-0.579	0.291497	-1.9863	0.0470005	0.0905855	TNS1	7145		ENSG00000124193
ENSG00000079313	381.232	0.50625	0.145753	3.47335	0.000513998	0.00140899	REXO1	57455		ENSG00000124194
ENSG00000079332	2598.62	0.773761	0.0686597	11.2695	1.85595e-29	1.67024e-28	SAR1A	56681		ENSG00000124201
ENSG00000079335	228.085	-0.350017	0.172975	-2.02351	0.0430201	0.0837755	CDC14A	8556		ENSG00000124216
ENSG00000079337	20.3131	-0.825122	0.619907	-1.33104	0.183175	0.285797	RAPGEF3	10411		ENSG00000124225
ENSG00000079385	26.9249	0.840319	0.549841	1.5283	0.126439	0.210127	CEACAM1	634		ENSG00000124302
ENSG00000079387	504.972	-3.51352	0.175197	-20.0547	1.83566e-89	6.42688e-88	SENP1	29843		ENSG00000124343
ENSG00000079393	22.462	1.77679	0.586211	3.03098	0.00243765	0.00610477	DUSP13	51207		ENSG00000124383
ENSG00000079432	1620.23	-0.308767	0.0882644	-3.4982	0.00046841	0.00129056	CIC	23152		ENSG00000124459
ENSG00000079435	49.1718	0.448452	0.399269	1.12318	0.26136	0.380443	LIPE	3991		ENSG00000124496
ENSG00000079459	2500.79	-0.00426107	0.077929	-0.0546788	0.956394	0.968804	FDFT1	2222		ENSG00000124507
ENSG00000079462	388.918	-1.84932	0.152816	-12.1016	1.03582e-33	1.04302e-32	PAFAH1B3	5050		ENSG00000124529
ENSG00000079482	210.58	-1.71758	0.20924	-8.20868	2.2363e-16	1.27865e-15	OPHN1	4983		ENSG00000124575
ENSG00000079616	1834.05	-1.89588	0.0837245	-22.6442	1.58985e-113	8.33899e-112	KIF22	3835		ENSG00000124602
ENSG00000079691	860.542	-2.15958	0.111306	-19.4022	7.388e-84	2.2725e-82	CARMIL1	55604		ENSG00000124608
ENSG00000079739	98.9601	-0.212268	0.26236	-0.809072	0.418474	0.546471	PGM1	5236		ENSG00000124610
ENSG00000079785	1734.8	-2.20586	0.0892207	-24.7237	5.94948e-135	4.16078e-133	DDX1	1653		ENSG00000124613
ENSG00000079805	3513.38	0.390793	0.0697667	5.60143	2.12594e-08	8.37916e-08	DNM2	1785		ENSG00000124615
ENSG00000079819	1368.48	0.0593393	0.0871364	0.680993	0.495876	0.619217	EPB41L2	2037		ENSG00000124635
ENSG00000079841	1.48096	1.1473	2.03635	0.56341	0.573156	0.689197	RIMS1	22999		ENSG00000124657
ENSG00000079931	0.518564	1.10695	3.86679	0.28627	0.774671	NA	MOXD1	26002		ENSG00000124664
ENSG00000079950	464.475	-1.9748	0.141371	-13.9689	2.41473e-44	3.27644e-43	STX7	8417		ENSG00000124693
ENSG00000079974	329.616	2.37895	0.163344	14.564	4.7555e-48	7.02924e-47	RABL2B	11158		ENSG00000124713
ENSG00000079999	1349.92	-0.703515	0.0915176	-7.68721	1.50379e-14	7.995e-14	KEAP1	9817		ENSG00000124762
ENSG00000080007	98.364	-0.498417	0.269321	-1.85064	0.0642208	0.118932	DDX43	55510		ENSG00000124787
ENSG00000080031	29.7553	3.52417	0.574797	6.13116	8.72393e-10	3.72573e-09	PTPRH	5794		ENSG00000124788
ENSG00000080166	1.41117	3.69353	2.60001	1.42058	0.155439	0.2499	DCT	1638		ENSG00000124795
ENSG00000080189	568.528	-1.05041	0.127344	-8.24855	1.60328e-16	9.22337e-16	SLC35C2	51006		ENSG00000124802
ENSG00000080200	72.7594	-0.141163	0.310303	-0.45492	0.649167	0.753568	CRYBG3	131544		ENSG00000124839
ENSG00000080224	251.199	-1.95543	0.199134	-9.81966	9.26538e-23	6.75361e-22	EPHA6	285220		ENSG00000125148
ENSG00000080293	1.92537	2.17586	2.16513	1.00496	0.314918	0.440141	SCTR	6344		ENSG00000125347
ENSG00000080298	166.028	-1.28231	0.223548	-5.73616	9.68451e-09	3.89905e-08	RFX3	5991		ENSG00000125351
ENSG00000080345	3240.65	-2.16966	0.0783864	-27.679	1.25001e-168	1.27792e-166	RIF1	55183		ENSG00000125375
ENSG00000080371	3885.25	0.0197032	0.0804939	0.244779	0.806628	0.870071	RAB21	23011		ENSG00000125378
ENSG00000080493	0.624359	1.66966	3.69216	0.452218	0.651112	NA	SLC4A4	8671		ENSG00000125384
ENSG00000080503	1348.25	-0.770522	0.0845337	-9.11497	7.86948e-20	5.17647e-19	SMARCA2	6595		ENSG00000125388
ENSG00000080511	2.99751	5.07548	1.99715	2.54136	0.0110421	0.0246183	RDH8	50700		ENSG00000125398
ENSG00000080546	1413.68	2.55383	0.095042	26.8705	4.85647e-159	4.40435e-157	SESN1	27244		ENSG00000125434
ENSG00000080561	1232.98	0.802695	0.0889354	9.0256	1.78721e-19	1.15693e-18	MID2	11043		ENSG00000125449
ENSG00000080572	1.90531	4.94494	2.24031	2.20726	0.0272962	0.0559898	PIH1D3	139212		ENSG00000125450
ENSG00000080573	98.7869	1.98062	0.28536	6.94078	3.89946e-12	1.87433e-11	COL5A3	50509		ENSG00000125458
ENSG00000080603	3698.13	-1.17772	0.0671877	-17.5288	8.62977e-69	2.01677e-67	SRCAP	10847		ENSG00000125459
ENSG00000080608	548.633	-1.3839	0.131499	-10.524	6.69711e-26	5.38104e-25	PUM3	9933		ENSG00000125462
ENSG00000080618	2.75038	-1.04604	1.67398	-0.624884	0.532047	0.653557	CPB2	1361		ENSG00000125482
ENSG00000080644	77.5973	1.45253	0.300444	4.83461	1.33405e-06	4.64868e-06	CHRNA3	1136		ENSG00000125503
ENSG00000080709	7.44676	0.0979546	0.89612	0.10931	0.912957	0.947227	KCNN2	3781		ENSG00000125531
ENSG00000080802	747.008	-1.29905	0.109624	-11.8501	2.1502e-32	2.08883e-31	CNOT4	4850		ENSG00000125611
ENSG00000080815	3222.03	1.45296	0.0722982	20.0968	7.87801e-90	2.77199e-88	PSEN1	5663		ENSG00000125629
ENSG00000080819	298.928	0.490636	0.152181	3.22403	0.00126399	0.00330566	CPOX	1371		ENSG00000125630
ENSG00000080822	552.071	-0.642157	0.119564	-5.37082	7.83786e-08	2.97654e-07	CLDND1	56650		ENSG00000125652
ENSG00000080823	128.343	-0.478336	0.233059	-2.05242	0.0401286	0.0788052	MOK	5891		ENSG00000125656
ENSG00000080824	39624.4	-0.691732	0.050321	-13.7464	5.35275e-43	6.967e-42	HSP90AA1	3320		ENSG00000125657
ENSG00000080839	439.673	-3.29582	0.16664	-19.7781	4.59537e-87	1.52712e-85	RBL1	5933		ENSG00000125676
ENSG00000080845	779.285	-0.139715	0.103012	-1.35629	0.175007	0.275515	DLGAP4	22839		ENSG00000125703
ENSG00000080854	63.9719	0.411762	0.335082	1.22884	0.219133	0.330084	IGSF9B	22997		ENSG00000125740
ENSG00000080947	104.469	1.61262	0.282095	5.71661	1.0867e-08	4.36325e-08	CROCCP3	114819		ENSG00000125741
ENSG00000080986	349.001	-5.66421	0.313056	-18.0933	3.5991e-73	9.19028e-72	NDC80	10403		ENSG00000125775
ENSG00000081014	2167.94	0.163223	0.0829522	1.96767	0.0491057	0.0941752	AP4E1	23431		ENSG00000125787
ENSG00000081019	1352.73	-0.0173896	0.0891328	-0.195097	0.845317	0.901428	RSBN1	54665		ENSG00000125804
ENSG00000081026	567.213	-1.10618	0.116658	-9.48221	2.48962e-21	1.72227e-20	MAGI3	260425		ENSG00000125810
ENSG00000081041	0.286638	2.62313	4.89212	0.536195	0.591824	NA	CXCL2	2920		ENSG00000125812
ENSG00000081052	23.3077	1.55081	0.602494	2.57398	0.0100537	0.0226192	COL4A4	1286		ENSG00000125821
ENSG00000081059	350.494	2.72429	0.165732	16.4379	1.02426e-60	2.04226e-59	TCF7	6932		ENSG00000125827
ENSG00000081087	1446.41	1.4593	0.0891739	16.3647	3.41876e-60	6.73075e-59	OSTM1	28962		ENSG00000125843
ENSG00000081138	0.777921	0.699985	3.20026	0.218727	0.826862	NA	CDH7	1005		ENSG00000125845
ENSG00000081148	12.9654	1.57742	0.737961	2.13754	0.032554	0.0654293	IMPG2	50939		ENSG00000125848
ENSG00000081154	1805.15	-0.311361	0.102723	-3.03107	0.00243686	0.00610379	PCNP	57092		ENSG00000125850
ENSG00000081177	450.2	-2.29654	0.150713	-15.2379	1.98259e-52	3.27681e-51	EXD2	55218		ENSG00000125863
ENSG00000081181	132.508	2.88636	0.276908	10.4235	1.93659e-25	1.53497e-24	ARG2	384		ENSG00000125878
ENSG00000081189	2.66814	-1.13751	1.73792	-0.654521	0.512776	0.635159	MEF2C	4208		ENSG00000125885
ENSG00000081237	1.8837	3.90215	2.32954	1.67507	0.0939199	0.16377	PTPRC	5788		ENSG00000125931
ENSG00000081248	1.20896	2.24672	2.72202	0.825388	0.409151	NA	CACNA1S	779		ENSG00000125944
ENSG00000081277	269.211	-3.34885	0.196163	-17.0718	2.4074e-65	5.25072e-64	PKP1	5317		ENSG00000125962
ENSG00000081307	1139.04	-2.00751	0.111318	-18.0341	1.05156e-72	2.66098e-71	UBA5	79876		ENSG00000126091
ENSG00000081320	758.334	1.17868	0.109734	10.7412	6.51598e-27	5.39589e-26	STK17B	9262		ENSG00000126106
ENSG00000081377	116.61	0.0871741	0.248283	0.351109	0.725507	0.814248	CDC14B	8555		ENSG00000126216
ENSG00000081386	409.532	-2.31625	0.160405	-14.4401	2.89564e-47	4.22459e-46	ZNF510	22869		ENSG00000126217
ENSG00000081479	17.2458	0.566408	0.631839	0.896444	0.370016	0.49821	LRP2	4036		ENSG00000126249
ENSG00000081665	420.182	-0.435947	0.149781	-2.91057	0.00360773	0.00878237	ZNF506	440515		ENSG00000126259
ENSG00000081692	142.217	0.572405	0.227958	2.511	0.0120388	0.0266126	JMJD4	65094		ENSG00000126351
ENSG00000081721	174.171	-1.15433	0.2178	-5.29997	1.15823e-07	4.35096e-07	DUSP12	11266		ENSG00000126353
ENSG00000081760	1384.44	0.519648	0.0858796	6.05089	1.4405e-09	6.08266e-09	AACS	65985		ENSG00000126391
ENSG00000081791	457.946	-0.791591	0.13812	-5.73117	9.97388e-09	4.01152e-08	KIAA0141	9812		ENSG00000126458
ENSG00000081800	0.971824	0.217787	3.08291	0.0706433	0.943682	NA	SLC13A1	6561		ENSG00000126464
ENSG00000081803	434.883	-0.654525	0.140171	-4.66949	3.01946e-06	1.02325e-05	CADPS2	93664		ENSG00000126500
ENSG00000081818	56.313	-3.44207	0.476369	-7.22563	4.98781e-13	2.49337e-12	PCDHB4	56131		ENSG00000126602
ENSG00000081842	78.5701	-1.43213	0.308492	-4.64236	3.44446e-06	1.16154e-05	PCDHA6	56142		ENSG00000126603
ENSG00000081853	96.1266	-1.03028	0.273457	-3.76761	0.000164821	0.000477659	PCDHGA2	56113		ENSG00000126709
ENSG00000081870	172.188	-2.30902	0.238272	-9.69066	3.30376e-22	2.35981e-21	HSPB11	51668		ENSG00000126767
ENSG00000081913	373.376	0.311969	0.141597	2.20323	0.0275788	0.0564507	PHLPP1	23239		ENSG00000126768
ENSG00000081923	1315.46	-1.45397	0.095188	-15.2747	1.12782e-52	1.87397e-51	ATP8B1	5205		ENSG00000126773
ENSG00000081985	5.3043	1.41198	1.1677	1.2092	0.226587	0.339242	IL12RB2	3595		ENSG00000126787
ENSG00000082014	165.804	1.51197	0.236634	6.38948	1.66455e-10	7.39057e-10	SMARCD3	6604		ENSG00000126838
ENSG00000082068	228.573	-2.45665	0.209337	-11.7354	8.39058e-32	8.02357e-31	WDR70	55100		ENSG00000126858
ENSG00000082074	3.14989	1.52123	1.8021	0.844142	0.39859	0.52667	FYB	2533		ENSG00000126878
ENSG00000082126	8.32409	2.51985	0.955945	2.63598	0.00838937	0.0192052	MPP4	58538		ENSG00000126882
ENSG00000082146	204.022	0.817265	0.188326	4.33963	1.42723e-05	4.57265e-05	STRADB	55437		ENSG00000126903
ENSG00000082153	8205.15	0.31098	0.054724	5.6827	1.32582e-08	5.28485e-08	BZW1	9689		ENSG00000126945
ENSG00000082175	1083.14	-2.42228	0.128704	-18.8205	5.12648e-79	1.43552e-77	PGR	5241		ENSG00000126947
ENSG00000082196	12.8375	-1.5657	0.836264	-1.87225	0.0611718	0.114067	C1QTNF3	114899		ENSG00000127081
ENSG00000082212	235.45	-0.47906	0.182399	-2.62644	0.00862828	0.0196912	ME2	4200		ENSG00000127129
ENSG00000082213	503.258	-1.63125	0.135791	-12.013	3.0362e-33	3.01518e-32	C5orf22	55322		ENSG00000127152
ENSG00000082258	928.797	-0.570439	0.115475	-4.93996	7.81393e-07	2.77095e-06	CCNT2	905		ENSG00000127191
ENSG00000082269	4.69362	0.538901	1.1982	0.44976	0.652884	0.756228	FAM135A	57579		ENSG00000127328
ENSG00000082293	1.34438	2.25569	2.67904	0.841979	0.3998	0.527946	COL19A1	1310		ENSG00000127329
ENSG00000082397	0.65179	2.69532	3.55163	0.758899	0.447913	NA	EPB41L3	23136		ENSG00000127337
ENSG00000082438	2385.46	1.35477	0.0797766	16.9821	1.11429e-64	2.40239e-63	COBLL1	22837		ENSG00000127415
ENSG00000082458	801.739	-2.56943	0.125891	-20.41	1.36421e-92	5.03324e-91	DLG3	1741		ENSG00000127423
ENSG00000082482	265.412	-2.11467	0.201936	-10.4719	1.16226e-25	9.28028e-25	KCNK2	3776		ENSG00000127452
ENSG00000082497	280.499	-0.520336	0.167612	-3.10441	0.00190658	0.00486049	SERTAD4	56256		ENSG00000127564
ENSG00000082512	242.792	-2.33939	0.232154	-10.0769	6.99041e-24	5.28871e-23	TRAF5	7188		ENSG00000127589
ENSG00000082515	502.348	-2.53114	0.150088	-16.8644	8.21975e-64	1.74276e-62	MRPL22	29093		ENSG00000127616
ENSG00000082516	1020.12	-1.98655	0.099778	-19.9097	3.34989e-88	1.14712e-86	GEMIN5	25929		ENSG00000127663
ENSG00000082556	0.508821	1.59632	4.32379	0.369196	0.711982	NA	OPRK1	4986		ENSG00000127666
ENSG00000082641	8318.59	1.15882	0.0714191	16.2256	3.32449e-59	6.39731e-58	NFE2L1	4779		ENSG00000127804
ENSG00000082684	7.89039	5.91154	1.74244	3.39269	0.000692105	0.00186736	SEMA5B	54437		ENSG00000127824
ENSG00000082701	3164.73	-0.797706	0.073429	-10.8636	1.71772e-27	1.45152e-26	GSK3B	2932		ENSG00000127928
ENSG00000082781	2289.64	0.543369	0.0869074	6.25228	4.04513e-10	1.75963e-09	ITGB5	3693		ENSG00000127946
ENSG00000082805	780.472	-0.966014	0.105211	-9.18171	4.24294e-20	2.81468e-19	ERC1	23085		ENSG00000127948
ENSG00000082898	7609.95	-0.622486	0.0651525	-9.5543	1.24418e-21	8.70335e-21	XPO1	7514		ENSG00000127954
ENSG00000082929	5.53927	-2.63212	1.39483	-1.88705	0.0591533	0.110825	LINC01587	10141		ENSG00000127957
ENSG00000082996	1169.44	0.747905	0.0982455	7.61262	2.68603e-14	1.4152e-13	RNF13	11342		ENSG00000127989
ENSG00000083067	14.2482	3.4396	0.850025	4.04647	5.19966e-05	0.000158002	TRPM3	80036		ENSG00000128011
ENSG00000083093	572.573	-1.25549	0.120459	-10.4225	1.95743e-25	1.55104e-24	PALB2	79728		ENSG00000128050
ENSG00000083097	693.297	-0.572337	0.118697	-4.82182	1.42254e-06	4.94538e-06	DOPEY1	23033		ENSG00000128218
ENSG00000083099	793.495	-2.97767	0.126347	-23.5674	8.33399e-123	4.94307e-121	LYRM2	57226		ENSG00000128245
ENSG00000083123	242.037	-1.07362	0.183704	-5.84428	5.08762e-09	2.082e-08	BCKDHB	594		ENSG00000128262
ENSG00000083168	1912.87	0.30831	0.0729905	4.22397	2.40033e-05	7.53409e-05	KAT6A	7994		ENSG00000128283
ENSG00000083223	1128.93	-0.695517	0.0902788	-7.7041	1.31772e-14	7.02304e-14	ZCCHC6	79670		ENSG00000128285
ENSG00000083290	287.762	-0.449815	0.165879	-2.71171	0.00669368	0.0155874	ULK2	9706		ENSG00000128294
ENSG00000083307	3633.09	-0.771701	0.0675531	-11.4236	3.18649e-30	2.92475e-29	GRHL2	79977		ENSG00000128311
ENSG00000083312	4114.78	-0.401028	0.0689693	-5.81459	6.07827e-09	2.47264e-08	TNPO1	3842		ENSG00000128342
ENSG00000083444	815.129	0.237708	0.121346	1.95893	0.050121	0.0958745	PLOD1	5351		ENSG00000128346
ENSG00000083454	17.4404	0.0300884	0.648475	0.0463986	0.962993	0.97275	P2RX5	5026		ENSG00000128408
ENSG00000083457	208.81	-1.07149	0.196306	-5.45825	4.80845e-08	1.85439e-07	ITGAE	3682		ENSG00000128512
ENSG00000083520	862.09	0.0197845	0.10149	0.19494	0.84544	0.901525	DIS3	22894		ENSG00000128513
ENSG00000083535	91.4859	-2.51602	0.326022	-7.71732	1.18804e-14	6.3463e-14	PIBF1	10464		ENSG00000128590
ENSG00000083544	255.983	-0.0708669	0.165163	-0.429071	0.667871	0.768288	TDRD3	81550		ENSG00000128606
ENSG00000083635	203.691	-2.00023	0.209564	-9.5447	1.36499e-21	9.53187e-21	NUFIP1	26747		ENSG00000128656
ENSG00000083642	1507.31	-1.85131	0.0869445	-21.293	1.31778e-100	5.5131e-99	PDS5B	23047		ENSG00000128694
ENSG00000083720	492.985	-0.499358	0.120751	-4.13542	3.54305e-05	0.000109545	OXCT1	5019		ENSG00000128708
ENSG00000083750	110.015	-1.23648	0.281023	-4.39993	1.08288e-05	3.5094e-05	RRAGB	10325		ENSG00000128710
ENSG00000083799	339.227	1.10158	0.147935	7.44636	9.59495e-14	4.95595e-13	CYLD	1540		ENSG00000128713
ENSG00000083807	75.1264	-0.345578	0.320239	-1.07912	0.280533	0.402721	SLC27A5	10998		ENSG00000128789
ENSG00000083812	653.645	2.484	0.129975	19.1114	2.028e-81	6.02697e-80	ZNF324	25799		ENSG00000128805
ENSG00000083814	18.7389	-0.919854	0.600494	-1.53183	0.125564	0.208907	ZNF671	79891		ENSG00000128833
ENSG00000083817	150.952	0.384788	0.21577	1.78333	0.0745325	0.134796	ZNF416	55659		ENSG00000128849
ENSG00000083828	246.326	-0.628793	0.172251	-3.65044	0.000261795	0.000741797	ZNF586	54807		ENSG00000128881
ENSG00000083838	280.377	2.26792	0.186	12.1931	3.38107e-34	3.45028e-33	ZNF446	55663		ENSG00000128891
ENSG00000083844	43.1737	0.240369	0.412159	0.583195	0.559762	0.677796	ZNF264	9422		ENSG00000128915
ENSG00000083845	6201.17	-0.464027	0.0679802	-6.82592	8.73653e-12	4.13848e-11	RPS5	6193		ENSG00000128917
ENSG00000083857	882.276	1.57169	0.104419	15.0517	3.36348e-51	5.33338e-50	FAT1	2195		ENSG00000128944
ENSG00000083896	2300.81	0.397517	0.0725295	5.48076	4.23511e-08	1.64116e-07	YTHDC1	91746		ENSG00000128951
ENSG00000083937	1375.88	-1.22197	0.10141	-12.0498	1.9437e-33	1.94397e-32	CHMP2B	25978		ENSG00000128965
ENSG00000084070	1280.38	1.97051	0.0953275	20.671	6.32255e-95	2.41511e-93	SMAP2	64744		ENSG00000129055
ENSG00000084072	538.564	-0.359292	0.123016	-2.92069	0.00349262	0.008528	PPIE	10450		ENSG00000129084
ENSG00000084073	2220.65	-0.0913499	0.0794502	-1.14978	0.250236	0.367581	ZMPSTE24	10269		ENSG00000129116
ENSG00000084090	3015.61	-1.48745	0.0720345	-20.6492	9.93476e-95	3.78463e-93	STARD7	56910		ENSG00000129173
ENSG00000084092	558.099	0.201686	0.122343	1.64853	0.0992448	0.171551	NOA1	84273		ENSG00000129197
ENSG00000084093	2856.03	-0.24611	0.0741618	-3.31856	0.000904829	0.00240893	REST	5978		ENSG00000129214
ENSG00000084110	2.95557	-1.21864	1.53263	-0.79513	0.426538	0.554593	HAL	3034		ENSG00000129244
ENSG00000084112	966.75	0.074165	0.0966475	0.767376	0.442858	0.570052	SSH1	54434		ENSG00000129317
ENSG00000084207	0.63471	-0.843981	3.39416	-0.248657	0.803626	NA	GSTP1	2950		ENSG00000129451
ENSG00000084234	10273.3	1.40982	0.0626807	22.4921	4.95886e-112	2.54869e-110	APLP2	334		ENSG00000129472
ENSG00000084444	750.534	-1.19078	0.113288	-10.511	7.68549e-26	6.16638e-25	FAM234B	57613		ENSG00000129484
ENSG00000084453	1.76121	1.51439	1.89939	0.797304	0.425275	0.553347	SLCO1A2	6579		ENSG00000129521
ENSG00000084463	1549.58	-1.04864	0.0839809	-12.4867	8.82913e-36	9.45249e-35	WBP11	51729		ENSG00000129534
ENSG00000084623	2666.48	0.121909	0.0775669	1.57167	0.116028	0.195552	EIF3I	8668		ENSG00000129566
ENSG00000084628	72.2575	-0.29825	0.306177	-0.974107	0.330003	0.455818	NKAIN1	79570		ENSG00000129595
ENSG00000084636	18.1387	0.32198	0.583402	0.551901	0.581016	0.695715	COL16A1	1307		ENSG00000129636
ENSG00000084652	1751.62	-0.487453	0.0866926	-5.62277	1.87916e-08	7.43154e-08	TXLNA	200081		ENSG00000129646
ENSG00000084674	1.84407	4.44049	2.23176	1.98968	0.0466257	0.0899497	APOB	338		ENSG00000129667
ENSG00000084676	1861.82	0.881423	0.0757607	11.6343	2.75842e-31	2.61112e-30	NCOA1	8648		ENSG00000129673
ENSG00000084693	1157.87	2.86974	0.105888	27.1016	9.41891e-162	8.97638e-160	AGBL5	60509		ENSG00000129675
ENSG00000084710	635.74	-0.337002	0.111901	-3.0116	0.00259874	0.0064868	EFR3B	22979		ENSG00000129680
ENSG00000084731	477.409	0.491559	0.131479	3.73868	0.000184989	0.000533357	KIF3C	3797		ENSG00000129696
ENSG00000084733	3117.68	-0.604864	0.074802	-8.08619	6.15578e-16	3.45989e-15	RAB10	10890		ENSG00000129757
ENSG00000084734	0.371081	1.68056	4.45989	0.376817	0.70631	NA	GCKR	2646		ENSG00000129810
ENSG00000084754	4638.86	0.578025	0.0680234	8.49745	1.93803e-17	1.14901e-16	HADHA	3030		ENSG00000129910
ENSG00000084764	392.665	0.356255	0.144243	2.46983	0.0135179	0.029656	MAPRE3	22924		ENSG00000129925
ENSG00000084774	1189.33	-3.07893	0.109741	-28.0562	3.35542e-173	3.68493e-171	CAD	790		ENSG00000129951
ENSG00000085063	4757.6	1.61958	0.0629996	25.7078	9.5502e-146	7.54197e-144	CD59	966		ENSG00000130021
ENSG00000085117	109.614	2.67112	0.292571	9.12979	6.86302e-20	4.52184e-19	CD82	3732		ENSG00000130038
ENSG00000085185	319.663	-0.740771	0.164125	-4.51347	6.37747e-06	2.1059e-05	BCORL1	63035		ENSG00000130054
ENSG00000085224	2994.78	-0.975264	0.0874323	-11.1545	6.80706e-29	6.01048e-28	ATRX	546		ENSG00000130066
ENSG00000085231	1069.46	-0.972839	0.0940191	-10.3473	4.30657e-25	3.37821e-24	AK6	102157402		ENSG00000130119
ENSG00000085274	352.081	-1.07476	0.155915	-6.89324	5.45365e-12	2.60489e-11	MYNN	55892		ENSG00000130193
ENSG00000085276	139.875	-3.03495	0.291799	-10.4008	2.45786e-25	1.94157e-24	MECOM	2122		ENSG00000130201
ENSG00000085365	1293.93	-1.01206	0.110188	-9.18486	4.12049e-20	2.73409e-19	SCAMP1	9522		ENSG00000130227
ENSG00000085377	1227.02	0.944136	0.0879522	10.7346	6.99857e-27	5.7921e-26	PREP	5550		ENSG00000130294
ENSG00000085382	223.314	-0.817382	0.190891	-4.28194	1.85269e-05	5.88284e-05	HACE1	57531		ENSG00000130299
ENSG00000085415	862.642	-1.25734	0.101787	-12.3526	4.71777e-35	4.93619e-34	SEH1L	81929		ENSG00000130305
ENSG00000085433	1423.11	1.63559	0.0898311	18.2074	4.51037e-74	1.16763e-72	WDR47	22911		ENSG00000130307
ENSG00000085449	993.397	-0.368201	0.101005	-3.64537	0.000267008	0.000755731	WDFY1	57590		ENSG00000130312
ENSG00000085465	19.3333	2.16919	0.661585	3.27877	0.00104259	0.00275638	OVGP1	5016		ENSG00000130347
ENSG00000085491	2920.79	-2.22428	0.0767783	-28.9702	1.56455e-184	1.94628e-182	SLC25A24	29957		ENSG00000130348
ENSG00000085511	334.163	-0.785919	0.155299	-5.06067	4.17788e-07	1.51012e-06	MAP3K4	4216		ENSG00000130383
ENSG00000085514	17.1946	3.01634	0.745841	4.04421	5.25006e-05	0.000159499	PILRA	29992		ENSG00000130449
ENSG00000085552	166.989	-2.09832	0.231821	-9.05144	1.41096e-19	9.17382e-19	IGSF9	57549		ENSG00000130513
ENSG00000085563	6.46349	1.09431	0.993948	1.10098	0.270906	0.39124	ABCB1	5243		ENSG00000130589
ENSG00000085644	351.985	0.184124	0.141998	1.29666	0.194747	0.300188	ZNF213	7760		ENSG00000130598
ENSG00000085662	4.68821	-0.0749357	1.31078	-0.0571687	0.954411	0.967616	AKR1B1	231		ENSG00000130600
ENSG00000085719	8178.34	0.0599351	0.0579249	1.0347	0.300807	0.424991	CPNE3	8895		ENSG00000130612
ENSG00000085721	1148.51	-2.13477	0.100126	-21.3209	7.26062e-101	3.06494e-99	RRN3	54700		ENSG00000130669
ENSG00000085733	9750.85	0.550591	0.0602518	9.13816	6.35213e-20	4.19014e-19	CTTN	2017		ENSG00000130684
ENSG00000085741	36.4495	2.78736	0.534021	5.21958	1.79331e-07	6.65045e-07	WNT11	7481		ENSG00000130695
ENSG00000085760	601.232	-2.31332	0.133065	-17.3849	1.0734e-67	2.43957e-66	MTIF2	4528		ENSG00000130701
ENSG00000085788	339.669	-0.472559	0.152908	-3.09047	0.0019984	0.00507938	DDHD2	23259		ENSG00000130711
ENSG00000085831	1288.36	-1.23591	0.0996308	-12.4048	2.45974e-35	2.59487e-34	TTC39A	22996		ENSG00000130713
ENSG00000085832	1704.05	-1.46623	0.0843159	-17.3898	9.86491e-68	2.24933e-66	EPS15	2060		ENSG00000130758
ENSG00000085840	244.168	-4.00381	0.251251	-15.9355	3.5911e-57	6.60735e-56	ORC1	4998		ENSG00000130762
ENSG00000085871	171.613	-0.130067	0.210234	-0.618676	0.53613	0.657366	MGST2	4258		ENSG00000130766
ENSG00000085872	903.685	-0.312694	0.100268	-3.11859	0.00181719	0.00465117	CHERP	10523		ENSG00000130783
ENSG00000085978	754.621	-0.100244	0.107126	-0.935759	0.349397	0.476218	ATG16L1	55054		ENSG00000130787
ENSG00000085982	651.932	-1.04741	0.115838	-9.04202	1.53805e-19	9.97712e-19	USP40	55230		ENSG00000130816
ENSG00000085998	724.042	0.250653	0.114518	2.18877	0.0286136	0.0583226	POMGNT1	55624		ENSG00000130821
ENSG00000085999	257.16	-2.57901	0.191425	-13.4727	2.26508e-41	2.81399e-40	RAD54L	8438		ENSG00000130822
ENSG00000086015	931.174	-0.162791	0.0969625	-1.67891	0.0931705	0.162574	MAST2	23139		ENSG00000130844
ENSG00000086061	4862.4	-0.473109	0.0623702	-7.5855	3.31215e-14	1.73987e-13	DNAJA1	3301		ENSG00000130940
ENSG00000086062	4924.02	1.61978	0.0729068	22.2172	2.34232e-109	1.16552e-107	B4GALT1	2683		ENSG00000130958
ENSG00000086065	971.842	0.0997049	0.0958747	1.03995	0.298363	0.422238	CHMP5	51510		ENSG00000130962
ENSG00000086102	861.722	-0.970499	0.104738	-9.26598	1.93298e-20	1.30009e-19	NFX1	4799		ENSG00000131013
ENSG00000086159	6.96781	1.17182	1.0296	1.13813	0.255065	0.373212	AQP6	363		ENSG00000131015
ENSG00000086189	490.965	-0.388025	0.128017	-3.03105	0.00243704	0.00610379	DIMT1	27292		ENSG00000131037
ENSG00000086200	528.152	-2.4246	0.144864	-16.7371	7.03876e-63	1.4691e-61	IPO11	51194		ENSG00000131043
ENSG00000086205	0.61037	-0.77923	3.21606	-0.242294	0.808553	NA	FOLH1	2346		ENSG00000131080
ENSG00000086232	3722.76	-0.375451	0.0631374	-5.94657	2.73826e-09	1.13847e-08	EIF2AK1	27102		ENSG00000131094
ENSG00000086289	41.199	1.52262	0.429297	3.54677	0.000389991	0.00108363	EPDR1	54749		ENSG00000131100
ENSG00000086300	171.733	-4.37341	0.335821	-13.0231	9.04789e-39	1.04853e-37	SNX10	29887		ENSG00000131115
ENSG00000086475	1244.42	-0.666668	0.0929873	-7.16945	7.52984e-13	3.73226e-12	SEPHS1	22929		ENSG00000131153
ENSG00000086504	590.9	-1.88913	0.129046	-14.6392	1.57982e-48	2.35e-47	MRPL28	10573		ENSG00000131269
ENSG00000086506	3.54119	0.20223	1.40921	0.143506	0.885891	0.930786	HBQ1	3049		ENSG00000131373
ENSG00000086544	771.155	1.68463	0.111962	15.0465	3.64003e-51	5.76539e-50	ITPKC	80271		ENSG00000131374
ENSG00000086548	274.881	-0.43884	0.18058	-2.43018	0.0150915	0.032796	CEACAM6	4680		ENSG00000131378
ENSG00000086570	12.3947	2.19838	0.795644	2.76302	0.00572688	0.0134879	FAT2	2196		ENSG00000131381
ENSG00000086589	1046.18	-0.392386	0.0931659	-4.21169	2.53468e-05	7.93807e-05	RBM22	55696		ENSG00000131398
ENSG00000086598	4536	-0.183208	0.0667195	-2.74594	0.00603372	0.0141572	TMED2	10959		ENSG00000131409
ENSG00000086619	590.73	4.63942	0.185909	24.9554	1.86765e-137	1.3498e-135	ERO1B	56605		ENSG00000131446
ENSG00000086666	1404.33	0.823725	0.0959251	8.58717	8.91398e-18	5.3583e-17	ZFAND6	54469		ENSG00000131459
ENSG00000086696	2.32906	-0.608077	1.74286	-0.348897	0.727167	0.815394	HSD17B2	3294		ENSG00000131471
ENSG00000086712	839.085	-0.842682	0.10678	-7.89176	2.97954e-15	1.63161e-14	TXLNG	55787		ENSG00000131473
ENSG00000086717	5.18971	1.99636	1.21786	1.63923	0.101166	0.174403	PPEF1	5475		ENSG00000131480
ENSG00000086730	40.4778	0.706589	0.406203	1.7395	0.0819474	0.146046	LAT2	7462		ENSG00000131650
ENSG00000086758	11375.4	-0.988468	0.0654166	-15.1104	1.38379e-51	2.22945e-50	HUWE1	10075		ENSG00000131669
ENSG00000086827	227.544	-3.07948	0.225675	-13.6457	2.14265e-42	2.74435e-41	ZW10	9183		ENSG00000131724
ENSG00000086848	59.1714	-1.08048	0.346861	-3.11502	0.00183935	0.00470399	ALG9	79796		ENSG00000131747
ENSG00000086967	2.29625	4.37801	2.1864	2.00239	0.0452431	0.087607	MYBPC2	4606		ENSG00000131773
ENSG00000087008	280.427	-0.729316	0.175982	-4.14426	3.40909e-05	0.000105577	ACOX3	8310		ENSG00000131778
ENSG00000087053	227.287	-1.70781	0.190577	-8.96125	3.21007e-19	2.05109e-18	MTMR2	8898		ENSG00000131831
ENSG00000087074	372.015	0.733551	0.139798	5.24723	1.54407e-07	5.75196e-07	PPP1R15A	23645		ENSG00000131873
ENSG00000087076	1.26365	1.74573	2.55671	0.682805	0.49473	0.618199	HSD17B14	51171		ENSG00000131944
ENSG00000087077	1145.89	-0.726637	0.100615	-7.22198	5.12344e-13	2.56026e-12	TRIP6	7205		ENSG00000131979
ENSG00000087085	392.93	4.48405	0.221016	20.2883	1.63009e-91	5.91334e-90	ACHE	43		ENSG00000132003
ENSG00000087086	6435.54	1.70545	0.0780784	21.8428	9.09405e-106	4.21203e-104	FTL	2512		ENSG00000132016
ENSG00000087087	2398.39	0.240399	0.0907937	2.64775	0.00810302	0.018589	SRRT	51593		ENSG00000132031
ENSG00000087088	1312.68	1.05133	0.0889615	11.8178	3.15933e-32	3.05018e-31	BAX	581		ENSG00000132109
ENSG00000087095	554.236	-1.03154	0.125081	-8.24698	1.62449e-16	9.33772e-16	NLK	51701		ENSG00000132128
ENSG00000087111	1576.52	1.19816	0.0896081	13.3711	8.92075e-41	1.08948e-39	PIGS	94005		ENSG00000132170
ENSG00000087116	1.2193	3.58658	2.58249	1.38881	0.164892	NA	ADAMTS2	9509		ENSG00000132205
ENSG00000087128	4.90786	0.32271	1.14607	0.281579	0.778266	0.849123	TMPRSS11E	28983		ENSG00000132256
ENSG00000087152	679.542	-0.864649	0.119288	-7.24843	4.21631e-13	2.11334e-12	ATXN7L3	56970		ENSG00000132313
ENSG00000087157	427.249	1.265	0.147128	8.59795	8.11538e-18	4.88347e-17	PGS1	9489		ENSG00000132423
ENSG00000087191	5537.76	-0.55459	0.0613667	-9.03731	1.60573e-19	1.0409e-18	PSMC5	5705		ENSG00000132436
ENSG00000087206	538.656	-0.985714	0.129585	-7.60669	2.81214e-14	1.48026e-13	UIMC1	51720		ENSG00000132464
ENSG00000087237	0.517492	1.10682	3.87817	0.285397	0.77534	NA	CETP	1071		ENSG00000132465
ENSG00000087245	0.415728	2.70162	4.52636	0.596864	0.550598	NA	MMP2	4313		ENSG00000132481
ENSG00000087250	0.259357	0.157369	4.99194	0.0315246	0.974851	NA	MT3	4504		ENSG00000132517
ENSG00000087253	89.1365	-0.136313	0.277745	-0.490787	0.623577	0.732269	LPCAT2	54947		ENSG00000132522
ENSG00000087258	17.1148	-0.3388	0.660427	-0.513001	0.60795	0.718933	GNAO1	2775		ENSG00000132549
ENSG00000087263	805.023	0.398781	0.101884	3.91407	9.07526e-05	0.000270049	OGFOD1	55239		ENSG00000132561
ENSG00000087266	1098.84	1.11128	0.115833	9.59376	8.49313e-22	5.98586e-21	SH3BP2	6452		ENSG00000132623
ENSG00000087269	812.047	-0.997566	0.104151	-9.57807	9.88707e-22	6.94392e-21	NOP14	8602		ENSG00000132661
ENSG00000087274	2648.6	0.507135	0.0765576	6.62422	3.49082e-11	1.60808e-10	ADD1	118		ENSG00000132676
ENSG00000087299	376.74	-1.96377	0.156501	-12.548	4.07672e-36	4.40819e-35	L2HGDH	79944		ENSG00000132677
ENSG00000087301	757.875	1.27598	0.104381	12.2242	2.3095e-34	2.37054e-33	TXNDC16	57544		ENSG00000132681
ENSG00000087302	1338.15	-1.01039	0.0882095	-11.4544	2.2347e-30	2.05921e-29	C14orf166	51637		ENSG00000132692
ENSG00000087303	40.0911	1.03238	0.432247	2.3884	0.0169218	0.0363493	NID2	22795		ENSG00000132698
ENSG00000087338	737.267	0.0663092	0.113628	0.583566	0.559512	0.677677	GMCL1	64395		ENSG00000132718
ENSG00000087365	5272.01	-0.627437	0.0628993	-9.97526	1.95582e-23	1.45928e-22	SF3B2	10992		ENSG00000132746
ENSG00000087448	859.923	0.0303799	0.105482	0.288011	0.773338	0.845841	KLHL42	57542		ENSG00000132773
ENSG00000087460	45777.1	1.50503	0.0534516	28.1569	1.97455e-174	2.21166e-172	GNAS	2778		ENSG00000132780
ENSG00000087470	1309.61	-0.492569	0.0892726	-5.51758	3.43692e-08	1.33775e-07	DNM1L	10059		ENSG00000132819
ENSG00000087494	10.5143	0.754522	0.792388	0.952213	0.340989	0.467204	PTHLH	5744		ENSG00000132846
ENSG00000087495	15.4253	0.460327	0.658598	0.698949	0.484584	0.608639	PHACTR3	116154		ENSG00000132854
ENSG00000087502	889.317	-0.926282	0.105726	-8.76114	1.93277e-18	1.19925e-17	ERGIC2	51290		ENSG00000132879
ENSG00000087510	5680.05	0.997265	0.0595798	16.7383	6.89035e-63	1.44026e-61	TFAP2C	7022		ENSG00000132912
ENSG00000087586	1864.68	-2.25238	0.0853514	-26.3895	1.80882e-153	1.5504e-151	AURKA	6790		ENSG00000132967
ENSG00000087589	10.0121	0.169201	0.802854	0.210749	0.833083	0.891526	CASS4	57091		ENSG00000133056
ENSG00000087842	355.415	-1.20246	0.158682	-7.5778	3.51451e-14	1.84341e-13	PIR	8544		ENSG00000133069
ENSG00000087884	82.4314	-0.471642	0.302143	-1.56099	0.118527	0.199107	AAMDC	28971		ENSG00000133101
ENSG00000087903	59.4015	-2.0119	0.381254	-5.27705	1.31283e-07	4.91135e-07	RFX2	5990		ENSG00000133104
ENSG00000087916	4387.58	-3.17154	0.0773433	-41.006	0	0	NA	NA		ENSG00000133111
ENSG00000087995	685.965	-2.2287	0.126753	-17.583	3.32515e-69	7.86897e-68	METTL2A	339175		ENSG00000133119
ENSG00000088002	463.108	-1.83967	0.146439	-12.5627	3.38543e-36	3.66492e-35	SULT2B1	6820		ENSG00000133131
ENSG00000088035	320.616	-1.27275	0.16318	-7.79968	6.20645e-15	3.35361e-14	ALG6	29929		ENSG00000133216
ENSG00000088038	1118.36	0.00619975	0.0902543	0.068692	0.945235	0.962141	CNOT3	4849		ENSG00000133256
ENSG00000088053	4.02349	0.166948	1.25376	0.133158	0.894068	0.9365	GP6	51206		ENSG00000133265
ENSG00000088179	368.971	-2.02714	0.157757	-12.8498	8.62734e-38	9.65946e-37	PTPN4	5775		ENSG00000133302
ENSG00000088205	1943.37	-1.68171	0.0795148	-21.1496	2.78401e-99	1.13764e-97	DDX18	8886		ENSG00000133316
ENSG00000088247	2743.1	-0.5	0.0706501	-7.07713	1.4717e-12	7.21077e-12	KHSRP	8570		ENSG00000133328
ENSG00000088256	1532.06	1.55508	0.0945922	16.4399	9.91608e-61	1.97857e-59	GNA11	2767		ENSG00000133393
ENSG00000088280	226.043	1.39246	0.19053	7.30834	2.7046e-13	1.36782e-12	ASAP3	55616		ENSG00000133477
ENSG00000088298	279.82	0.053731	0.191179	0.281051	0.778671	0.849201	EDEM2	55741		ENSG00000133619
ENSG00000088305	184.613	-2.82993	0.241933	-11.6972	1.31799e-31	1.25607e-30	DNMT3B	1789		ENSG00000133624
ENSG00000088325	2629.05	-2.77141	0.0812662	-34.1029	6.68642e-255	1.72461e-252	TPX2	22974		ENSG00000133704
ENSG00000088340	284.128	0.516009	0.170056	3.03434	0.00241061	0.00604512	FER1L4	80307		ENSG00000133706
ENSG00000088356	369.699	-1.83016	0.156871	-11.6666	1.88714e-31	1.79301e-30	PDRG1	81572		ENSG00000133731
ENSG00000088367	917.591	-0.99763	0.0995163	-10.0248	1.18614e-23	8.90682e-23	EPB41L1	2036		ENSG00000133739
ENSG00000088386	1.57625	-0.821569	1.9739	-0.416217	0.677252	0.77595	SLC15A1	6564		ENSG00000133789
ENSG00000088387	545.443	0.283553	0.1219	2.32611	0.0200127	0.0423004	DOCK9	23348		ENSG00000133794
ENSG00000088448	377.096	1.18073	0.144688	8.16051	3.33619e-16	1.89559e-15	ANKRD10	55608		ENSG00000133805
ENSG00000088451	99.0761	-1.60237	0.292588	-5.47654	4.33719e-08	1.67817e-07	TGDS	23483		ENSG00000133808
ENSG00000088538	112.875	2.08444	0.275083	7.57751	3.52251e-14	1.84692e-13	DOCK3	1795		ENSG00000133812
ENSG00000088543	10.1514	1.55619	0.943128	1.65003	0.0989363	0.171116	C3orf18	51161		ENSG00000133835
ENSG00000088682	301.663	0.482311	0.165062	2.92199	0.00347801	0.00849456	COQ9	57017		ENSG00000133937
ENSG00000088726	18.3688	0.283111	0.605259	0.467751	0.639962	0.74618	TMEM40	55287		ENSG00000133943
ENSG00000088727	82.7595	0.446553	0.288319	1.54882	0.121426	0.203201	KIF9	64147		ENSG00000133958
ENSG00000088766	330.824	-0.478639	0.154497	-3.09805	0.001948	0.00495935	CRLS1	54675		ENSG00000133985
ENSG00000088808	1818.75	0.699041	0.0802998	8.7054	3.16466e-18	1.94685e-17	PPP1R13B	23368		ENSG00000134046
ENSG00000088812	1811.69	0.129463	0.0838998	1.54307	0.122814	0.205047	ATRN	8455		ENSG00000134057
ENSG00000088826	135.255	2.92621	0.266141	10.995	4.04128e-28	3.48197e-27	SMOX	54498		ENSG00000134107
ENSG00000088827	1.71985	-0.886807	2.14168	-0.414071	0.678822	0.777261	SIGLEC1	6614		ENSG00000134109
ENSG00000088832	3356.13	1.29395	0.064517	20.056	1.79053e-89	6.27668e-88	FKBP1A	2280		ENSG00000134146
ENSG00000088833	792.672	-0.622045	0.109712	-5.66978	1.42977e-08	5.68552e-08	NSFL1C	55968		ENSG00000134201
ENSG00000088836	216.371	2.68739	0.211108	12.7299	4.03388e-37	4.45789e-36	SLC4A11	83959		ENSG00000134207
ENSG00000088854	155.737	-0.498215	0.217002	-2.2959	0.0216813	0.0454819	C20orf194	25943		ENSG00000134215
ENSG00000088876	84.5709	-1.42731	0.304105	-4.69349	2.68589e-06	9.14178e-06	ZNF343	79175		ENSG00000134222
ENSG00000088881	41.3036	1.67531	0.419184	3.9966	6.42582e-05	0.000193712	EBF4	57593		ENSG00000134330
ENSG00000088882	1.29839	0.598697	2.12582	0.281631	0.778226	0.849123	CPXM1	56265		ENSG00000134333
ENSG00000088888	2517.72	0.0916187	0.0751195	1.21964	0.222601	0.334253	MAVS	57506		ENSG00000134371
ENSG00000088899	36.8808	0.0972561	0.42046	0.231309	0.817075	0.8784	LZTS3	9762		ENSG00000134452
ENSG00000088926	0.388298	1.67967	4.37734	0.383719	0.701187	NA	F11	2160		ENSG00000134460
ENSG00000088930	2504.63	-0.916222	0.0689423	-13.2897	2.65674e-40	3.19605e-39	XRN2	22803		ENSG00000134461
ENSG00000088970	108.99	-0.639333	0.282716	-2.2614	0.0237345	0.0493653	KIZ	55857		ENSG00000134470
ENSG00000088986	2123.57	1.22104	0.0719331	16.9746	1.26581e-64	2.72488e-63	DYNLL1	8655		ENSG00000134480
ENSG00000088992	91.8498	2.89812	0.329983	8.78264	1.5968e-18	9.93195e-18	TESC	54997		ENSG00000134489
ENSG00000089006	2367.95	-0.565641	0.0734361	-7.70249	1.33442e-14	7.10799e-14	SNX5	27131		ENSG00000134490
ENSG00000089009	5838.46	-0.0767146	0.0600976	-1.2765	0.201779	0.309162	RPL6	6128		ENSG00000134504
ENSG00000089022	375.277	-0.55731	0.13721	-4.06174	4.87081e-05	0.000148523	MAPKAPK5	8550		ENSG00000134533
ENSG00000089041	1.87766	2.18944	2.05928	1.06321	0.287688	0.410463	P2RX7	5027		ENSG00000134574
ENSG00000089048	663.331	-1.94536	0.126502	-15.378	2.29923e-53	3.88464e-52	ESF1	51575		ENSG00000134594
ENSG00000089050	335.22	-2.3389	0.177753	-13.1581	1.52786e-39	1.80253e-38	RBBP9	10741		ENSG00000134597
ENSG00000089053	1691.98	-1.08637	0.0778697	-13.9511	3.09896e-44	4.18062e-43	ANAPC5	51433		ENSG00000134627
ENSG00000089057	348.903	-1.05985	0.160058	-6.62164	3.55235e-11	1.63535e-10	SLC23A2	9962		ENSG00000134690
ENSG00000089060	261.228	0.569963	0.167558	3.40158	0.000669964	0.00181109	SLC8B1	80024		ENSG00000134698
ENSG00000089063	761.435	0.420788	0.105944	3.97181	7.13298e-05	0.000214203	TMEM230	29058		ENSG00000134709
ENSG00000089091	81.3627	-0.0273222	0.301732	-0.0905512	0.927849	0.954361	DZANK1	55184		ENSG00000134716
ENSG00000089094	955.982	0.626127	0.0959146	6.52797	6.66688e-11	3.02653e-10	KDM2B	84678		ENSG00000134717
ENSG00000089101	5.57271	1.51762	1.118	1.35744	0.174643	0.275127	CFAP61	26074		ENSG00000134744
ENSG00000089123	283.255	-0.851847	0.170171	-5.00584	5.56199e-07	1.99071e-06	TASP1	55617		ENSG00000134748
ENSG00000089127	10.4425	-4.94879	1.58598	-3.12034	0.00180642	0.00462656	OAS1	4938		ENSG00000134769
ENSG00000089154	4030.52	0.00364656	0.0701764	0.0519627	0.958558	0.969918	GCN1	10985		ENSG00000134809
ENSG00000089157	9023.52	-0.226439	0.064633	-3.50346	0.000459251	0.00126619	RPLP0	6175		ENSG00000134824
ENSG00000089159	1657.35	-0.359963	0.0906209	-3.97219	7.12142e-05	0.000213901	PXN	5829		ENSG00000134830
ENSG00000089163	10.6327	0.0142109	0.797193	0.0178262	0.985778	0.98919	SIRT4	23409		ENSG00000134901
ENSG00000089169	2.3956	5.10351	2.1646	2.35771	0.0183879	0.0391961	RPH3A	22895		ENSG00000134909
ENSG00000089177	348.669	-2.62538	0.175795	-14.9344	1.96925e-50	3.04864e-49	KIF16B	55614		ENSG00000134917
ENSG00000089195	312.256	-1.31576	0.161087	-8.16797	3.13626e-16	1.78235e-15	TRMT6	51605		ENSG00000134955
ENSG00000089199	0.79165	2.145	3.04507	0.704417	0.481173	NA	CHGB	1114		ENSG00000134986
ENSG00000089220	4944.26	0.746483	0.0656992	11.3621	6.4547e-30	5.88416e-29	PEBP1	5037		ENSG00000134987
ENSG00000089225	1.66915	0.705059	2.08997	0.337354	0.73585	0.821429	TBX5	6910		ENSG00000135046
ENSG00000089234	596.473	0.0831574	0.114746	0.724708	0.468631	0.593366	BRAP	8315		ENSG00000135047
ENSG00000089248	2377.16	0.486197	0.0802852	6.05587	1.39659e-09	5.90167e-09	ERP29	10961		ENSG00000135048
ENSG00000089250	3.48509	3.20177	1.62439	1.97106	0.0487167	0.093515	NOS1	4842		ENSG00000135083
ENSG00000089280	5657.54	-0.484798	0.0711232	-6.81631	9.34061e-12	4.41793e-11	FUS	2521		ENSG00000135094
ENSG00000089289	507.12	-0.306632	0.132128	-2.32072	0.0203017	0.042834	IGBP1	3476		ENSG00000135111
ENSG00000089327	5.54742	0.517984	1.01029	0.512708	0.608156	0.719116	FXYD5	53827		ENSG00000135114
ENSG00000089335	411.001	0.154539	0.142276	1.08619	0.277394	0.399195	ZNF302	55900		ENSG00000135119
ENSG00000089351	678.039	0.274769	0.114472	2.40032	0.0163808	0.0353113	GRAMD1A	57655		ENSG00000135144
ENSG00000089356	10141.8	1.93177	0.0659829	29.2768	2.05028e-188	2.70618e-186	FXYD3	5349		ENSG00000135213
ENSG00000089472	0.573276	3.62323	3.86342	0.937829	0.348332	NA	HEPH	9843		ENSG00000135245
ENSG00000089486	314.552	3.98665	0.225771	17.6579	8.84297e-70	2.11764e-68	CDIP1	29965		ENSG00000135249
ENSG00000089505	8.1896	-1.82217	0.972227	-1.87422	0.0608996	0.113672	CMTM1	113540		ENSG00000135299
ENSG00000089558	1.8277	1.41959	2.15258	0.659482	0.509586	0.632218	KCNH4	23415		ENSG00000135314
ENSG00000089597	9046.34	0.317589	0.0711236	4.46531	7.9953e-06	2.6192e-05	GANAB	23193		ENSG00000135315
ENSG00000089639	802.501	1.74012	0.111511	15.605	6.73402e-55	1.17517e-53	GMIP	51291		ENSG00000135317
ENSG00000089682	357.429	-0.622634	0.151767	-4.10257	4.08583e-05	0.000125485	RBM41	55285		ENSG00000135333
ENSG00000089685	476.409	-1.03895	0.133838	-7.76278	8.30882e-15	4.46643e-14	BIRC5	332		ENSG00000135336
ENSG00000089692	11.7139	0.733913	0.788442	0.930839	0.351937	0.478867	LAG3	3902		ENSG00000135346
ENSG00000089693	3234.49	1.49787	0.0797952	18.7714	1.29483e-78	3.59711e-77	MLF2	8079		ENSG00000135365
ENSG00000089723	191.51	0.457334	0.215079	2.12636	0.0334735	0.0670855	OTUB2	78990		ENSG00000135372
ENSG00000089737	4155.04	0.65855	0.0631907	10.4216	1.9754e-25	1.56485e-24	DDX24	57062		ENSG00000135378
ENSG00000089775	833.361	0.474796	0.103732	4.57712	4.71425e-06	1.57089e-05	ZBTB25	7597		ENSG00000135390
ENSG00000089818	551.541	-2.21947	0.145648	-15.2386	1.95984e-52	3.24112e-51	NECAP1	25977		ENSG00000135392
ENSG00000089820	80.1415	2.02017	0.338368	5.97034	2.36754e-09	9.877e-09	ARHGAP4	393		ENSG00000135414
ENSG00000089847	23.1028	-0.43084	0.55003	-0.783303	0.433449	0.56123	ANKRD24	170961		ENSG00000135423
ENSG00000089876	832.339	0.792098	0.101413	7.81058	5.69273e-15	3.08313e-14	DHX32	55760		ENSG00000135439
ENSG00000089902	2149.89	-0.247504	0.0740979	-3.34023	0.000837087	0.00223727	RCOR1	23186		ENSG00000135446
ENSG00000089916	3236.28	2.09982	0.0681703	30.8026	2.41863e-208	3.99984e-206	GPATCH2L	55668		ENSG00000135451
ENSG00000090006	315.1	-0.318742	0.155846	-2.04524	0.0408307	0.0800053	LTBP4	8425		ENSG00000135469
ENSG00000090013	1843.84	0.762242	0.0818815	9.30908	1.28941e-20	8.7036e-20	BLVRB	645		ENSG00000135473
ENSG00000090020	4995.32	2.82038	0.0829271	34.0103	1.56842e-253	4.00858e-251	SLC9A1	6548		ENSG00000135476
ENSG00000090054	2445.52	0.728583	0.0706305	10.3154	6.00225e-25	4.68482e-24	SPTLC1	10558		ENSG00000135486
ENSG00000090060	5667.35	-0.577885	0.0755631	-7.64772	2.04575e-14	1.08272e-13	PAPOLA	10914		ENSG00000135547
ENSG00000090061	2662.51	0.576464	0.0715729	8.05422	7.99879e-16	4.4743e-15	CCNK	8812		ENSG00000135549
ENSG00000090097	169.844	2.69517	0.243989	11.0463	2.28519e-28	1.98473e-27	PCBP4	57060		ENSG00000135597
ENSG00000090238	1167.63	1.74744	0.101117	17.2814	6.49863e-67	1.4558e-65	YPEL3	83719		ENSG00000135625
ENSG00000090263	448.656	-1.45998	0.139491	-10.4665	1.23144e-25	9.82425e-25	MRPS33	51650		ENSG00000135631
ENSG00000090266	1874.31	1.11807	0.0814265	13.731	6.61884e-43	8.59502e-42	NDUFB2	4708		ENSG00000135632
ENSG00000090273	1470.85	-1.57713	0.0894935	-17.6228	1.64628e-69	3.90907e-68	NUDC	10726		ENSG00000135638
ENSG00000090316	1346.89	1.0663	0.103092	10.3433	4.49029e-25	3.52036e-24	MAEA	10296		ENSG00000135677
ENSG00000090339	70.2047	1.3241	0.320951	4.12554	3.69868e-05	0.000114093	ICAM1	3383		ENSG00000135697
ENSG00000090372	1385.1	0.0166552	0.108158	0.15399	0.877618	0.925482	STRN4	29888		ENSG00000135698
ENSG00000090376	2.39402	3.12617	2.20588	1.4172	0.156425	0.251177	IRAK3	11213		ENSG00000135763
ENSG00000090382	2.96873	2.51581	1.6532	1.52178	0.128064	0.212564	LYZ	4069		ENSG00000135773
ENSG00000090402	0.438875	3.23552	4.34977	0.743837	0.456975	NA	SI	6476		ENSG00000135823
ENSG00000090432	427.341	0.739442	0.147821	5.00227	5.66588e-07	2.02711e-06	MUL1	79594		ENSG00000135835
ENSG00000090447	244.356	-1.18194	0.177997	-6.64023	3.13194e-11	1.44465e-10	TFAP4	7023		ENSG00000135838
ENSG00000090470	1009.43	1.46902	0.0941915	15.5961	7.73442e-55	1.34641e-53	PDCD7	10081		ENSG00000135845
ENSG00000090487	1187.19	-0.783271	0.0869404	-9.00928	2.07409e-19	1.3368e-18	SPG21	51324		ENSG00000135862
ENSG00000090520	2108.43	0.224815	0.073782	3.04702	0.00231125	0.00581308	DNAJB11	51726		ENSG00000135899
ENSG00000090530	11.3863	3.24259	1.00399	3.2297	0.0012392	0.00324385	P3H2	55214		ENSG00000135905
ENSG00000090534	40.099	5.48043	0.74208	7.38523	1.5219e-13	7.7879e-13	THPO	7066		ENSG00000135912
ENSG00000090539	228.347	4.82411	0.290041	16.6325	4.05193e-62	8.29083e-61	CHRD	8646		ENSG00000135913
ENSG00000090554	2.72768	0.187426	1.55799	0.1203	0.904245	0.942916	FLT3LG	2323		ENSG00000135916
ENSG00000090565	1061.84	0.678255	0.0997751	6.79784	1.062e-11	5.00788e-11	RAB11FIP3	9727		ENSG00000135919
ENSG00000090581	250.642	1.49737	0.177017	8.45894	2.69828e-17	1.59335e-16	GNPTG	84572		ENSG00000135931
ENSG00000090612	407.47	-1.49109	0.141002	-10.5749	3.89451e-26	3.15443e-25	ZNF268	10795		ENSG00000135951
ENSG00000090615	2853.67	-0.0775604	0.0720663	-1.07624	0.281822	0.40418	GOLGA3	2802		ENSG00000135956
ENSG00000090621	2201.06	-0.52709	0.075655	-6.96702	3.23726e-12	1.56244e-11	PABPC4	8761		ENSG00000135972
ENSG00000090659	0.777529	0.161691	3.19896	0.0505449	0.959688	NA	CD209	30835		ENSG00000135976
ENSG00000090661	197.362	0.549827	0.199299	2.75881	0.00580128	0.0136506	CERS4	79603		ENSG00000136003
ENSG00000090674	181.072	2.19705	0.224509	9.78603	1.29267e-22	9.34965e-22	MCOLN1	57192		ENSG00000136010
ENSG00000090686	1050.66	-0.89861	0.0952481	-9.43441	3.93186e-21	2.70468e-20	USP48	84196		ENSG00000136011
ENSG00000090776	834.09	3.83878	0.14327	26.7941	3.78923e-158	3.42541e-156	EFNB1	1947		ENSG00000136045
ENSG00000090857	813.264	-0.317393	0.111917	-2.83598	0.00456852	0.0109479	PDPR	55066		ENSG00000136068
ENSG00000090861	3227.42	-1.70616	0.0693548	-24.6004	1.24937e-133	8.50477e-132	AARS	16		ENSG00000136098
ENSG00000090863	5219.9	0.028038	0.0616474	0.454813	0.649244	0.753595	GLG1	2734		ENSG00000136100
ENSG00000090889	698.63	-2.759	0.125874	-21.9188	1.71872e-106	8.12103e-105	KIF4A	24137		ENSG00000136104
ENSG00000090905	2398.63	-0.483212	0.0787819	-6.13353	8.59484e-10	3.67283e-09	TNRC6A	27327		ENSG00000136108
ENSG00000090920	100.975	3.646	0.391461	9.31382	1.23311e-20	8.32957e-20	NA	NA		ENSG00000136122
ENSG00000090924	344.514	-2.36079	0.163076	-14.4766	1.70318e-47	2.49782e-46	PLEKHG2	64857		ENSG00000136144
ENSG00000090932	1.06749	1.45604	2.45377	0.59339	0.55292	NA	DLL3	10683		ENSG00000136158
ENSG00000090971	172.945	-1.41074	0.217044	-6.49978	8.04379e-11	3.63224e-10	NAT14	57106		ENSG00000136159
ENSG00000090975	299.556	2.24668	0.182086	12.3386	5.61501e-35	5.85536e-34	PITPNM2	57605		ENSG00000136167
ENSG00000090989	698.029	-0.537412	0.114216	-4.70523	2.53574e-06	8.64539e-06	EXOC1	55763		ENSG00000136205
ENSG00000091009	1525.14	-1.79795	0.094266	-19.0732	4.21969e-81	1.24222e-79	RBM27	54439		ENSG00000136243
ENSG00000091010	0.53539	0.178269	3.93019	0.0453589	0.963821	NA	POU4F3	5459		ENSG00000136244
ENSG00000091039	1988.47	-0.831837	0.0976631	-8.51742	1.63153e-17	9.69945e-17	OSBPL8	114882		ENSG00000136279
ENSG00000091073	272.646	-0.254481	0.166232	-1.53087	0.1258	0.209238	DTX2	113878		ENSG00000136297
ENSG00000091106	11.3312	1.18992	0.775691	1.53401	0.125028	0.208125	NLRC4	58484		ENSG00000136319
ENSG00000091127	671.96	-1.7626	0.115629	-15.2435	1.81781e-52	3.00801e-51	PUS7	54517		ENSG00000136378
ENSG00000091128	5.85347	2.38129	1.23752	1.92424	0.0543239	0.102908	LAMB4	22798		ENSG00000136425
ENSG00000091129	4558.09	-2.04368	0.0676192	-30.2234	1.16663e-200	1.77289e-198	NRCAM	4897		ENSG00000136436
ENSG00000091136	55.1205	0.390825	0.367226	1.06426	0.287209	0.409961	LAMB1	3912		ENSG00000136444
ENSG00000091137	7.51721	3.89134	1.31506	2.95906	0.00308575	0.00761256	SLC26A4	5172		ENSG00000136448
ENSG00000091138	4.20861	2.17575	1.31253	1.65768	0.0973831	0.168831	SLC26A3	1811		ENSG00000136449
ENSG00000091140	1714.03	-2.26671	0.100706	-22.5082	3.44652e-112	1.78774e-110	DLD	1738		ENSG00000136450
ENSG00000091157	237.429	-2.64227	0.211074	-12.5182	5.93642e-36	6.37984e-35	WDR7	23335		ENSG00000136451
ENSG00000091164	674.767	-1.09823	0.114594	-9.5836	9.37166e-22	6.59017e-21	TXNL1	9352		ENSG00000136490
ENSG00000091181	6.61743	3.57507	1.22648	2.91489	0.0035581	0.0086702	IL5RA	3568		ENSG00000136492
ENSG00000091262	9.85533	0.31382	0.839608	0.37377	0.708576	0.800293	ABCC6	368		ENSG00000136504
ENSG00000091317	2431.11	0.712305	0.0703432	10.1261	4.23009e-24	3.2194e-23	CMTM6	54918		ENSG00000136522
ENSG00000091409	863.763	1.32449	0.0984842	13.4488	3.13016e-41	3.87501e-40	ITGA6	3655		ENSG00000136527
ENSG00000091428	12.0104	-0.103564	0.746314	-0.138767	0.889634	0.933392	RAPGEF4	11069		ENSG00000136628
ENSG00000091436	977.659	-1.04493	0.0998874	-10.4611	1.3035e-25	1.03873e-24	MAP3K20	51776		ENSG00000136631
ENSG00000091483	916.492	0.32902	0.0968048	3.3988	0.000676815	0.00182838	FH	2271		ENSG00000136636
ENSG00000091490	313.02	0.399337	0.161215	2.47704	0.0132475	0.0291038	SEL1L3	23231		ENSG00000136643
ENSG00000091513	11.8727	3.73316	0.986993	3.78236	0.000155349	0.000451374	TF	7018		ENSG00000136720
ENSG00000091527	6137.25	-0.572071	0.0612956	-9.33298	1.02935e-20	6.96823e-20	CDV3	55573		ENSG00000136783
ENSG00000091536	24.1497	1.87781	0.565561	3.32026	0.000899349	0.00239503	MYO15A	51168		ENSG00000136802
ENSG00000091542	2378.79	0.525999	0.0717824	7.32769	2.34155e-13	1.18763e-12	ALKBH5	54890		ENSG00000136824
ENSG00000091583	3.14476	5.23255	1.99079	2.62837	0.0085794	0.019586	APOH	350		ENSG00000136828
ENSG00000091592	4.68511	1.51249	1.21055	1.24942	0.211513	0.321014	NLRP1	22861		ENSG00000136830
ENSG00000091622	43.7669	-0.527285	0.383855	-1.37366	0.169548	0.268544	PITPNM3	83394		ENSG00000136840
ENSG00000091640	477.13	-0.853647	0.130795	-6.52662	6.72685e-11	3.05276e-10	SPAG7	9552		ENSG00000136856
ENSG00000091651	372.433	-0.0865571	0.141782	-0.610494	0.541535	0.662289	ORC6	23594		ENSG00000136859
ENSG00000091656	0.75604	3.28382	3.37527	0.972905	0.330601	NA	ZFHX4	79776		ENSG00000136861
ENSG00000091704	0.436764	-1.25982	4.19495	-0.300317	0.763935	NA	CPA1	1357		ENSG00000136877
ENSG00000091732	106.595	-2.82011	0.318338	-8.85886	8.08382e-19	5.09e-18	ZC3HC1	51530		ENSG00000136883
ENSG00000091831	6385.6	-1.99731	0.0577895	-34.5618	9.47614e-262	2.74652e-259	ESR1	2099		ENSG00000136895
ENSG00000091844	156.951	-1.13617	0.223143	-5.09169	3.54895e-07	1.28975e-06	RGS17	26575		ENSG00000136897
ENSG00000091879	29.1475	0.660477	0.532998	1.23917	0.215281	0.325574	ANGPT2	285		ENSG00000136929
ENSG00000091947	370.442	0.0409316	0.141284	0.289711	0.772037	0.8449	TMEM101	84336		ENSG00000136933
ENSG00000091986	52.7275	1.01045	0.361928	2.79184	0.00524087	0.0124435	CCDC80	151887		ENSG00000136938
ENSG00000092009	3.8903	3.14564	1.88496	1.66881	0.0951557	0.165504	CMA1	1215		ENSG00000136943
ENSG00000092010	2057.69	0.699668	0.0789812	8.85866	8.09786e-19	5.0977e-18	PSME1	5720		ENSG00000136982
ENSG00000092020	273.2	-0.627724	0.174106	-3.60541	0.000311656	0.000874527	PPP2R3C	55012		ENSG00000136999
ENSG00000092036	142.781	-2.20318	0.250114	-8.8087	1.2661e-18	7.92588e-18	HAUS4	54930		ENSG00000137040
ENSG00000092051	10.9437	1.32455	0.829249	1.59729	0.110202	0.187328	JPH4	84502		ENSG00000137070
ENSG00000092054	0.832484	3.92888	3.12149	1.25866	0.208155	NA	MYH7	4625		ENSG00000137077
ENSG00000092067	2.36095	5.16853	2.13791	2.41756	0.0156249	0.0338375	CEBPE	1053		ENSG00000137103
ENSG00000092068	95.1643	3.19223	0.363417	8.78392	1.5787e-18	9.82589e-18	SLC7A8	23428		ENSG00000137135
ENSG00000092094	281.215	-1.25825	0.166011	-7.57933	3.47334e-14	1.82216e-13	OSGEP	55644		ENSG00000137168
ENSG00000092096	133.179	0.304631	0.235072	1.2959	0.195008	0.300541	SLC22A17	51310		ENSG00000137185
ENSG00000092098	440.562	0.51114	0.1395	3.6641	0.000248214	0.000705804	RNF31	55072		ENSG00000137193
ENSG00000092108	847.692	-1.55912	0.118789	-13.1251	2.36468e-39	2.77813e-38	SCFD1	23256		ENSG00000137198
ENSG00000092140	678.827	-3.73702	0.153402	-24.3609	4.44129e-131	2.91735e-129	G2E3	55632		ENSG00000137210
ENSG00000092148	6124.92	-0.694308	0.0583299	-11.9031	1.13999e-32	1.11749e-31	HECTD1	25831		ENSG00000137216
ENSG00000092199	10604	0.0819816	0.0543659	1.50796	0.131565	0.217487	HNRNPC	3183		ENSG00000137218
ENSG00000092200	17.4433	-0.837093	0.67125	-1.24707	0.212373	0.322077	RPGRIP1	57096		ENSG00000137259
ENSG00000092201	5056.87	-1.08281	0.0600973	-18.0176	1.41854e-72	3.56715e-71	SUPT16H	11198		ENSG00000137266
ENSG00000092203	1697.75	-0.186841	0.0786573	-2.37538	0.0175309	0.0375085	TOX4	9878		ENSG00000137288
ENSG00000092208	173.018	-3.07948	0.255708	-12.043	2.11218e-33	2.10948e-32	GEMIN2	8487		ENSG00000137310
ENSG00000092295	24.5537	0.8065	0.52715	1.52992	0.126036	0.209605	TGM1	7051		ENSG00000137337
ENSG00000092330	807.557	0.587381	0.101493	5.78738	7.14935e-09	2.89871e-08	TINF2	26277		ENSG00000137338
ENSG00000092345	0.403203	3.12182	4.86095	0.642223	0.520728	NA	DAZL	1618		ENSG00000137364
ENSG00000092421	125.675	-1.86871	0.251967	-7.41648	1.20271e-13	6.18718e-13	SEMA6A	57556		ENSG00000137393
ENSG00000092439	3938.01	-0.0658274	0.0698654	-0.942204	0.346088	0.472792	TRPM7	54822		ENSG00000137413
ENSG00000092445	195.904	1.03271	0.208458	4.95406	7.26817e-07	2.58099e-06	TYRO3	7301		ENSG00000137460
ENSG00000092470	292.22	-4.66406	0.259962	-17.9413	5.61082e-72	1.39843e-70	WDR76	79968		ENSG00000137491
ENSG00000092529	0.497275	0.145873	3.78713	0.038518	0.969275	NA	CAPN3	825		ENSG00000137497
ENSG00000092531	189.011	-2.52254	0.227845	-11.0713	1.72888e-28	1.50762e-27	SNAP23	8773		ENSG00000137502
ENSG00000092607	1.12892	1.78886	2.49383	0.717316	0.473179	NA	TBX15	6913		ENSG00000137507
ENSG00000092621	274.72	-0.157452	0.171992	-0.915461	0.35995	0.48734	PHGDH	26227		ENSG00000137513
ENSG00000092758	32.0498	1.82453	0.473202	3.85572	0.000115391	0.000339661	COL9A3	1299		ENSG00000137547
ENSG00000092820	3080.95	-0.741114	0.0688789	-10.7597	5.3364e-27	4.43213e-26	EZR	7430		ENSG00000137601
ENSG00000092841	13848.6	0.926721	0.0609022	15.2165	2.74714e-52	4.5192e-51	MYL6	4637		ENSG00000137656
ENSG00000092847	1193.26	-1.52073	0.0949254	-16.0202	9.22846e-58	1.72048e-56	AGO1	26523		ENSG00000137692
ENSG00000092850	6.53961	6.49892	1.72075	3.7768	0.000158857	0.000461138	TEKT2	27285		ENSG00000137710
ENSG00000092853	802.662	-2.40484	0.112953	-21.2907	1.38395e-100	5.78132e-99	CLSPN	63967		ENSG00000137713
ENSG00000092871	138.639	-1.33437	0.236524	-5.64161	1.68465e-08	6.67449e-08	RFFL	117584		ENSG00000137720
ENSG00000092929	264.197	-1.21924	0.174685	-6.97963	2.95962e-12	1.4309e-11	UNC13D	201294		ENSG00000137731
ENSG00000092931	436.864	-0.220097	0.133211	-1.65225	0.0984838	0.170449	MFSD11	79157		ENSG00000137747
ENSG00000092964	1075.16	-1.87327	0.0981351	-19.0887	3.13316e-81	9.26242e-80	DPYSL2	1808		ENSG00000137760
ENSG00000092969	177.937	-0.809173	0.197009	-4.10729	4.00334e-05	0.0001231	TGFB2	7042		ENSG00000137764
ENSG00000092978	1341.46	-1.51214	0.100413	-15.0592	3.00537e-51	4.77902e-50	GPATCH2	55105		ENSG00000137767
ENSG00000093000	1407.98	-0.361765	0.0854892	-4.23171	2.31925e-05	7.29427e-05	NUP50	10762		ENSG00000137770
ENSG00000093009	366.22	-3.76881	0.192016	-19.6276	8.99212e-86	2.8892e-84	CDC45	8318		ENSG00000137804
ENSG00000093010	928.02	0.214006	0.115946	1.84573	0.0649316	0.119979	COMT	1312		ENSG00000137807
ENSG00000093072	14.1207	0.537002	0.729477	0.736146	0.461642	0.586624	ADA2	51816		ENSG00000137812
ENSG00000093100	3.48347	-0.593681	1.4389	-0.412594	0.679904	0.778069	NA	NA		ENSG00000137814
ENSG00000093144	737.551	-0.813816	0.132157	-6.15795	7.36948e-10	3.16073e-09	ECHDC1	55862		ENSG00000137842
ENSG00000093167	511.649	-0.808295	0.127226	-6.35324	2.1083e-10	9.324e-10	LRRFIP2	9209		ENSG00000137869
ENSG00000093183	326.199	-1.50175	0.163031	-9.21143	3.21816e-20	2.14702e-19	SEC22C	9117		ENSG00000137871
ENSG00000093217	119.898	-1.1007	0.244273	-4.50601	6.6058e-06	2.17771e-05	XYLB	9942		ENSG00000137872
ENSG00000094631	444.32	0.140255	0.132074	1.06194	0.288261	0.41115	HDAC6	10013		ENSG00000137877
ENSG00000094661	0.258135	1.59502	4.99279	0.319464	0.749375	NA	OR1I1	126370		ENSG00000137880
ENSG00000094755	23.3155	-1.83439	0.645857	-2.84024	0.00450802	0.010812	GABRP	2568		ENSG00000137941
ENSG00000094804	472.185	-4.24566	0.191164	-22.2096	2.77636e-109	1.37662e-107	CDC6	990		ENSG00000137944
ENSG00000094841	81.6297	-1.5578	0.333856	-4.66608	3.06997e-06	1.03974e-05	UPRT	139596		ENSG00000137947
ENSG00000094880	881.926	-1.2048	0.104232	-11.5588	6.66044e-31	6.23133e-30	CDC23	8697		ENSG00000137975
ENSG00000094914	372.766	-3.48966	0.190695	-18.2997	8.31447e-75	2.16038e-73	AAAS	8086		ENSG00000137996
ENSG00000094916	9947.69	-3.75565	0.0667999	-56.2223	0	0	CBX5	23468		ENSG00000138002
ENSG00000094963	0.720663	0.178298	3.54482	0.050298	0.959885	NA	FMO2	2327		ENSG00000138030
ENSG00000094975	2271.81	-1.036	0.0772546	-13.4102	5.26898e-41	6.47431e-40	SUCO	51430		ENSG00000138035
ENSG00000095002	943.445	-2.80781	0.110408	-25.4311	1.14183e-142	8.8678e-141	MSH2	4436		ENSG00000138036
ENSG00000095015	2242.86	-1.36056	0.0756541	-17.9839	2.60406e-72	6.5192e-71	MAP3K1	4214		ENSG00000138050
ENSG00000095059	573.791	-0.606774	0.134092	-4.52506	6.03786e-06	1.99728e-05	DHPS	1725		ENSG00000138080
ENSG00000095066	853	0.140296	0.116441	1.20487	0.228254	0.341228	HOOK2	29911		ENSG00000138092
ENSG00000095110	3.89473	5.99666	1.86824	3.2098	0.00132827	0.00346378	NXPE1	120400		ENSG00000138109
ENSG00000095139	5898.81	-0.192371	0.0603204	-3.18915	0.00142692	0.00370454	ARCN1	372		ENSG00000138111
ENSG00000095203	1418.5	1.38926	0.0918739	15.1214	1.17109e-51	1.89545e-50	EPB41L4B	54566		ENSG00000138160
ENSG00000095209	847.303	-0.114507	0.10716	-1.06856	0.285266	0.407788	TMEM38B	55151		ENSG00000138166
ENSG00000095261	1965.86	-1.03686	0.0774784	-13.3826	7.64101e-41	9.3481e-40	PSMD5	5711		ENSG00000138172
ENSG00000095303	4.01629	0.973154	1.23675	0.786862	0.431363	0.559482	PTGS1	5742		ENSG00000138180
ENSG00000095319	2903.64	-1.11579	0.0757469	-14.7305	4.10549e-49	6.17889e-48	NUP188	23511		ENSG00000138182
ENSG00000095321	34.7096	-1.5671	0.474175	-3.3049	0.000950104	0.00252374	CRAT	1384		ENSG00000138185
ENSG00000095370	11.3503	5.97287	1.60754	3.71553	0.000202782	0.000581974	SH2D3C	10044		ENSG00000138271
ENSG00000095380	1030.65	-1.39193	0.0975177	-14.2737	3.19385e-46	4.53266e-45	NANS	54187		ENSG00000138279
ENSG00000095383	480.955	0.333194	0.132662	2.5116	0.0120185	0.0265739	TBC1D2	55357		ENSG00000138293
ENSG00000095397	3012.57	4.97829	0.111715	44.5625	0	0	WHRN	25861		ENSG00000138297
ENSG00000095464	4.16262	-1.79627	1.55623	-1.15425	0.248397	0.365377	PDE6C	5146		ENSG00000138346
ENSG00000095485	348.394	-2.69146	0.175753	-15.3139	6.17835e-53	1.03392e-51	CWF19L1	55280		ENSG00000138347
ENSG00000095539	40.8214	-0.849121	0.441241	-1.9244	0.0543051	0.102887	SEMA4G	57715		ENSG00000138363
ENSG00000095564	1244.21	-0.785984	0.0977563	-8.04024	8.96603e-16	5.00737e-15	BTAF1	9044		ENSG00000138375
ENSG00000095574	281.638	-1.30523	0.187626	-6.95652	3.48781e-12	1.67876e-11	IKZF5	64376		ENSG00000138376
[truncated: 36,590 more rows]

## Sheet: Supplementary Excel File 2
Dox effect on MCF7/LMTK3 cells
Ensembl ID	baseMean	log2FoldChange	lfcSE	stat	pvalue	padj	symbol	entrez		List of Genes Commonly Regulated by Dox in MCF7 and MCF7/LMTK3 (FDR ≤0.05, log2Fold≥1 or log2Fold≤-1)
ENSG00000000003	294.105	-0.232184	0.152746	-1.52006	0.128495	0.226524	TSPAN6	7105		ENSG00000000460
ENSG00000000005	0.491311	2.4978	4.26477	0.585683	0.558089	NA	TNMD	64102		ENSG00000001497
ENSG00000000419	2460.65	0.385517	0.0690678	5.58171	2.38159e-08	1.09924e-07	DPM1	8813		ENSG00000001561
ENSG00000000457	280.496	-0.192235	0.158051	-1.21629	0.223876	0.354695	SCYL3	57147		ENSG00000002549
ENSG00000000460	288.751	-2.07465	0.172798	-12.0062	3.29624e-33	4.76844e-32	C1orf112	55732		ENSG00000002822
ENSG00000000938	3.83946	2.28204	1.57692	1.44715	0.147856	0.25424	FGR	2268		ENSG00000003096
ENSG00000000971	0.525778	1.54907	3.70762	0.417805	0.676089	NA	CFH	3075		ENSG00000003147
ENSG00000001036	1683.91	-0.602317	0.083163	-7.24261	4.40132e-13	2.75852e-12	FUCA2	2519		ENSG00000003402
ENSG00000001084	1634.73	1.09725	0.0847468	12.9474	2.43169e-38	4.15714e-37	GCLC	2729		ENSG00000003436
ENSG00000001167	1163.26	-0.00771816	0.0934175	-0.0826201	0.934154	0.960458	NFYA	4800		ENSG00000003989
ENSG00000001460	47.3972	-0.503581	0.369833	-1.36164	0.17331	0.289645	STPG1	90529		ENSG00000004700
ENSG00000001461	237.04	-1.2472	0.174528	-7.14613	8.92607e-13	5.49605e-12	NIPAL3	57185		ENSG00000004766
ENSG00000001497	665.029	-1.50294	0.116094	-12.9459	2.47908e-38	4.23544e-37	LAS1L	81887		ENSG00000004777
ENSG00000001561	299.978	-2.39609	0.171289	-13.9886	1.82913e-44	3.72516e-43	ENPP4	22875		ENSG00000004897
ENSG00000001617	1414.23	0.119683	0.0902421	1.32624	0.18476	0.304743	SEMA3F	6405		ENSG00000004939
ENSG00000001626	1.72404	0.729774	1.80487	0.404336	0.685965	0.794473	CFTR	1080		ENSG00000005059
ENSG00000001629	2056.57	-0.0971279	0.0798045	-1.21707	0.223576	0.354446	ANKIB1	54467		ENSG00000005073
ENSG00000001630	94.0511	-1.29482	0.277967	-4.65818	3.19017e-06	1.23586e-05	CYP51A1	1595		ENSG00000005175
ENSG00000001631	679.383	-0.385363	0.106754	-3.60982	0.000306406	0.000948914	KRIT1	889		ENSG00000005243
ENSG00000002016	193.861	0.923237	0.216588	4.26265	2.0202e-05	7.17653e-05	RAD52	5893		ENSG00000005249
ENSG00000002079	35.1259	0.00885093	0.444393	0.0199169	0.98411	0.990697	NA	NA		ENSG00000005436
ENSG00000002330	193.267	-0.319327	0.184323	-1.73243	0.0831965	0.157337	BAD	572		ENSG00000005483
ENSG00000002549	1557.71	1.13184	0.0868345	13.0345	7.78899e-39	1.35508e-37	LAP3	51056		ENSG00000005486
ENSG00000002586	1258.27	-0.0231245	0.0918907	-0.251652	0.80131	0.875874	CD99	4267		ENSG00000005513
ENSG00000002587	3.99971	0.327606	1.19908	0.273213	0.784689	0.865705	HS3ST1	9957		ENSG00000005882
ENSG00000002726	4.57803	-2.42902	1.82273	-1.33263	0.182654	0.302136	AOC1	26		ENSG00000005884
ENSG00000002745	4.63605	-0.384743	1.29235	-0.297708	0.765926	0.852817	WNT16	51384		ENSG00000006016
ENSG00000002746	4.05094	4.7479	1.88408	2.52001	0.0117352	0.0279999	HECW1	23072		ENSG00000006025
ENSG00000002822	711.577	1.14312	0.120288	9.50315	2.03631e-21	1.91528e-20	MAD1L1	8379		ENSG00000006283
ENSG00000002834	3312.35	0.778577	0.0768941	10.1253	4.2662e-24	4.51342e-23	LASP1	3927		ENSG00000006459
ENSG00000002919	415.445	-0.492814	0.130797	-3.76777	0.000164716	0.000528495	SNX11	29916		ENSG00000006530
ENSG00000003056	1276.62	0.304578	0.0888973	3.42618	0.00061214	0.00182483	M6PR	4074		ENSG00000006534
ENSG00000003096	119.175	-2.10677	0.265363	-7.93923	2.03444e-15	1.44062e-14	KLHL13	90293		ENSG00000006606
ENSG00000003137	63.1242	1.58337	0.39754	3.98291	6.80778e-05	0.000228425	CYP26B1	56603		ENSG00000006625
ENSG00000003147	376.672	-2.05613	0.153594	-13.3868	7.22517e-41	1.33278e-39	ICA1	3382		ENSG00000006634
ENSG00000003249	901.211	0.226006	0.110442	2.04637	0.0407204	0.0850315	DBNDD1	79007		ENSG00000006704
ENSG00000003393	799.297	0.141756	0.104435	1.35736	0.174666	0.291347	ALS2	57679		ENSG00000007001
ENSG00000003400	12.6405	1.24284	0.755395	1.64529	0.0999105	0.183307	CASP10	843		ENSG00000007047
ENSG00000003402	1596.83	1.40349	0.0809792	17.3315	2.71978e-67	9.43874e-66	CFLAR	8837		ENSG00000007264
ENSG00000003436	593.479	-1.89905	0.12489	-15.2058	3.23618e-52	8.05052e-51	TFPI	7035		ENSG00000007314
ENSG00000003509	252.219	0.169574	0.167546	1.0121	0.311489	0.45727	NDUFAF7	55471		ENSG00000007402
ENSG00000003756	1135	-0.139456	0.0875446	-1.59297	0.111166	0.200912	RBM5	10181		ENSG00000007866
ENSG00000003987	85.0433	0.218573	0.27327	0.799843	0.423802	0.573731	MTMR7	9108		ENSG00000007968
ENSG00000003989	14139.2	-1.16182	0.0661896	-17.553	5.64622e-69	2.04478e-67	SLC7A2	6542		ENSG00000008018
ENSG00000004059	863.336	0.214078	0.114431	1.87081	0.0613721	0.121286	ARF5	381		ENSG00000008083
ENSG00000004139	50.9792	0.767943	0.344837	2.22697	0.025949	0.0570728	SARM1	23098		ENSG00000008128
ENSG00000004142	2235.55	0.780952	0.0809306	9.64966	4.93197e-22	4.79821e-21	POLDIP2	26073		ENSG00000008256
ENSG00000004399	4893.6	0.540833	0.0671129	8.05855	7.72039e-16	5.5767e-15	PLXND1	23129		ENSG00000008324
ENSG00000004455	1052.04	-0.235501	0.0944697	-2.49287	0.0126714	0.0300052	AK2	204		ENSG00000008710
ENSG00000004468	3.07414	-3.03366	1.60508	-1.89004	0.0587531	0.117066	CD38	952		ENSG00000008869
ENSG00000004478	6621.58	-0.166064	0.0605515	-2.74253	0.00609683	0.0154396	FKBP4	2288		ENSG00000009780
ENSG00000004487	1823	-0.263914	0.0744835	-3.54326	0.000395213	0.00120737	KDM1A	23028		ENSG00000009950
ENSG00000004534	1497.87	0.301747	0.08399	3.59265	0.000327329	0.00101059	RBM6	10180		ENSG00000009954
ENSG00000004660	69.5008	0.0148115	0.307486	0.0481695	0.961581	0.976881	CAMKK1	84254		ENSG00000010030
ENSG00000004700	391.158	-1.78399	0.1465	-12.1775	4.09866e-34	6.12567e-33	RECQL	5965		ENSG00000010270
ENSG00000004766	331.352	-1.49967	0.160174	-9.36274	7.76942e-21	7.10919e-20	VPS50	55610		ENSG00000010292
ENSG00000004776	8.35222	1.44769	1.01153	1.43118	0.152378	0.260752	HSPB6	126393		ENSG00000010319
ENSG00000004777	187.605	-3.18793	0.248318	-12.8381	1.00333e-37	1.68496e-36	ARHGAP33	115703		ENSG00000010810
ENSG00000004779	1678.3	-0.688839	0.0818066	-8.42034	3.7539e-17	2.89963e-16	NDUFAB1	4706		ENSG00000010818
ENSG00000004799	34.1419	-0.748573	0.4446	-1.6837	0.0922395	0.171467	PDK4	5166		ENSG00000011021
ENSG00000004809	0.920741	2.50959	3.00024	0.836463	0.402895	NA	SLC22A16	85413		ENSG00000011143
ENSG00000004838	8.71726	-0.869198	0.994377	-0.874113	0.382057	0.531896	ZMYND10	51364		ENSG00000011198
ENSG00000004846	0.748093	2.03661	3.06717	0.664004	0.506688	NA	ABCB5	340273		ENSG00000011201
ENSG00000004848	21.352	0.824168	0.53358	1.5446	0.122443	0.217678	ARX	170302		ENSG00000011260
ENSG00000004864	773.736	-0.561781	0.107359	-5.23275	1.67003e-07	7.20352e-07	SLC25A13	10165		ENSG00000011304
ENSG00000004866	138.109	-1.25299	0.22582	-5.5486	2.87972e-08	1.32136e-07	ST7	7982		ENSG00000011426
ENSG00000004897	1579.77	-2.04776	0.0903847	-22.656	1.21694e-113	9.2286e-112	CDC27	996		ENSG00000011485
ENSG00000004939	5.32968	4.29761	1.73462	2.47755	0.0132288	0.0311863	SLC4A1	6521		ENSG00000011523
ENSG00000004948	559.436	-0.180952	0.136031	-1.33023	0.183442	0.303006	CALCR	799		ENSG00000011590
ENSG00000004961	462.665	-0.166643	0.133534	-1.24794	0.212052	0.339841	HCCS	3052		ENSG00000011638
ENSG00000004975	605.438	-0.803831	0.118955	-6.75744	1.40452e-11	8.05549e-11	DVL2	1856		ENSG00000012048
ENSG00000005001	125.942	-0.454724	0.234264	-1.94108	0.0522488	0.105785	PRSS22	64063		ENSG00000012174
ENSG00000005007	4286.68	0.547157	0.0710306	7.70312	1.32781e-14	9.00019e-14	UPF1	5976		ENSG00000012779
ENSG00000005020	700.811	-0.910161	0.109722	-8.29516	1.0844e-16	8.15841e-16	SKAP2	8935		ENSG00000012963
ENSG00000005022	9398.2	-0.26029	0.0611448	-4.25694	2.07248e-05	7.35146e-05	SLC25A5	292		ENSG00000012983
ENSG00000005059	198.532	-2.13661	0.209202	-10.2132	1.73091e-24	1.85854e-23	MCUB	55013		ENSG00000013016
ENSG00000005073	22.6565	3.11274	0.621261	5.01035	5.43312e-07	2.24948e-06	HOXA11	3207		ENSG00000013297
ENSG00000005075	767.467	0.0640108	0.10175	0.6291	0.529284	0.670369	POLR2J	5439		ENSG00000013306
ENSG00000005100	879.703	-0.359208	0.104304	-3.44387	0.000573458	0.00171721	DHX33	56919		ENSG00000013503
ENSG00000005108	1.07679	3.60597	2.77787	1.2981	0.194252	NA	THSD7A	221981		ENSG00000013573
ENSG00000005156	459.385	-0.38746	0.129872	-2.98341	0.00285053	0.00766497	LIG3	3980		ENSG00000013810
ENSG00000005175	561.444	-1.75739	0.125743	-13.9761	2.18264e-44	4.43491e-43	RPAP3	79657		ENSG00000014138
ENSG00000005187	14.9852	-0.672887	0.667773	-1.00766	0.313618	0.459787	ACSM3	6296		ENSG00000015285
ENSG00000005189	206.492	-0.681168	0.186993	-3.64275	0.000269746	0.000842042	LOC81691	81691		ENSG00000015568
ENSG00000005194	472.491	0.146856	0.140065	1.04848	0.294415	0.438248	CIAPIN1	57019		ENSG00000016402
ENSG00000005206	567.144	0.151664	0.129897	1.16757	0.24298	0.378114	SPPL2B	56928		ENSG00000018699
ENSG00000005238	115.783	-0.860358	0.2472	-3.48041	0.000500647	0.00150903	FAM214B	80256		ENSG00000019144
ENSG00000005243	109.451	1.7053	0.260111	6.55605	5.52509e-11	3.05562e-10	COPZ2	51226		ENSG00000020181
ENSG00000005249	135.929	-1.7717	0.26698	-6.63605	3.22196e-11	1.80628e-10	PRKAR2B	5577		ENSG00000020219
ENSG00000005302	211.309	0.0515777	0.180099	0.286385	0.774583	0.858612	MSL3	10943		ENSG00000020426
ENSG00000005339	5407.88	0.460679	0.0612591	7.52017	5.47046e-14	3.58917e-13	CREBBP	1387		ENSG00000020577
ENSG00000005379	6.36406	2.60918	1.43054	1.82392	0.0681647	0.132661	TSPOAP1	9256		ENSG00000021355
ENSG00000005381	2.31037	2.40031	2.11643	1.13413	0.25674	0.395001	MPO	4353		ENSG00000021574
ENSG00000005421	0.25162	-1.46039	4.975	-0.293545	0.769105	NA	PON1	5444		ENSG00000021762
ENSG00000005436	188.578	-1.385	0.198325	-6.98349	2.87937e-12	1.71499e-11	GCFC2	6936		ENSG00000022976
ENSG00000005448	319.386	-0.748384	0.160003	-4.67732	2.90644e-06	1.13055e-05	WDR54	84058		ENSG00000023041
ENSG00000005469	430.405	0.333674	0.129909	2.56853	0.0102131	0.02466	CROT	54677		ENSG00000023228
ENSG00000005471	10.3612	-0.940037	0.85225	-1.10301	0.270024	0.410527	ABCB4	5244		ENSG00000023445
ENSG00000005483	1503.78	-1.0709	0.0932649	-11.4823	1.61874e-30	2.17175e-29	KMT2E	55904		ENSG00000023572
ENSG00000005486	2649.14	1.705	0.0947851	17.988	2.41875e-72	9.3443e-71	RHBDD2	57414		ENSG00000024422
ENSG00000005513	47.7449	4.89338	0.73075	6.69638	2.13644e-11	1.20995e-10	SOX8	30812		ENSG00000024526
ENSG00000005700	1554.84	-0.484154	0.0835855	-5.79232	6.94216e-09	3.34032e-08	IBTK	25998		ENSG00000025039
ENSG00000005801	432.708	0.0793449	0.129646	0.612014	0.540529	0.67943	ZNF195	7748		ENSG00000025156
ENSG00000005810	1320.84	-0.284156	0.0879737	-3.23001	0.00123784	0.00351943	MYCBP2	23077		ENSG00000025708
ENSG00000005812	504.162	-0.237704	0.131413	-1.80883	0.0704771	0.136493	FBXL3	26224		ENSG00000026103
ENSG00000005844	12.9631	0.0731112	0.785135	0.0931193	0.925809	0.956395	ITGAL	3683		ENSG00000026559
ENSG00000005882	152.463	-1.38741	0.212495	-6.52911	6.61608e-11	3.64384e-10	PDK2	5164		ENSG00000028116
ENSG00000005884	3264.09	1.89535	0.0852107	22.2431	1.3151e-109	9.38478e-108	ITGA3	3675		ENSG00000028203
ENSG00000005889	1415.22	-0.184781	0.0826887	-2.23466	0.0254399	0.0560979	ZFX	7543		ENSG00000029153
ENSG00000005893	5062.29	0.0853571	0.0604728	1.4115	0.158098	0.268761	LAMP2	3920		ENSG00000029534
ENSG00000005955	765.51	-0.249201	0.104581	-2.38286	0.0171788	0.0394602	NA	NA		ENSG00000029639
ENSG00000005961	22.6122	-2.28976	0.583869	-3.9217	8.79247e-05	0.000291527	ITGA2B	3674		ENSG00000030066
ENSG00000005981	0.236061	2.57209	4.89227	0.525746	0.599065	NA	ASB4	51666		ENSG00000030419
ENSG00000006007	1357.55	0.00868066	0.0866254	0.100209	0.920178	0.953521	GDE1	51573		ENSG00000030582
ENSG00000006015	303.907	-0.635681	0.160796	-3.95333	7.70712e-05	0.000257239	C19orf60	55049		ENSG00000031691
ENSG00000006016	409.714	1.38334	0.136299	10.1494	3.33573e-24	3.54312e-23	CRLF1	9244		ENSG00000032742
ENSG00000006025	279.722	-2.04316	0.169885	-12.0268	2.57039e-33	3.73464e-32	OSBPL7	114881		ENSG00000033100
ENSG00000006042	4.94978	2.14665	1.47639	1.45398	0.145951	0.251566	TMEM98	26022		ENSG00000033178
ENSG00000006047	607.24	-0.560536	0.126609	-4.42731	9.54148e-06	3.51718e-05	YBX2	51087		ENSG00000033327
ENSG00000006062	217.102	0.73441	0.181326	4.05021	5.11718e-05	0.000174471	MAP3K14	9020		ENSG00000034063
ENSG00000006071	25.5159	-0.761313	0.505868	-1.50496	0.132333	0.231999	ABCC8	6833		ENSG00000034152
ENSG00000006114	1069.84	0.982307	0.0908599	10.8112	3.04574e-27	3.64695e-26	NA	NA		ENSG00000034533
ENSG00000006116	0.887851	3.87911	3.08862	1.25594	0.209138	NA	CACNG3	10368		ENSG00000034693
ENSG00000006118	1609.36	-0.0309207	0.103787	-0.297924	0.765761	0.852817	TMEM132A	54972		ENSG00000035115
ENSG00000006125	3251.29	0.0465822	0.0676118	0.688966	0.490845	0.635782	AP2B1	163		ENSG00000035403
ENSG00000006194	763.346	0.715479	0.110118	6.49739	8.17231e-11	4.47042e-10	ZNF263	10127		ENSG00000035499
ENSG00000006210	0.40185	2.64488	4.59498	0.575603	0.564884	NA	CX3CL1	6376		ENSG00000035862
ENSG00000006282	826.273	-0.336431	0.1311	-2.56621	0.0102817	0.0248008	SPATA20	64847		ENSG00000035928
ENSG00000006283	64.4715	4.14576	0.499551	8.29897	1.05015e-16	7.90524e-16	CACNA1G	8913		ENSG00000037897
ENSG00000006327	1196.37	-0.0163898	0.111722	-0.146702	0.883368	0.931498	TNFRSF12A	51330		ENSG00000039123
ENSG00000006432	1540.35	0.709169	0.0874299	8.11128	5.00889e-16	3.65679e-15	MAP3K9	4293		ENSG00000039600
ENSG00000006451	1204.78	0.479532	0.0980973	4.88833	1.01694e-06	4.10881e-06	RALA	5898		ENSG00000040275
ENSG00000006453	490.157	1.05697	0.123679	8.54602	1.27411e-17	1.00755e-16	BAIAP2L1	55971		ENSG00000040487
ENSG00000006459	890.383	1.36732	0.102434	13.3483	1.21135e-40	2.2237e-39	KDM7A	80853		ENSG00000040531
ENSG00000006468	1.04272	-2.45643	2.80395	-0.876059	0.380998	NA	ETV1	2115		ENSG00000040608
ENSG00000006530	274.412	-2.02966	0.174007	-11.6642	1.9412e-31	2.68699e-30	AGK	55750		ENSG00000041353
ENSG00000006534	69.364	-1.69482	0.321768	-5.2672	1.38523e-07	6.02092e-07	ALDH3B1	221		ENSG00000041357
ENSG00000006555	4.9563	-0.353863	1.11859	-0.316346	0.75174	0.843442	TTC22	55001		ENSG00000042317
ENSG00000006576	1087.45	-0.946309	0.101489	-9.32426	1.11757e-20	1.01492e-19	PHTF2	57157		ENSG00000042445
ENSG00000006606	11.3571	3.23881	1.00172	3.23325	0.00122392	0.0034843	CCL26	10344		ENSG00000042832
ENSG00000006607	1419.76	0.179272	0.0832418	2.15363	0.031269	0.0674927	FARP2	9855		ENSG00000043143
ENSG00000006611	1.69022	3.47165	2.27413	1.52659	0.126864	0.224034	USH1C	10083		ENSG00000043355
ENSG00000006625	1066.86	-1.97469	0.0970916	-20.3384	5.88498e-92	3.22318e-90	GGCT	79017		ENSG00000043514
ENSG00000006634	624.556	-2.24636	0.129532	-17.3421	2.26158e-67	7.85884e-66	DBF4	10926		ENSG00000044459
ENSG00000006638	3.82097	-2.00172	1.54761	-1.29342	0.195865	0.319124	TBXA2R	6915		ENSG00000044524
ENSG00000006652	961.926	-0.14475	0.093506	-1.54803	0.121616	0.21662	IFRD1	3475		ENSG00000047230
ENSG00000006695	238.768	-0.880782	0.172319	-5.11133	3.19892e-07	1.35007e-06	COX10	1352		ENSG00000047346
ENSG00000006704	285.971	-1.96591	0.170611	-11.5228	1.0129e-30	1.37069e-29	GTF2IRD1	9569		ENSG00000047579
ENSG00000006712	1269.77	-0.436828	0.105203	-4.15225	3.29216e-05	0.000114356	PAF1	54623		ENSG00000047621
ENSG00000006715	1107.32	-0.371341	0.0899081	-4.13023	3.624e-05	0.000125359	VPS41	27072		ENSG00000048028
ENSG00000006740	437.305	0.283787	0.131269	2.16187	0.0306283	0.0662793	ARHGAP44	9912		ENSG00000048140
ENSG00000006744	1193.12	-0.919221	0.0873528	-10.5231	6.76202e-26	7.62998e-25	ELAC2	60528		ENSG00000048342
ENSG00000006747	58.6789	-0.153341	0.38095	-0.402523	0.687299	0.79538	SCIN	85477		ENSG00000048991
ENSG00000006756	1933.14	0.660184	0.0807075	8.17997	2.83919e-16	2.09985e-15	ARSD	414		ENSG00000049167
ENSG00000006757	54.3823	-0.558863	0.35562	-1.57152	0.116063	0.208346	PNPLA4	8228		ENSG00000049246
ENSG00000006788	0.347316	3.13112	4.79117	0.65352	0.513421	NA	MYH13	8735		ENSG00000049541
ENSG00000006831	2222.79	0.0265948	0.078015	0.340893	0.733184	0.829863	ADIPOR2	79602		ENSG00000049759
ENSG00000006837	23.9663	1.81167	0.560634	3.23146	0.0012316	0.00350407	CDKL3	51265		ENSG00000049768
ENSG00000007001	10.0867	2.03421	0.86666	2.34718	0.0189159	0.0430199	UPP2	151531		ENSG00000049769
ENSG00000007038	1.50104	1.63814	2.4351	0.672721	0.501125	NA	PRSS21	10942		ENSG00000049883
ENSG00000007047	764.271	1.13838	0.10345	11.0041	3.65187e-28	4.53595e-27	MARK4	57787		ENSG00000050030
ENSG00000007062	1.49822	2.13318	2.38561	0.894187	0.371222	NA	PROM1	8842		ENSG00000050130
ENSG00000007080	600.406	-0.288513	0.116316	-2.48041	0.013123	0.0309615	CCDC124	115098		ENSG00000050628
ENSG00000007129	0.488903	2.5717	3.65611	0.703397	0.481809	NA	CEACAM21	90273		ENSG00000050820
ENSG00000007168	2051.08	-0.927048	0.0755625	-12.2686	1.33509e-34	2.02839e-33	PAFAH1B1	5048		ENSG00000051180
ENSG00000007171	2.05629	2.19529	1.86891	1.17464	0.240141	0.374615	NOS2	4843		ENSG00000051341
ENSG00000007174	1.83784	3.04064	2.29629	1.32415	0.185452	0.305657	DNAH9	1770		ENSG00000051382
ENSG00000007202	4098.7	-0.791068	0.072555	-10.903	1.11513e-27	1.35723e-26	KIAA0100	9703		ENSG00000051825
ENSG00000007216	1.68446	3.85347	2.41017	1.59884	0.109857	0.198856	SLC13A2	9058		ENSG00000052850
ENSG00000007237	3.37338	1.2119	1.60877	0.75331	0.451264	0.599239	GAS7	8522		ENSG00000053108
ENSG00000007255	497.215	0.80229	0.140276	5.71937	1.06918e-08	5.06215e-08	TRAPPC6A	79090		ENSG00000053372
ENSG00000007264	49.1394	-2.21817	0.415225	-5.34209	9.1879e-08	4.05309e-07	MATK	4145		ENSG00000053770
ENSG00000007306	1.62712	-1.14437	1.93472	-0.591493	0.55419	NA	CEACAM7	1087		ENSG00000054179
ENSG00000007312	1.10953	2.63131	2.95385	0.890807	0.373033	NA	CD79B	974		ENSG00000054392
ENSG00000007314	14.4288	5.52171	1.53683	3.59291	0.000327003	0.00100976	SCN4A	6329		ENSG00000054598
ENSG00000007341	169.923	-0.384055	0.198294	-1.9368	0.0527702	0.106719	ST7L	54879		ENSG00000054967
ENSG00000007350	4.68107	3.24768	1.79927	1.805	0.0710743	0.13744	TKTL1	8277		ENSG00000055147
ENSG00000007372	8.25883	-0.813561	0.882834	-0.921533	0.356772	0.505378	PAX6	5080		ENSG00000055163
ENSG00000007376	368.553	-0.272835	0.152195	-1.79267	0.0730264	0.140703	RPUSD1	113000		ENSG00000055332
ENSG00000007384	956.494	0.909374	0.116737	7.78996	6.70316e-15	4.61866e-14	RHBDF1	64285		ENSG00000056050
ENSG00000007392	1014.61	0.310883	0.0975846	3.18578	0.00144365	0.00406722	LUC7L	55692		ENSG00000056487
ENSG00000007402	183.579	2.20604	0.228324	9.66189	4.37731e-22	4.26952e-21	CACNA2D2	9254		ENSG00000056736
ENSG00000007516	191.296	0.230655	0.202287	1.14023	0.254189	0.392189	BAIAP3	8938		ENSG00000056998
ENSG00000007520	177.344	-0.316169	0.208326	-1.51767	0.129098	0.227422	TSR3	115939		ENSG00000057252
ENSG00000007541	430.625	0.192295	0.145956	1.31749	0.187675	0.308367	PIGQ	9091		ENSG00000057757
ENSG00000007545	596.144	0.465123	0.117958	3.94314	8.04211e-05	0.000267614	CRAMP1	57585		ENSG00000057935
ENSG00000007866	951.872	1.9642	0.115431	17.0162	6.22742e-65	2.06685e-63	TEAD3	7005		ENSG00000058056
ENSG00000007908	0.88649	-1.23074	2.74521	-0.448323	0.65392	NA	SELE	6401		ENSG00000058091
ENSG00000007923	578.549	-0.0860173	0.112849	-0.76223	0.445922	0.593953	DNAJC11	55735		ENSG00000058453
ENSG00000007933	1.81899	-0.66017	1.7516	-0.376897	0.70625	0.809568	FMO3	2328		ENSG00000058668
ENSG00000007944	1351.22	0.973571	0.0913103	10.6622	1.52897e-26	1.77333e-25	MYLIP	29116		ENSG00000058729
ENSG00000007952	11.6698	-0.620362	0.774296	-0.801194	0.423019	0.573054	NOX1	27035		ENSG00000058804
ENSG00000007968	327.717	-3.38008	0.199115	-16.9756	1.2455e-64	4.10814e-63	E2F2	1870		ENSG00000059145
ENSG00000008018	2475.33	-1.03175	0.0686772	-15.0232	5.17674e-51	1.24139e-49	PSMB1	5689		ENSG00000059691
ENSG00000008056	11.7102	0.807373	0.743867	1.08537	0.277757	0.419543	SYN1	6853		ENSG00000059769
ENSG00000008083	2747.63	-1.18933	0.0681061	-17.4628	2.74956e-68	9.79755e-67	JARID2	3720		ENSG00000060138
ENSG00000008086	161.203	-0.0261087	0.206469	-0.126453	0.899373	0.942443	CDKL5	6792		ENSG00000060688
ENSG00000008118	0.377499	2.64521	4.70663	0.562017	0.574104	NA	CAMK1G	57172		ENSG00000061492
ENSG00000008128	93.6251	1.05052	0.275391	3.81465	0.000136377	0.00044237	CDK11A	728642		ENSG00000061656
ENSG00000008130	1292.36	0.232019	0.0860859	2.6952	0.00703465	0.0175948	NADK	65220		ENSG00000061794
ENSG00000008196	0.886278	-3.40733	2.93813	-1.15969	0.246173	NA	TFAP2B	7021		ENSG00000062038
ENSG00000008226	14.8502	0.0593269	0.708139	0.0837786	0.933232	0.959896	DLEC1	9940		ENSG00000062370
ENSG00000008256	679.663	1.06836	0.111377	9.59221	8.62184e-22	8.26417e-21	CYTH3	9265		ENSG00000062485
ENSG00000008277	268.344	-0.848638	0.164875	-5.14715	2.64477e-07	1.12292e-06	ADAM22	53616		ENSG00000062822
ENSG00000008282	2564.75	-0.8033	0.0865915	-9.27689	1.74494e-20	1.5734e-19	SYPL1	6856		ENSG00000063015
ENSG00000008283	6472.66	0.16884	0.0810247	2.08381	0.0371771	0.0784821	CYB561	1534		ENSG00000063241
ENSG00000008294	4988.93	0.580127	0.0639095	9.07733	1.11274e-19	9.7079e-19	SPAG9	9043		ENSG00000063322
ENSG00000008300	506.137	-0.85523	0.128847	-6.63759	3.18859e-11	1.7887e-10	CELSR3	1951		ENSG00000063587
ENSG00000008311	30.222	0.946581	0.516084	1.83416	0.0666298	0.130112	AASS	10157		ENSG00000063660
ENSG00000008323	174.194	-0.959516	0.196642	-4.87951	1.06352e-06	4.28921e-06	PLEKHG6	55200		ENSG00000064012
ENSG00000008324	189.242	-1.02296	0.19533	-5.2371	1.63122e-07	7.04411e-07	SS18L2	51188		ENSG00000064102
ENSG00000008382	280.513	0.117329	0.168069	0.6981	0.485115	0.630322	MPND	84954		ENSG00000064195
ENSG00000008394	2383.97	-0.772247	0.0680212	-11.353	7.16363e-30	9.43501e-29	MGST1	4257		ENSG00000064199
ENSG00000008405	619.184	0.840573	0.120368	6.98337	2.88173e-12	1.71602e-11	CRY1	1407		ENSG00000064201
ENSG00000008438	4.08273	0.634392	1.17807	0.5385	0.590232	0.721043	PGLYRP1	8993		ENSG00000064225
ENSG00000008441	305.483	0.620803	0.158847	3.90819	9.29896e-05	0.000307516	NFIX	4784		ENSG00000064300
ENSG00000008513	2094.93	0.401894	0.0763204	5.26588	1.39517e-07	6.06113e-07	ST3GAL1	6482		ENSG00000064313
ENSG00000008516	26.4377	0.308899	0.542519	0.569379	0.569099	0.70334	MMP25	64386		ENSG00000064490
ENSG00000008517	3.48657	0.130489	1.81336	0.07196	0.942634	0.965762	IL32	9235		ENSG00000064545
ENSG00000008710	1253.53	1.00448	0.114628	8.76298	1.9015e-18	1.56409e-17	PKD1	5310		ENSG00000064687
ENSG00000008735	154.021	0.471659	0.214955	2.19423	0.0282191	0.0615635	MAPK8IP2	23542		ENSG00000064787
ENSG00000008838	464.452	-0.0360023	0.130795	-0.275257	0.783119	0.864617	MED24	9862		ENSG00000064933
ENSG00000008853	525.198	0.796351	0.1315	6.0559	1.39631e-09	7.08214e-09	RHOBTB2	23221		ENSG00000065057
ENSG00000008869	690.377	-1.15463	0.114552	-10.0795	6.8066e-24	7.14988e-23	HEATR5B	54497		ENSG00000065154
ENSG00000008952	2510.33	-0.619938	0.0942341	-6.57871	4.74556e-11	2.636e-10	SEC62	7095		ENSG00000065268
ENSG00000008988	5226.18	-0.148889	0.0625925	-2.3787	0.0173736	0.0398699	RPS20	6224		ENSG00000065320
ENSG00000009307	51083.5	-0.411646	0.0510021	-8.07116	6.96343e-16	5.04498e-15	CSDE1	7812		ENSG00000065328
ENSG00000009335	2947.99	0.156047	0.0681356	2.29025	0.0220069	0.0492708	UBE3C	9690		ENSG00000065361
ENSG00000009413	3745.7	1.08899	0.0682227	15.9623	2.33901e-57	6.49215e-56	REV3L	5980		ENSG00000065413
ENSG00000009694	2.28189	3.25051	2.10888	1.54135	0.123233	0.218851	TENM1	10178		ENSG00000065518
ENSG00000009709	1.40296	2.62917	2.4533	1.07169	0.283861	NA	PAX7	5081		ENSG00000065609
ENSG00000009724	49.7044	0.937095	0.399905	2.34329	0.0191143	0.0434153	MASP2	10747		ENSG00000065621
ENSG00000009765	2.61095	2.48817	2.00426	1.24144	0.214443	0.342859	IYD	389434		ENSG00000065809
ENSG00000009780	366.962	1.3255	0.14379	9.21825	3.01978e-20	2.69552e-19	FAM76A	199870		ENSG00000065833
ENSG00000009790	33.301	-0.562234	0.44746	-1.2565	0.208934	0.335814	TRAF3IP3	80342		ENSG00000065882
ENSG00000009830	669.167	0.0457241	0.115645	0.395382	0.692561	0.798795	POMT2	29954		ENSG00000065989
ENSG00000009844	1107.43	-0.631533	0.0938519	-6.72904	1.70786e-11	9.74277e-11	VTA1	51534		ENSG00000066027
ENSG00000009950	313.989	2.50978	0.174865	14.3527	1.02424e-46	2.22013e-45	MLXIPL	51085		ENSG00000066230
ENSG00000009954	3356.88	-1.21867	0.0659786	-18.4706	3.55821e-76	1.47069e-74	BAZ1B	9031		ENSG00000066279
ENSG00000010017	1446.46	0.222563	0.0811505	2.74259	0.00609561	0.015438	RANBP9	10048		ENSG00000066336
ENSG00000010030	60.1671	7.12956	1.06584	6.68915	2.24466e-11	1.26989e-10	ETV7	51513		ENSG00000066382
ENSG00000010072	579.912	1.11417	0.116215	9.58718	9.05239e-22	8.65816e-21	SPRTN	83932		ENSG00000066422
ENSG00000010165	912.741	-0.664458	0.0946152	-7.02274	2.17555e-12	1.30837e-11	METTL13	51603		ENSG00000066557
ENSG00000010219	26.2348	-1.39166	0.508734	-2.73553	0.00622791	0.0157341	DYRK4	8798		ENSG00000066651
ENSG00000010244	1526.66	-0.803362	0.0868577	-9.24917	2.26244e-20	2.02903e-19	ZNF207	7756		ENSG00000066697
ENSG00000010256	1432.33	-0.257798	0.0886806	-2.90704	0.00364864	0.00962722	UQCRC1	7384		ENSG00000066923
ENSG00000010270	170.074	-2.56676	0.231043	-11.1095	1.12835e-28	1.43022e-27	STARD3NL	83930		ENSG00000067066
ENSG00000010278	4180.22	-0.187871	0.072132	-2.60455	0.00919961	0.0224245	CD9	928		ENSG00000067113
ENSG00000010282	1.91355	3.90617	2.3003	1.69812	0.0894857	0.167329	HHATL	57467		ENSG00000067191
ENSG00000010292	2585.02	-2.4904	0.0789122	-31.5591	1.34648e-218	3.65721e-216	NCAPD2	9918		ENSG00000067208
ENSG00000010295	12.8558	0.303856	0.728601	0.417041	0.676649	0.787884	IFFO1	25900		ENSG00000067221
ENSG00000010310	21.3253	0.917307	0.539137	1.70143	0.0888613	0.166302	GIPR	2696		ENSG00000067369
ENSG00000010318	50.5132	-0.618352	0.371923	-1.66258	0.0963958	0.177913	PHF7	51533		ENSG00000067533
ENSG00000010319	73.3295	3.66779	0.44327	8.27439	1.29114e-16	9.68374e-16	SEMA3G	56920		ENSG00000067601
ENSG00000010322	568.466	-0.140607	0.117997	-1.19162	0.23341	0.366457	NISCH	11188		ENSG00000067715
ENSG00000010327	3.69032	0.455904	1.37266	0.332132	0.73979	0.834644	STAB1	23166		ENSG00000067840
ENSG00000010361	88.3248	-0.865733	0.279254	-3.10016	0.00193415	0.00534335	FUZ	80199		ENSG00000067900
ENSG00000010379	1.88051	2.95848	2.1462	1.37847	0.168057	0.282266	SLC6A13	6540		ENSG00000067992
ENSG00000010404	1310.1	0.218386	0.0959729	2.2755	0.0228761	0.051028	IDS	3423		ENSG00000068078
ENSG00000010438	4.52935	3.58218	1.809	1.9802	0.0476815	0.09772	PRSS3	5646		ENSG00000068097
ENSG00000010539	348.698	0.524921	0.147047	3.56974	0.000357335	0.0010977	ZNF200	7752		ENSG00000068354
ENSG00000010610	1.41004	1.55353	2.89106	0.537357	0.591021	NA	CD4	920		ENSG00000068366
ENSG00000010626	45.3916	-0.709496	0.381918	-1.85772	0.0632094	0.124418	LRRC23	10233		ENSG00000068489
ENSG00000010671	3.97392	0.770302	1.29357	0.595485	0.551519	0.688442	BTK	695		ENSG00000068976
ENSG00000010704	53.6489	0.641039	0.364013	1.76103	0.0782329	0.149223	HFE	3077		ENSG00000069020
ENSG00000010803	225.674	-0.813521	0.179987	-4.51989	6.18716e-06	2.3235e-05	SCMH1	22955		ENSG00000069482
ENSG00000010810	122.447	2.35003	0.293035	8.01963	1.06068e-15	7.62443e-15	FYN	2534		ENSG00000069667
ENSG00000010818	1251.13	1.50757	0.0939166	16.0523	5.51105e-58	1.55067e-56	HIVEP2	3097		ENSG00000069712
ENSG00000010932	16.4727	-0.241692	0.609749	-0.396379	0.691826	0.798525	FMO1	2326		ENSG00000069812
ENSG00000011007	1562.45	0.371998	0.0802699	4.63435	3.58065e-06	1.3809e-05	ELOA	6924		ENSG00000069869
ENSG00000011009	850.808	0.941325	0.110544	8.51537	1.66065e-17	1.30431e-16	LYPLA2	11313		ENSG00000069943
ENSG00000011021	170.611	-1.04931	0.198446	-5.28764	1.23905e-07	5.41027e-07	CLCN6	1185		ENSG00000069974
ENSG00000011028	271.28	0.166945	0.163896	1.0186	0.308392	0.453775	MRC2	9902		ENSG00000070018
ENSG00000011083	0.550129	1.54857	3.87323	0.399813	0.689294	NA	SLC6A7	6534		ENSG00000070019
ENSG00000011105	190.814	0.328515	0.194868	1.68583	0.0918284	0.170869	TSPAN9	10867		ENSG00000070061
ENSG00000011114	1805.14	-0.245362	0.0791063	-3.10167	0.00192432	0.00531952	BTBD7	55727		ENSG00000070087
ENSG00000011132	72.0733	-0.70686	0.306969	-2.3027	0.0212955	0.0478389	APBA3	9546		ENSG00000070371
ENSG00000011143	313.349	-2.21034	0.164505	-13.4363	3.70698e-41	6.90499e-40	MKS1	54903		ENSG00000070388
ENSG00000011198	829.226	1.49874	0.102245	14.6584	1.1908e-48	2.7045e-47	ABHD5	51099		ENSG00000070404
ENSG00000011201	199.599	2.53791	0.218224	11.6298	2.90735e-31	4.00144e-30	ANOS1	3730		ENSG00000070601
ENSG00000011243	1010.17	0.971595	0.0951094	10.2155	1.68922e-24	1.81451e-23	AKAP8L	26993		ENSG00000070778
ENSG00000011258	1014.61	-0.574962	0.106305	-5.40863	6.35094e-08	2.8364e-07	MBTD1	54799		ENSG00000070785
ENSG00000011260	1275.05	-1.91609	0.0941625	-20.3488	4.76153e-92	2.61324e-90	UTP18	51096		ENSG00000070814
ENSG00000011275	939.629	-0.796213	0.0932129	-8.54188	1.32061e-17	1.0437e-16	RNF216	54476		ENSG00000070950
ENSG00000011295	1163.37	0.750975	0.091523	8.20531	2.29988e-16	1.70715e-15	TTC19	54902		ENSG00000071127
ENSG00000011304	5361.83	-1.02422	0.0733284	-13.9675	2.46069e-44	4.99228e-43	PTBP1	5725		ENSG00000071243
ENSG00000011332	56.2732	-1.42924	0.368044	-3.88336	0.000103025	0.000339185	DPF1	8193		ENSG00000071539
ENSG00000011347	723.036	0.180367	0.113979	1.58245	0.113546	0.204491	SYT7	9066		ENSG00000071564
ENSG00000011376	317.074	-0.726634	0.153866	-4.72253	2.32934e-06	9.12872e-06	LARS2	23395		ENSG00000071575
ENSG00000011405	2022.97	0.294741	0.0796206	3.70181	0.000214064	0.000676557	PIK3C2A	5286		ENSG00000071626
ENSG00000011422	35.7465	-1.48456	0.449619	-3.30182	0.000960604	0.00277506	PLAUR	5329		ENSG00000071794
ENSG00000011426	2042.06	-4.2057	0.104244	-40.3447	0	0	ANLN	54443		ENSG00000071967
ENSG00000011451	1662.78	0.819381	0.0895322	9.1518	5.59919e-20	4.94326e-19	WIZ	58525		ENSG00000072042
ENSG00000011454	3874.09	-0.150492	0.0608329	-2.47386	0.013366	0.031493	GPR21	2844		ENSG00000072121
ENSG00000011465	0.626487	-1.4253	3.70499	-0.384697	0.700462	NA	DCN	1634		ENSG00000072201
ENSG00000011478	283.833	0.610025	0.181452	3.3619	0.000774072	0.00226944	QPCTL	54814		ENSG00000072401
ENSG00000011485	685.481	-1.68338	0.115605	-14.5614	4.94145e-48	1.10531e-46	PPP5C	5536		ENSG00000072501
ENSG00000011523	670.733	1.29458	0.116805	11.0833	1.51274e-28	1.90655e-27	CEP68	23177		ENSG00000072571
ENSG00000011566	1000.47	-0.41248	0.108328	-3.80769	0.000140269	0.000454439	MAP4K3	8491		ENSG00000072682
ENSG00000011590	181.189	2.66876	0.236986	11.2613	2.03768e-29	2.65487e-28	ZBTB32	27033		ENSG00000072858
ENSG00000011638	245.97	-1.58407	0.181957	-8.70574	3.15514e-18	2.56752e-17	TMEM159	57146		ENSG00000072954
ENSG00000011677	1.68514	-0.430648	2.20885	-0.194964	0.845421	0.906121	GABRA3	2556		ENSG00000073050
ENSG00000012048	985.647	-3.43716	0.119265	-28.8194	1.22495e-182	2.24867e-180	BRCA1	672		ENSG00000073060
ENSG00000012061	214.744	-1.16132	0.178343	-6.51171	7.43023e-11	4.07285e-10	ERCC1	2067		ENSG00000073111
ENSG00000012124	13.6174	-2.14096	0.746731	-2.86711	0.00414238	0.0108323	CD22	933		ENSG00000073282
ENSG00000012171	791.032	1.09046	0.113844	9.57852	9.84414e-22	9.3918e-21	SEMA3B	7869		ENSG00000073331
ENSG00000012174	522.479	-1.24799	0.128257	-9.73037	2.23778e-22	2.21761e-21	MBTPS2	51360		ENSG00000073464
ENSG00000012211	163.703	0.309611	0.197781	1.56542	0.117484	0.210509	PRICKLE3	4007		ENSG00000073536
ENSG00000012223	0.35691	2.49544	4.81296	0.518483	0.604121	NA	LTF	4057		ENSG00000073670
ENSG00000012232	695.588	0.659899	0.107872	6.11744	9.50892e-10	4.87216e-09	EXTL3	2137		ENSG00000073792
ENSG00000012504	0.286638	0.127567	4.99749	0.0255262	0.979635	NA	NR1H4	9971		ENSG00000074054
ENSG00000012660	2054.01	-0.652997	0.0822897	-7.93534	2.09916e-15	1.48447e-14	ELOVL5	60481		ENSG00000074071
ENSG00000012779	29.4641	4.15341	0.673986	6.16246	7.16225e-10	3.70688e-09	ALOX5	240		ENSG00000074219
ENSG00000012822	353.116	-0.495538	0.137837	-3.59511	0.00032425	0.00100184	CALCOCO1	57658		ENSG00000074527
ENSG00000012963	1001.96	-1.80486	0.102226	-17.6556	9.21274e-70	3.38241e-68	UBR7	55148		ENSG00000074582
ENSG00000012983	623.471	-1.44986	0.139707	-10.3779	3.12558e-25	3.44215e-24	MAP4K5	11183		ENSG00000074621
ENSG00000013016	253.693	1.40962	0.182528	7.72279	1.13814e-14	7.73031e-14	EHD3	30845		ENSG00000074660
ENSG00000013275	2892.08	-0.0104916	0.0799283	-0.131262	0.895568	0.940365	PSMC4	5704		ENSG00000074695
ENSG00000013288	1330.22	0.968073	0.0987737	9.80092	1.11567e-22	1.11937e-21	MAN2B2	23324		ENSG00000074935
ENSG00000013293	4.40257	2.01266	1.55316	1.29585	0.195028	0.318033	SLC7A14	57709		ENSG00000075089
ENSG00000013297	22.3851	2.05099	0.669419	3.06383	0.00218519	0.00598231	CLDN11	5010		ENSG00000075131
ENSG00000013306	3149.15	1.02321	0.0853403	11.9898	4.01934e-33	5.78933e-32	SLC25A39	51629		ENSG00000075188
ENSG00000013364	489.705	-0.356567	0.135736	-2.62692	0.00861616	0.0211319	MVP	9961		ENSG00000075218
ENSG00000013374	582.732	-0.279794	0.112841	-2.47955	0.0131549	0.0310285	NUB1	51667		ENSG00000075234
ENSG00000013375	615.522	-0.647052	0.113734	-5.68916	1.27666e-08	6.01669e-08	PGM3	5238		ENSG00000075303
ENSG00000013392	176.53	-0.118821	0.195509	-0.60775	0.543353	0.681573	RWDD2A	112611		ENSG00000075399
ENSG00000013441	1303.91	0.968713	0.0866961	11.1737	5.48734e-29	7.04253e-28	CLK1	1195		ENSG00000075407
ENSG00000013503	248.301	-1.68552	0.183785	-9.1711	4.6822e-20	4.14193e-19	POLR3B	55703		ENSG00000075420
ENSG00000013523	853.921	-0.0530062	0.104321	-0.508106	0.611379	0.738333	ANGEL1	23357		ENSG00000075461
ENSG00000013561	685.182	-0.846582	0.111288	-7.60712	2.80281e-14	1.86607e-13	RNF14	9604		ENSG00000075618
ENSG00000013563	254.745	0.712259	0.169791	4.1949	2.72987e-05	9.56226e-05	DNASE1L1	1774		ENSG00000075643
ENSG00000013573	338.236	-2.5602	0.171537	-14.9251	2.26332e-50	5.37903e-49	DDX11	1663		ENSG00000075673
ENSG00000013583	526.859	0.745774	0.127675	5.84117	5.1836e-09	2.51691e-08	HEBP1	50865		ENSG00000075702
ENSG00000013588	8463.59	0.811261	0.0626893	12.941	2.64254e-38	4.50604e-37	GPRC5A	9052		ENSG00000075945
ENSG00000013619	183.124	1.14926	0.20978	5.4784	4.29181e-08	1.94549e-07	MAMLD1	10046		ENSG00000076003
ENSG00000013725	1.93825	1.43843	1.89184	0.760333	0.447056	0.595195	CD6	923		ENSG00000076043
ENSG00000013810	1043.85	-1.83351	0.111866	-16.3902	2.24737e-60	6.72141e-59	TACC3	10460		ENSG00000076053
ENSG00000014123	1016.9	-0.524228	0.100619	-5.21001	1.88831e-07	8.11217e-07	UFL1	23376		ENSG00000076242
ENSG00000014138	711.045	-2.05264	0.126111	-16.2765	1.44824e-59	4.25959e-58	POLA2	23649		ENSG00000076248
ENSG00000014164	694.709	0.549001	0.120306	4.56337	5.03393e-06	1.91171e-05	ZC3H3	23144		ENSG00000076382
ENSG00000014216	4960.83	0.667647	0.0731825	9.12305	7.30407e-20	6.41861e-19	CAPN1	823		ENSG00000076554
ENSG00000014257	25.2049	-0.922123	0.49181	-1.87496	0.0607986	0.120322	ACPP	55		ENSG00000076555
ENSG00000014641	1824.16	-0.595573	0.0747283	-7.96985	1.58872e-15	1.13071e-14	MDH1	4190		ENSG00000076685
ENSG00000014824	904.293	-0.387668	0.102287	-3.79001	0.000150642	0.00048633	SLC30A9	10463		ENSG00000076716
ENSG00000014914	123.442	-1.24768	0.23871	-5.22675	1.72519e-07	7.43422e-07	MTMR11	10903		ENSG00000076770
ENSG00000014919	813.534	-0.575965	0.100222	-5.74686	9.0914e-09	4.32829e-08	COX15	1355		ENSG00000076864
ENSG00000015133	665.569	0.882244	0.122298	7.21392	5.43655e-13	3.38979e-12	CCDC88C	440193		ENSG00000076928
ENSG00000015153	398.61	0.408903	0.139267	2.93611	0.00332352	0.00883418	YAF2	10138		ENSG00000076984
ENSG00000015171	2544.02	-0.233283	0.0788491	-2.9586	0.00309044	0.00825556	ZMYND11	10771		ENSG00000077097
ENSG00000015285	63.9942	2.34583	0.361889	6.48219	9.0403e-11	4.93205e-10	WAS	7454		ENSG00000077152
ENSG00000015413	1.43855	0.72977	2.17995	0.334765	0.737802	NA	DPEP1	1800		ENSG00000077232
ENSG00000015475	575.41	-0.480321	0.125454	-3.82866	0.000128843	0.000418953	BID	637		ENSG00000077238
ENSG00000015479	5284.55	-0.959719	0.081489	-11.7773	5.11147e-32	7.19118e-31	MATR3	9782		ENSG00000077312
ENSG00000015520	6.80763	0.523854	1.03934	0.504026	0.614243	0.74062	NPC1L1	29881		ENSG00000077348
ENSG00000015532	616.722	-0.598928	0.131701	-4.54764	5.42512e-06	2.0518e-05	XYLT2	64132		ENSG00000077514
ENSG00000015568	119.776	2.0692	0.259128	7.98524	1.40248e-15	1.00164e-14	RGPD5	84220		ENSG00000077684
ENSG00000015592	0.652816	2.6411	3.84937	0.686111	0.492643	NA	STMN4	81551		ENSG00000077713
ENSG00000015676	1027.62	-0.00473006	0.0975662	-0.0484805	0.961333	0.976782	NUDCD3	23386		ENSG00000077782
ENSG00000016082	0.735177	1.17161	2.91592	0.401797	0.687834	NA	ISL1	3670		ENSG00000078018
ENSG00000016391	221.782	-0.958922	0.194795	-4.92274	8.53427e-07	3.47454e-06	CHDH	55349		ENSG00000078061
ENSG00000016402	45.6312	3.31733	0.659636	5.02903	4.92975e-07	2.04776e-06	IL20RA	53832		ENSG00000078081
ENSG00000016490	0.236061	2.57209	4.89227	0.525746	0.599065	NA	CLCA1	1179		ENSG00000078177
ENSG00000016602	0.485675	3.61046	4.16176	0.867531	0.385651	NA	CLCA4	22802		ENSG00000078237
ENSG00000016864	284.437	-0.894795	0.168708	-5.3038	1.13415e-07	4.96284e-07	GLT8D1	55830		ENSG00000078687
ENSG00000017260	1850.3	-0.384708	0.0758079	-5.07478	3.87951e-07	1.62724e-06	ATP2C1	27032		ENSG00000078804
ENSG00000017373	133.35	0.549563	0.238607	2.30322	0.0212666	0.0477821	NA	NA		ENSG00000078814
ENSG00000017427	1.03716	3.13462	2.83028	1.10753	0.268065	NA	IGF1	3479		ENSG00000078902
ENSG00000017483	1.25927	-3.74322	2.59528	-1.44232	0.149213	NA	SLC38A5	92745		ENSG00000079101
ENSG00000017621	21.2882	-1.10189	0.560028	-1.96755	0.0491193	0.100193	NA	NA		ENSG00000079134
ENSG00000017797	1344.3	-0.650507	0.0856935	-7.59109	3.17225e-14	2.10571e-13	RALBP1	10928		ENSG00000079246
ENSG00000018189	242.57	0.49711	0.174707	2.84539	0.00443574	0.0115314	RUFY3	22902		ENSG00000079257
ENSG00000018236	0.829033	4.13171	3.11276	1.32735	0.184394	NA	CNTN1	1272		ENSG00000079387
ENSG00000018280	40.1274	0.564109	0.425032	1.32722	0.184438	0.304325	SLC11A1	6556		ENSG00000079393
ENSG00000018408	692.662	0.909674	0.110295	8.24764	1.61553e-16	1.20826e-15	WWTR1	25937		ENSG00000079462
ENSG00000018510	1.3606	2.68161	2.34814	1.14201	0.253449	NA	AGPS	8540		ENSG00000079482
ENSG00000018610	439.222	-0.855111	0.132674	-6.44519	1.15453e-10	6.26274e-10	CXorf56	63932		ENSG00000079616
ENSG00000018625	0.868155	1.60916	3.36247	0.478564	0.632249	NA	ATP1A2	477		ENSG00000079691
ENSG00000018699	236.918	-2.05772	0.188717	-10.9037	1.10617e-27	1.34756e-26	TTC27	55622		ENSG00000079785
ENSG00000018869	0.883567	3.90838	2.89643	1.34938	0.177215	NA	ZNF582	147948		ENSG00000079950
ENSG00000019102	5.32634	-0.130967	1.17373	-0.111582	0.911154	0.948853	VSIG2	23584		ENSG00000079974
ENSG00000019144	254.476	-1.82251	0.17485	-10.4233	1.9415e-25	2.16139e-24	PHLDB1	23187		ENSG00000080031
ENSG00000019169	0.363947	2.57195	4.37122	0.588381	0.556277	NA	MARCO	8685		ENSG00000080224
ENSG00000019186	75.3962	1.6948	0.33253	5.09668	3.45657e-07	1.4542e-06	CYP24A1	1591		ENSG00000080298
ENSG00000019485	63.7503	0.0962875	0.311556	0.309054	0.757281	0.847249	PRDM11	56981		ENSG00000080345
ENSG00000019505	6.92227	-2.10536	1.03026	-2.04352	0.0410014	0.0855445	SYT13	57586		ENSG00000080511
ENSG00000019549	8.04126	-0.406383	0.865807	-0.469369	0.638806	0.759028	SNAI2	6591		ENSG00000080546
ENSG00000019582	5.22513	-0.0798605	1.1324	-0.070523	0.943777	0.966433	CD74	972		ENSG00000080573
ENSG00000019991	1.24843	2.16628	2.46384	0.879229	0.379277	NA	HGF	3082		ENSG00000080644
ENSG00000019995	953.005	-0.00658363	0.105856	-0.0621944	0.950408	0.969939	ZRANB1	54764		ENSG00000080815
ENSG00000020129	677.729	-0.028111	0.118499	-0.237226	0.812482	0.883289	NCDN	23154		ENSG00000080839
ENSG00000020181	77.1307	1.20519	0.337017	3.57604	0.000348835	0.00107319	ADGRA2	25960		ENSG00000080947
ENSG00000020219	14.0513	2.07087	0.847565	2.44332	0.014553	0.0339676	NA	NA		ENSG00000080986
ENSG00000020256	531.232	-0.203634	0.121861	-1.67104	0.0947131	0.175342	ZFP64	55734		ENSG00000081026
ENSG00000020426	386.634	-1.85698	0.145688	-12.7463	3.26803e-37	5.40973e-36	MNAT1	4331		ENSG00000081059
ENSG00000020577	447.658	2.28318	0.153736	14.8514	6.81723e-50	1.59456e-48	SAMD4A	23034		ENSG00000081087
ENSG00000020633	1.5043	-0.769678	2.51222	-0.306373	0.75932	NA	RUNX3	864		ENSG00000081181
ENSG00000020922	368.676	-0.745638	0.144701	-5.15295	2.56417e-07	1.08944e-06	MRE11	4361		ENSG00000081277
ENSG00000021300	327.963	0.111411	0.151461	0.73558	0.461986	0.609253	PLEKHB1	58473		ENSG00000081307
ENSG00000021355	1007.47	1.18072	0.0945637	12.486	8.90595e-36	1.40023e-34	SERPINB1	1992		ENSG00000081386
ENSG00000021461	1.06747	1.05922	2.71325	0.390389	0.696249	NA	CYP3A43	64816		ENSG00000081818
ENSG00000021488	1.39834	-0.417071	2.14513	-0.194427	0.845841	NA	SLC7A9	11136		ENSG00000081842
ENSG00000021574	519.621	-1.19767	0.134182	-8.9257	4.4288e-19	3.75552e-18	SPAST	6683		ENSG00000081853
ENSG00000021645	2.23681	-0.0188337	1.86084	-0.0101211	0.991925	0.995177	NRXN3	9369		ENSG00000081870
ENSG00000021762	112.779	-1.4519	0.250905	-5.78665	7.18041e-09	3.44872e-08	OSBPL5	114879		ENSG00000082068
ENSG00000021776	1171.28	-0.582584	0.0919472	-6.33607	2.35697e-10	1.25501e-09	AQR	9716		ENSG00000082175
ENSG00000021826	54.0235	-0.651708	0.351787	-1.85256	0.0639452	0.125616	CPS1	1373		ENSG00000082458
ENSG00000022267	92.542	-0.656638	0.268293	-2.44747	0.0143864	0.0336174	FHL1	2273		ENSG00000082482
ENSG00000022277	1949.28	-0.487173	0.0788498	-6.17849	6.47185e-10	3.36001e-09	RTFDC1	51507		ENSG00000082512
ENSG00000022355	0.640834	-2.19006	3.42499	-0.639436	0.522539	NA	GABRA1	2554		ENSG00000082515
ENSG00000022556	0.897119	3.93713	2.92017	1.34825	0.177577	NA	NLRP2	55655		ENSG00000082516
ENSG00000022567	370.648	0.242726	0.13936	1.74172	0.0815575	0.154578	SLC45A4	57210		ENSG00000082641
ENSG00000022840	2121.19	0.273611	0.0748108	3.65737	0.000254812	0.000797107	RNF10	9921		ENSG00000082684
ENSG00000022976	151.679	-1.77466	0.221708	-8.00448	1.19975e-15	8.60316e-15	ZNF839	55778		ENSG00000083067
ENSG00000023041	449.513	-2.09497	0.138031	-15.1776	4.98036e-52	1.22861e-50	ZDHHC6	64429		ENSG00000083099
ENSG00000023171	4.62574	0.984428	1.10744	0.888922	0.374045	0.523246	GRAMD1B	57476		ENSG00000083457
ENSG00000023191	1342.21	0.278375	0.095254	2.92245	0.00347286	0.00919989	RNH1	6050		ENSG00000083535
ENSG00000023228	1926.05	-1.0189	0.0812098	-12.5465	4.15597e-36	6.59652e-35	NDUFS1	4719		ENSG00000083635
ENSG00000023287	2293.73	0.00694283	0.0745178	0.0931702	0.925768	0.956395	RB1CC1	9821		ENSG00000083642
ENSG00000023318	1736.54	-0.0800149	0.07742	-1.03352	0.301362	0.446093	ERP44	23071		ENSG00000083812
ENSG00000023330	489.875	-0.363123	0.121426	-2.9905	0.00278518	0.00750286	ALAS1	211		ENSG00000083838
ENSG00000023445	24.1235	1.74617	0.598998	2.91515	0.0035552	0.00939744	BIRC3	330		ENSG00000083857
ENSG00000023516	3379.65	0.156362	0.0822067	1.90205	0.0571641	0.114345	AKAP11	11215		ENSG00000084070
ENSG00000023572	205.065	-1.40635	0.210967	-6.66622	2.62474e-11	1.47832e-10	GLRX2	51022		ENSG00000084234
ENSG00000023608	184.328	0.361698	0.193314	1.87104	0.0613398	0.121249	SNAPC1	6617		ENSG00000084693
ENSG00000023697	246.04	-0.80703	0.17744	-4.5482	5.41075e-06	2.04709e-05	DERA	51071		ENSG00000084774
ENSG00000023734	1685.14	-0.665224	0.0808992	-8.22288	1.98678e-16	1.48093e-15	STRAP	11171		ENSG00000085063
ENSG00000023839	64.1857	0.633018	0.314145	2.01505	0.0438992	0.0908567	ABCC2	1244		ENSG00000085117
ENSG00000023892	97.5413	0.567892	0.256174	2.21682	0.0266354	0.0584583	DEF6	50619		ENSG00000085276
ENSG00000023902	62.0542	-2.88973	0.395852	-7.30001	2.8775e-13	1.82235e-12	PLEKHO1	51177		ENSG00000085433
ENSG00000023909	425.826	-0.301805	0.141938	-2.12631	0.0334776	0.0716554	GCLM	2730		ENSG00000085465
ENSG00000024048	1428.97	-0.437852	0.0872903	-5.01604	5.27463e-07	2.18692e-06	UBR2	23304		ENSG00000085491
ENSG00000024422	73.0426	-3.41658	0.371538	-9.19577	3.72313e-20	3.31003e-19	EHD2	30846		ENSG00000085552
ENSG00000024526	415.368	-5.39932	0.274829	-19.6461	6.24195e-86	3.11139e-84	DEPDC1	55635		ENSG00000085721
ENSG00000024862	90.2076	-0.977469	0.262216	-3.72772	0.000193221	0.000613815	CCDC28A	25901		ENSG00000085741
ENSG00000025039	101.895	-1.60773	0.294696	-5.45554	4.88238e-08	2.20344e-07	RRAGD	58528		ENSG00000085760
ENSG00000025156	200.117	-1.47027	0.191793	-7.66591	1.7757e-14	1.19599e-13	HSF2	3298		ENSG00000085840
ENSG00000025293	652.228	-0.464881	0.109266	-4.25456	2.09457e-05	7.42487e-05	PHF20	51230		ENSG00000085999
ENSG00000025423	14.3944	-0.812822	0.710586	-1.14388	0.252675	0.390258	HSD17B6	8630		ENSG00000086062
ENSG00000025434	90.0645	0.11839	0.275046	0.430435	0.666879	0.780195	NR1H3	10062		ENSG00000086200
ENSG00000025708	39.8721	1.18346	0.452982	2.61259	0.00898586	0.0219497	TYMP	1890		ENSG00000086289
ENSG00000025770	437.385	-0.373395	0.132443	-2.81928	0.0048132	0.0124326	NCAPH2	29781		ENSG00000086300
ENSG00000025772	404.917	0.143097	0.135491	1.05614	0.290904	0.434259	TOMM34	10953		ENSG00000086504
ENSG00000025796	1922.23	-0.445201	0.0818693	-5.43795	5.38981e-08	2.42341e-07	SEC63	11231		ENSG00000086544
ENSG00000025800	3679.11	0.545387	0.0655341	8.32219	8.63509e-17	6.54094e-16	KPNA6	23633		ENSG00000086570
ENSG00000026025	14.2215	-3.1863	1.08717	-2.93083	0.00338059	0.00897602	VIM	7431		ENSG00000086619
ENSG00000026036	153.624	0.713435	0.229819	3.10434	0.00190707	0.00527786	RTEL1	51750		ENSG00000086827
ENSG00000026103	890.393	4.2709	0.141327	30.2199	1.29914e-200	2.83446e-198	FAS	355		ENSG00000087053
ENSG00000026297	803.894	0.942981	0.113672	8.2956	1.08036e-16	8.13031e-16	RNASET2	8635		ENSG00000087085
ENSG00000026508	1335.52	-0.424483	0.0857409	-4.95076	7.39248e-07	3.03007e-06	CD44	960		ENSG00000087299
ENSG00000026559	37.948	1.69222	0.43551	3.8856	0.000102078	0.000336276	KCNG1	3755		ENSG00000087460
ENSG00000026652	6.9532	-0.0755977	1.01735	-0.0743087	0.940765	0.964387	AGPAT4	56895		ENSG00000087586
ENSG00000026751	0.592517	0.0524642	3.3175	0.0158144	0.987382	NA	SLAMF7	57823		ENSG00000087842
ENSG00000026950	1.99587	-2.20355	1.84489	-1.1944	0.23232	0.365069	BTN3A1	11119		ENSG00000087903
ENSG00000027001	489.535	0.0429319	0.121072	0.354598	0.722891	0.821819	MIPEP	4285		ENSG00000087916
ENSG00000027075	519.558	-0.249225	0.119972	-2.07736	0.0377683	0.0795408	PRKCH	5583		ENSG00000087995
ENSG00000027644	0.983213	1.17092	2.86774	0.408308	0.683047	NA	INSRR	3645		ENSG00000088179
ENSG00000027697	540.651	0.820083	0.118029	6.94817	3.7005e-12	2.1884e-11	IFNGR1	3459		ENSG00000088256
ENSG00000027847	316.424	0.71872	0.148372	4.84404	1.27225e-06	5.10397e-06	B4GALT7	11285		ENSG00000088305
ENSG00000027869	1.99148	1.20206	1.96602	0.611418	0.540923	0.679677	SH2D2A	9047		ENSG00000088325
ENSG00000028116	216.587	-1.29001	0.19709	-6.54528	5.93842e-11	3.27604e-10	VRK2	7444		ENSG00000088356
ENSG00000028137	3.53903	5.55431	1.89573	2.9299	0.00339067	0.00900099	TNFRSF1B	7133		ENSG00000088538
ENSG00000028203	632.335	-1.24694	0.118783	-10.4976	8.85866e-26	9.96618e-25	VEZT	55591		ENSG00000088826
ENSG00000028277	16.9475	-0.188896	0.629681	-0.299987	0.764187	0.851877	POU2F2	5452		ENSG00000088836
ENSG00000028310	805.934	0.629084	0.11216	5.6088	2.03732e-08	9.45092e-08	BRD9	65980		ENSG00000088881
ENSG00000028528	1300.6	-0.473378	0.083937	-5.63968	1.70363e-08	7.94727e-08	SNX1	6642		ENSG00000088992
ENSG00000028839	167.148	-0.934316	0.212207	-4.40286	1.06834e-05	3.9121e-05	TBPL1	9519		ENSG00000089050
ENSG00000029153	285.135	-1.58492	0.164649	-9.62606	6.20645e-22	6.00739e-21	ARNTL2	56938		ENSG00000089057
ENSG00000029363	5017.24	-0.579767	0.0637011	-9.10136	8.92043e-20	7.81066e-19	BCLAF1	9774		ENSG00000089177
ENSG00000029364	2869.96	0.496601	0.0700341	7.09084	1.33297e-12	8.12292e-12	SLC39A9	55334		ENSG00000089356
ENSG00000029534	445.347	4.50912	0.196973	22.8921	5.56523e-116	4.40879e-114	ANK1	286		ENSG00000089486
ENSG00000029559	4.12103	-0.93701	1.26519	-0.740611	0.458929	0.606453	IBSP	3381		ENSG00000089639
ENSG00000029639	50.2618	-1.64984	0.373194	-4.42086	9.83096e-06	3.61587e-05	TFB1M	51106		ENSG00000089685
ENSG00000029725	1650.88	-0.555734	0.0830904	-6.68831	2.25761e-11	1.27668e-10	RABEP1	9135		ENSG00000089693
ENSG00000029993	3923.38	0.0657764	0.0605924	1.08555	0.277676	0.419453	HMGB3	3149		ENSG00000089818
ENSG00000030066	2095.72	-1.40951	0.0764725	-18.4316	7.33353e-76	3.00314e-74	NUP160	23279		ENSG00000089820
ENSG00000030110	238.607	-0.188636	0.163712	-1.15224	0.249223	0.385821	BAK1	578		ENSG00000089916
ENSG00000030304	0.799743	3.17942	3.05744	1.0399	0.298387	NA	MUSK	4593		ENSG00000090020
ENSG00000030419	458.875	-3.05499	0.15462	-19.7581	6.83589e-87	3.47247e-85	IKZF2	22807		ENSG00000090097
ENSG00000030582	4588.69	1.14108	0.0858646	13.2893	2.66889e-40	4.87247e-39	GRN	2896		ENSG00000090263
ENSG00000031003	789.028	-0.335187	0.102626	-3.26611	0.00109037	0.00312619	FAM13B	51306		ENSG00000090447
ENSG00000031081	43.2835	1.04505	0.380469	2.74675	0.00601892	0.0152597	ARHGAP31	57514		ENSG00000090530
ENSG00000031544	17.6869	-1.15396	0.619914	-1.86149	0.0626751	0.12354	NA	NA		ENSG00000090534
ENSG00000031691	193.58	-2.82979	0.237142	-11.9329	7.97275e-33	1.14342e-31	CENPQ	55166		ENSG00000090539
ENSG00000031698	3802.17	0.828088	0.0624125	13.268	3.55042e-40	6.45526e-39	SARS	6301		ENSG00000090674
ENSG00000031823	586.431	0.350625	0.116643	3.00598	0.00264728	0.00714947	RANBP3	8498		ENSG00000090776
ENSG00000032219	1414.07	0.490698	0.087335	5.61857	1.92544e-08	8.95065e-08	ARID4A	5926		ENSG00000090861
ENSG00000032389	537.436	0.0648807	0.122215	0.530874	0.595506	0.72562	TSSC1	7260		ENSG00000090889
ENSG00000032444	265.558	-0.881395	0.178771	-4.93031	8.20993e-07	3.34864e-06	PNPLA6	10908		ENSG00000090920
ENSG00000032742	256.506	-1.04619	0.180043	-5.8108	6.21739e-09	3.00244e-08	IFT88	8100		ENSG00000090924
ENSG00000033011	180.602	-0.649489	0.204387	-3.17775	0.00148425	0.0041732	ALG1	56052		ENSG00000090971
ENSG00000033030	495.162	-0.527218	0.128723	-4.09575	4.20797e-05	0.000144657	ZCCHC8	55596		ENSG00000090975
ENSG00000033050	1295.57	0.0228627	0.0891389	0.256484	0.797577	0.87359	ABCF2	10061		ENSG00000091127
ENSG00000033100	1344.5	1.35102	0.106101	12.7333	3.85978e-37	6.36024e-36	CHPF2	54480		ENSG00000091129
ENSG00000033122	5.15982	-0.830508	1.0662	-0.778945	0.436012	0.584939	LRRC7	57554		ENSG00000091140
ENSG00000033170	2561.97	-0.584651	0.0707626	-8.26216	1.43062e-16	1.07148e-15	FUT8	2530		ENSG00000091157
ENSG00000033178	1048.75	-1.06583	0.104893	-10.1612	2.955e-24	3.14625e-23	UBA6	55236		ENSG00000091409
ENSG00000033327	333.225	-1.12981	0.157577	-7.1699	7.50504e-13	4.63932e-12	GAB2	9846		ENSG00000091513
ENSG00000033627	802.216	-0.0756583	0.105712	-0.715705	0.474174	0.620285	ATP6V0A1	535		ENSG00000091583
ENSG00000033800	907.736	0.114057	0.0967605	1.17876	0.238495	0.372546	PIAS1	8554		ENSG00000091732
ENSG00000033867	2186.31	0.730844	0.0857723	8.52074	1.58535e-17	1.24701e-16	SLC4A7	9497		ENSG00000091831
ENSG00000034053	30.5352	-0.533358	0.461185	-1.15649	0.247479	0.383568	APBA2	321		ENSG00000091844
ENSG00000034063	1164.3	-3.88706	0.134497	-28.9007	1.17086e-183	2.19478e-181	NA	NA		ENSG00000091986
ENSG00000034152	1407.84	2.22331	0.0963757	23.0692	9.4394e-118	7.68373e-116	MAP2K3	5606		ENSG00000092036
ENSG00000034510	4904.13	0.0103977	0.0631706	0.164598	0.869261	0.922493	TMSB10	9168		ENSG00000092068
ENSG00000034533	150.268	-1.44561	0.220301	-6.56199	5.30935e-11	2.93936e-10	ASTE1	28990		ENSG00000092140
ENSG00000034677	1452.72	0.513027	0.0892043	5.75115	8.86408e-09	4.22461e-08	RNF19A	25897		ENSG00000092201
ENSG00000034693	144.281	-1.92295	0.23112	-8.32016	8.78459e-17	6.64851e-16	PEX3	8504		ENSG00000092208
ENSG00000034713	2111.53	0.711053	0.0757727	9.38402	6.35037e-21	5.82876e-20	GABARAPL2	11345		ENSG00000092470
ENSG00000034971	0.97941	2.5713	2.95047	0.871489	0.383487	NA	MYOC	4653		ENSG00000092531
ENSG00000035115	556.492	-1.39645	0.122742	-11.3771	5.43828e-30	7.1768e-29	SH3YL1	26751		ENSG00000092758
ENSG00000035141	1047.28	-0.758939	0.0955639	-7.9417	1.99436e-15	1.41336e-14	FAM136A	84908		ENSG00000092847
ENSG00000035403	2802.73	1.3734	0.0713414	19.2511	1.38133e-82	6.39446e-81	VCL	7414		ENSG00000092850
ENSG00000035499	360.359	-2.67304	0.163884	-16.3105	8.3112e-60	2.45808e-58	DEPDC1B	55789		ENSG00000092853
ENSG00000035664	81.1179	0.726161	0.307396	2.3623	0.0181619	0.0414858	DAPK2	23604		ENSG00000092929
ENSG00000035681	744.378	-0.552897	0.107094	-5.16274	2.43359e-07	1.03594e-06	NSMAF	8439		ENSG00000092964
ENSG00000035687	794.58	-0.118935	0.106825	-1.11336	0.265553	0.405373	ADSS	159		ENSG00000092978
ENSG00000035720	0.501382	0.0614479	3.7477	0.0163962	0.986918	NA	STAP1	26228		ENSG00000093009
ENSG00000035862	1351.44	1.38166	0.0890847	15.5095	2.99395e-54	7.78251e-53	TIMP2	7077		ENSG00000093183
ENSG00000035928	1000.55	-1.7091	0.0988572	-17.2886	5.73224e-67	1.98157e-65	RFC1	5981		ENSG00000094755
ENSG00000036054	743.768	-0.555139	0.112885	-4.91775	8.75446e-07	3.55928e-06	TBC1D23	55773		ENSG00000094804
ENSG00000036257	2110.2	-0.352146	0.0731403	-4.81467	1.47442e-06	5.87078e-06	CUL3	8452		ENSG00000094841
ENSG00000036448	0.370462	2.57201	4.34011	0.592613	0.55344	NA	MYOM2	9172		ENSG00000094914
ENSG00000036530	116.996	0.557962	0.253374	2.20213	0.027656	0.0604589	CYP46A1	10858		ENSG00000094916
ENSG00000036549	907.689	-0.985019	0.103516	-9.51558	1.80702e-21	1.70383e-20	ZZZ3	26009		ENSG00000095002
ENSG00000036672	40.3297	-0.700118	0.436028	-1.60567	0.108346	0.196536	USP2	9099		ENSG00000095203
ENSG00000036828	1.0075	3.5375	2.70531	1.30761	0.191004	NA	CASR	846		ENSG00000095321
ENSG00000037042	167.374	0.520016	0.215302	2.41529	0.0157228	0.0364461	TUBG2	27175		ENSG00000095370
ENSG00000037241	415.454	-0.505207	0.140335	-3.60001	0.000318208	0.000983862	RPL26L1	51121		ENSG00000095397
ENSG00000037280	11.3298	-0.316656	0.789782	-0.400941	0.688464	0.796208	FLT4	2324		ENSG00000095485
ENSG00000037474	1753.66	-0.16552	0.0786069	-2.10567	0.0352327	0.0749061	NSUN2	54888		ENSG00000095587
ENSG00000037637	755.702	0.320191	0.101952	3.14062	0.00168593	0.00470055	FBXO42	54455		ENSG00000095627
ENSG00000037749	902.868	-0.510012	0.101453	-5.0271	4.97958e-07	2.06781e-06	MFAP3	4238		ENSG00000095637
ENSG00000037757	251.549	0.461711	0.176518	2.61565	0.00890572	0.0217679	MRI1	84245		ENSG00000095794
ENSG00000037897	198.967	-1.16493	0.189999	-6.13125	8.71903e-10	4.4795e-09	METTL1	4234		ENSG00000096092
ENSG00000037965	7.01907	-1.08529	0.975255	-1.11283	0.265782	0.40556	HOXC8	3224		ENSG00000096093
ENSG00000038002	279.202	0.0329747	0.159673	0.206513	0.83639	0.899953	AGA	175		ENSG00000096395
ENSG00000038210	970.944	0.354138	0.106347	3.33003	0.000868365	0.00252421	PI4K2B	55300		ENSG00000096654
ENSG00000038219	1899.46	0.414405	0.0765396	5.41425	6.15444e-08	2.7528e-07	BOD1L1	259282		ENSG00000096746
ENSG00000038274	720.81	-0.270907	0.117924	-2.2973	0.0216016	0.0484366	MAT2B	27430		ENSG00000097021
ENSG00000038295	0.748093	2.03661	3.06717	0.664004	0.506688	NA	TLL1	7092		ENSG00000097046
ENSG00000038358	904.202	-0.445834	0.106183	-4.19874	2.684e-05	9.40903e-05	EDC4	23644		ENSG00000099139
ENSG00000038382	2145.74	-0.0171037	0.0776973	-0.220132	0.825768	0.892311	TRIO	7204		ENSG00000099282
ENSG00000038427	0.934144	3.17865	2.89217	1.09905	0.271745	NA	VCAN	1462		ENSG00000099338
ENSG00000038532	1134.22	0.517302	0.0968012	5.34396	9.09377e-08	4.01356e-07	CLEC16A	23274		ENSG00000099365
ENSG00000038945	0.393609	1.62786	4.72657	0.344407	0.73054	NA	MSR1	4481		ENSG00000099377
ENSG00000039068	22275.3	0.685204	0.050054	13.6893	1.17611e-42	2.27678e-41	CDH1	999		ENSG00000099625
ENSG00000039123	1235.46	-1.16045	0.088587	-13.0995	3.31337e-39	5.83688e-38	SKIV2L2	23517		ENSG00000099785
ENSG00000039139	45.9345	-0.435945	0.375307	-1.16157	0.245412	0.381229	DNAH5	1767		ENSG00000099812
ENSG00000039319	1519.66	-0.461113	0.0953638	-4.83531	1.32941e-06	5.32045e-06	ZFYVE16	9765		ENSG00000099814
ENSG00000039523	493.01	-0.852237	0.127184	-6.70084	2.07228e-11	1.17412e-10	RIPOR1	79567		ENSG00000099822
ENSG00000039537	1.11405	0.9544	2.49339	0.382772	0.701889	NA	C6	729		ENSG00000099834
ENSG00000039560	69.436	-0.907648	0.346225	-2.62155	0.00875297	0.0214398	RAI14	26064		ENSG00000099860
ENSG00000039600	12.5011	3.27792	0.855623	3.83104	0.000127603	0.000415023	SOX30	11063		ENSG00000099889
ENSG00000039650	464.303	-0.791081	0.130064	-6.08224	1.18518e-09	6.03656e-09	PNKP	11284		ENSG00000099904
ENSG00000039987	8.39934	1.62035	1.11364	1.45501	0.145667	0.251239	BEST2	54831		ENSG00000099956
ENSG00000040199	1915.01	0.392676	0.0759974	5.16696	2.37932e-07	1.01381e-06	PHLPP2	23035		ENSG00000099957
ENSG00000040275	516.404	-1.61614	0.133114	-12.1411	6.39948e-34	9.51627e-33	SPDL1	54908		ENSG00000099985
ENSG00000040341	659.359	-0.633455	0.13105	-4.83368	1.3403e-06	5.3608e-06	STAU2	27067		ENSG00000100003
ENSG00000040487	269.874	1.00447	0.178445	5.629	1.81254e-08	8.44351e-08	PQLC2	54896		ENSG00000100012
ENSG00000040531	429.05	1.36215	0.137896	9.87813	5.1789e-23	5.27966e-22	CTNS	1497		ENSG00000100023
ENSG00000040608	151.773	1.5328	0.248146	6.17699	6.53358e-10	3.38875e-09	RTN4R	65078		ENSG00000100029
ENSG00000040633	613.381	-0.678628	0.116702	-5.81505	6.06171e-09	2.92938e-08	PHF23	79142		ENSG00000100033
ENSG00000040731	0.286638	0.127567	4.99749	0.0255262	0.979635	NA	CDH10	1008		ENSG00000100034
ENSG00000040933	540.499	-0.0888245	0.118712	-0.748236	0.454318	0.602272	INPP4A	3631		ENSG00000100036
ENSG00000041353	737.419	-1.59689	0.116239	-13.7381	6.00615e-43	1.17122e-41	RAB27B	5874		ENSG00000100068
ENSG00000041357	3799.22	-1.39431	0.0711424	-19.5989	1.58107e-85	7.83703e-84	PSMA4	5685		ENSG00000100092
ENSG00000041515	100.391	-0.723211	0.247279	-2.92467	0.0034482	0.00913912	MYO16	23026		ENSG00000100101
ENSG00000041802	1230.32	-0.665746	0.0870739	-7.64576	2.07722e-14	1.39203e-13	LSG1	55341		ENSG00000100105
ENSG00000041880	19.4121	-0.956955	0.603421	-1.58588	0.112766	0.203374	PARP3	10039		ENSG00000100106
ENSG00000041982	1.15525	2.42438	2.57256	0.942401	0.345988	NA	TNC	3371		ENSG00000100139
ENSG00000041988	82.6868	-0.750642	0.301103	-2.49297	0.0126679	0.0300022	THAP3	90326		ENSG00000100146
ENSG00000042062	151.687	0.911285	0.221222	4.11932	3.79986e-05	0.000131186	RIPOR3	140876		ENSG00000100154
ENSG00000042088	493.267	-0.799834	0.148661	-5.38026	7.43782e-08	3.30573e-07	TDP1	55775		ENSG00000100162
ENSG00000042286	537.108	-0.0216109	0.114777	-0.188286	0.850653	0.909746	AIFM2	84883		ENSG00000100167
ENSG00000042304	0.532294	1.54846	3.91229	0.395792	0.692258	NA	C2orf83	56918		ENSG00000100181
ENSG00000042317	274.511	1.60265	0.167268	9.58132	9.58101e-22	9.1506e-21	SPATA7	55812		ENSG00000100219
ENSG00000042429	383.61	-0.218559	0.135674	-1.61091	0.107199	0.194707	MED17	9440		ENSG00000100226
ENSG00000042445	974.803	1.84112	0.104174	17.6735	6.71362e-70	2.47511e-68	RETSAT	54884		ENSG00000100241
ENSG00000042493	130.051	-0.78887	0.246703	-3.19764	0.00138555	0.00391347	CAPG	822		ENSG00000100258
ENSG00000042753	1775.77	-0.0423677	0.0830377	-0.510223	0.609895	0.73728	AP2S1	1175		ENSG00000100263
ENSG00000042781	18.7199	-0.561723	0.574544	-0.977684	0.32823	0.475889	USH2A	7399		ENSG00000100292
ENSG00000042813	0.247468	-2.49691	4.88041	-0.511619	0.608918	NA	ZPBP	11055		ENSG00000100296
ENSG00000042832	146.337	6.33776	0.581473	10.8995	1.15914e-27	1.4095e-26	TG	7038		ENSG00000100297
ENSG00000042980	0.868356	0.123642	2.52202	0.049025	0.960899	NA	ADAM28	10863		ENSG00000100298
ENSG00000043039	132.554	-0.334107	0.231078	-1.44586	0.148216	0.254777	BARX2	8538		ENSG00000100299
ENSG00000043093	2049.67	-0.129671	0.105548	-1.22855	0.21924	0.348965	DCUN1D1	54165		ENSG00000100307
ENSG00000043143	1026.07	-2.04114	0.0986702	-20.6865	4.58352e-95	2.65226e-93	JADE2	23338		ENSG00000100311
ENSG00000043355	281.351	1.68524	0.180897	9.31603	1.2078e-20	1.09463e-19	ZIC2	7546		ENSG00000100312
ENSG00000043462	0.249613	2.64585	4.88697	0.54141	0.588225	NA	LCP2	3937		ENSG00000100319
ENSG00000043514	166.254	-1.44262	0.204248	-7.06305	1.62883e-12	9.86714e-12	TRIT1	54802		ENSG00000100344
ENSG00000043591	49.0472	0.219951	0.408375	0.538599	0.590164	0.721023	ADRB1	153		ENSG00000100350
ENSG00000044012	0.411445	1.62329	4.28696	0.378658	0.704942	NA	GUCA2B	2981		ENSG00000100354
ENSG00000044090	1075.24	0.223132	0.100522	2.21973	0.026437	0.0580705	CUL7	9820		ENSG00000100372
ENSG00000044115	10387.1	0.539569	0.0595121	9.06655	1.2285e-19	1.07003e-18	CTNNA1	1495		ENSG00000100429
ENSG00000044446	373.066	-1.51261	0.145635	-10.3862	2.86401e-25	3.15931e-24	PHKA2	5256		ENSG00000100439
ENSG00000044459	15.3602	-2.18632	0.733969	-2.97876	0.00289417	0.00777208	CNTLN	54875		ENSG00000100461
ENSG00000044524	149.915	-1.57893	0.21911	-7.20609	5.75794e-13	3.58263e-12	EPHA3	2042		ENSG00000100462
ENSG00000044574	12372.3	0.295572	0.0622106	4.75116	2.02256e-06	7.97107e-06	HSPA5	3309		ENSG00000100479
ENSG00000046604	903.231	0.191517	0.0989022	1.93643	0.0528151	0.106786	DSG2	1829		ENSG00000100503
ENSG00000046647	132.036	-0.188231	0.216069	-0.871163	0.383665	0.533675	GEMIN8	54960		ENSG00000100522
ENSG00000046651	698.592	-0.324757	0.109512	-2.96548	0.00302211	0.00808956	OFD1	8481		ENSG00000100526
ENSG00000046653	56.2043	0.3215	0.36648	0.877263	0.380344	0.529969	GPM6B	2824		ENSG00000100528
ENSG00000046889	1.61949	2.5705	2.41697	1.06352	0.287546	NA	PREX2	80243		ENSG00000100564
ENSG00000047056	613.051	0.0884569	0.113641	0.778391	0.436339	0.585147	WDR37	22884		ENSG00000100575
ENSG00000047188	675.46	-0.808549	0.116845	-6.91985	4.52124e-12	2.66076e-11	YTHDC2	64848		ENSG00000100578
ENSG00000047230	545.358	-1.58751	0.119856	-13.2451	4.81452e-40	8.71196e-39	CTPS2	56474		ENSG00000100583
ENSG00000047249	1049.29	0.488934	0.0946551	5.16543	2.39887e-07	1.02165e-06	ATP6V1H	51606		ENSG00000100600
ENSG00000047315	1677.13	-0.960591	0.0804438	-11.9411	7.22212e-33	1.03688e-31	POLR2B	5431		ENSG00000100629
ENSG00000047346	3525.97	1.1992	0.084064	14.2653	3.60118e-46	7.65624e-45	FAM214A	56204		ENSG00000100647
ENSG00000047365	383.36	0.357887	0.137474	2.6033	0.00923299	0.0225017	ARAP2	116984		ENSG00000100650
ENSG00000047410	4876.23	-0.984319	0.0671158	-14.666	1.06463e-48	2.42414e-47	TPR	7175		ENSG00000100652
ENSG00000047457	11.9796	-1.21456	0.783611	-1.54995	0.121154	0.215985	CP	1356		ENSG00000100678
ENSG00000047578	541.619	-0.627742	0.123792	-5.07094	3.95845e-07	1.65905e-06	KIAA0556	23247		ENSG00000100714
ENSG00000047579	206.468	-1.39732	0.18983	-7.3609	1.8267e-13	1.17023e-12	DTNBP1	84062		ENSG00000100722
ENSG00000047597	68.0722	0.189077	0.309936	0.61005	0.541828	0.680333	XK	7504		ENSG00000100814
ENSG00000047617	1.58748	0.96595	2.03372	0.474967	0.63481	NA	ANO2	57101		ENSG00000100823
ENSG00000047621	178.07	-1.37551	0.198365	-6.9342	4.08514e-12	2.40891e-11	C12orf4	57102		ENSG00000100865
ENSG00000047634	297.091	0.671014	0.165622	4.05149	5.08931e-05	0.000173542	SCML1	6322		ENSG00000100897
ENSG00000047644	1894.99	0.865674	0.0750293	11.5378	8.50602e-31	1.15399e-29	WWC3	55841		ENSG00000100934
ENSG00000047648	1.25311	2.38	2.40314	0.990369	0.321994	NA	ARHGAP6	395		ENSG00000100968
ENSG00000047662	10.3335	0.567728	0.819458	0.692809	0.48843	0.633454	FAM184B	27146		ENSG00000101003
ENSG00000047849	3693.61	-0.0368244	0.0666738	-0.552307	0.580738	0.713119	MAP4	4134		ENSG00000101040
ENSG00000047932	695.266	-0.641466	0.115969	-5.53137	3.17735e-08	1.45317e-07	GOPC	57120		ENSG00000101049
ENSG00000047936	1.55437	4.1791	2.34609	1.7813	0.0748627	NA	ROS1	6098		ENSG00000101052
ENSG00000048028	211.255	-1.78146	0.193223	-9.21968	2.97998e-20	2.66089e-19	USP28	57646		ENSG00000101057
ENSG00000048052	4.88274	0.578212	1.12323	0.514776	0.606709	0.734998	HDAC9	9734		ENSG00000101079
ENSG00000048140	1483.77	1.19128	0.0902305	13.2026	8.47555e-40	1.52228e-38	TSPAN17	26262		ENSG00000101138
ENSG00000048162	761.741	0.280697	0.104947	2.67464	0.0074809	0.0185926	NOP16	51491		ENSG00000101144
ENSG00000048342	136.419	-1.62726	0.234953	-6.9259	4.33222e-12	2.55178e-11	CC2D2A	57545		ENSG00000101180
ENSG00000048392	3974.38	1.40812	0.0765847	18.3864	1.68858e-75	6.87259e-74	RRM2B	50484		ENSG00000101187
ENSG00000048405	1137.42	0.033613	0.0947921	0.354597	0.722892	0.821819	ZNF800	168850		ENSG00000101188
ENSG00000048462	6.96861	0.597277	0.944212	0.632566	0.527017	0.668595	TNFRSF17	608		ENSG00000101199
ENSG00000048471	430.203	-0.408356	0.131785	-3.09867	0.00194394	0.00536818	SNX29	92017		ENSG00000101213
ENSG00000048540	12.8274	-1.26539	0.713155	-1.77436	0.0760039	0.145639	LMO3	55885		ENSG00000101220
ENSG00000048544	919.279	-0.647465	0.0976581	-6.62992	3.35879e-11	1.8818e-10	MRPS10	55173		ENSG00000101230
ENSG00000048545	0.304474	0.127569	4.99749	0.0255266	0.979635	NA	GUCA1A	2978		ENSG00000101255
ENSG00000048649	3110.3	0.461402	0.0674387	6.84179	7.82091e-12	4.54435e-11	RSF1	51773		ENSG00000101280
ENSG00000048707	2376.44	0.208465	0.0801865	2.59975	0.00932927	0.0227093	VPS13D	55187		ENSG00000101298
ENSG00000048740	3.19095	5.00063	1.95109	2.56299	0.0103775	0.0250206	CELF2	10659		ENSG00000101307
ENSG00000048828	6584.75	-0.217734	0.0578443	-3.76413	0.000167127	0.000535563	FAM120A	23196		ENSG00000101311
ENSG00000048991	1024.12	-1.52597	0.107581	-14.1844	1.14487e-45	2.40332e-44	R3HDM1	23518		ENSG00000101331
ENSG00000049089	107.152	-0.278234	0.24955	-1.11494	0.264876	0.404642	COL9A2	1298		ENSG00000101333
ENSG00000049130	2334.99	0.489082	0.0881109	5.55076	2.84436e-08	1.30582e-07	KITLG	4254		ENSG00000101349
ENSG00000049167	117.027	-1.50237	0.246375	-6.09787	1.07491e-09	5.49174e-09	ERCC8	1161		ENSG00000101350
ENSG00000049192	7.63849	-0.268416	0.952618	-0.281767	0.778122	0.860851	ADAMTS6	11174		ENSG00000101353
ENSG00000049239	859.743	-0.387854	0.104436	-3.7138	0.000204174	0.000646988	H6PD	9563		ENSG00000101407
ENSG00000049245	1241.67	0.342571	0.0853401	4.01418	5.96523e-05	0.00020168	VAMP3	9341		ENSG00000101439
ENSG00000049246	253.767	-2.20843	0.180839	-12.2121	2.67739e-34	4.03321e-33	PER3	8863		ENSG00000101441
ENSG00000049247	0.629216	-0.841298	3.1856	-0.264094	0.791708	NA	UTS2	10911		ENSG00000101442
ENSG00000049249	0.249762	1.62998	4.98759	0.326806	0.743815	NA	TNFRSF9	3604		ENSG00000101443
ENSG00000049283	579.772	-0.315889	0.118396	-2.66808	0.00762854	0.0189189	EPN3	55040		ENSG00000101457
ENSG00000049319	1.7988	2.89913	2.21405	1.30942	0.190391	0.312	NA	NA		ENSG00000101464
ENSG00000049323	1237.51	0.617381	0.0932731	6.61906	3.61488e-11	2.02315e-10	LTBP1	4052		ENSG00000101470
ENSG00000049449	43.8097	-0.139166	0.397959	-0.3497	0.726564	0.824532	RCN1	5954		ENSG00000101546
ENSG00000049540	2.06472	4.36939	2.23697	1.95326	0.0507889	0.103192	ELN	2006		ENSG00000101574
ENSG00000049541	638.185	-1.96362	0.130223	-15.0789	2.23021e-51	5.39181e-50	RFC2	5982		ENSG00000101577
ENSG00000049618	1179.73	0.313151	0.0876121	3.57428	0.000351188	0.00107968	ARID1B	57492		ENSG00000101665
ENSG00000049656	2966.03	0.614165	0.0819848	7.49121	6.8241e-14	4.45861e-13	CLPTM1L	81037		ENSG00000101670
ENSG00000049759	416.063	-1.60067	0.139058	-11.5108	1.16356e-30	1.57136e-29	NEDD4L	23327		ENSG00000101695
ENSG00000049768	22.7587	1.69275	0.582592	2.90554	0.00366619	0.00966874	FOXP3	50943		ENSG00000101773
ENSG00000049769	189.573	1.2615	0.194819	6.47523	9.46697e-11	5.15426e-10	PPP1R3F	89801		ENSG00000101811
ENSG00000049860	2568.94	0.432886	0.0748126	5.78626	7.19703e-09	3.45546e-08	HEXB	3074		ENSG00000101843
ENSG00000049883	120.045	-1.5545	0.247936	-6.26976	3.61598e-10	1.90746e-09	PTCD2	79810		ENSG00000101849
ENSG00000050030	39.5806	-1.25236	0.43329	-2.89036	0.00384804	0.0101182	KIAA2022	340533		ENSG00000101850
ENSG00000050130	521.188	-1.21274	0.122557	-9.89533	4.36164e-23	4.46188e-22	JKAMP	51528		ENSG00000101868
ENSG00000050165	1.70633	0.0173079	2.13739	0.00809769	0.993539	0.996234	DKK3	27122		ENSG00000101871
ENSG00000050327	191.638	0.0544048	0.191223	0.28451	0.776019	0.859423	ARHGEF5	7984		ENSG00000101898
ENSG00000050344	584.272	0.678753	0.120814	5.61818	1.92984e-08	8.96951e-08	NFE2L3	9603		ENSG00000101928
ENSG00000050393	520.178	-0.804491	0.11951	-6.73157	1.67842e-11	9.58513e-11	MCUR1	63933		ENSG00000101945
ENSG00000050405	608.812	-0.156481	0.112273	-1.39375	0.163393	0.276037	LIMA1	51474		ENSG00000101972
ENSG00000050426	472.998	-0.898618	0.130303	-6.89638	5.33438e-12	3.12342e-11	LETMD1	25875		ENSG00000101977
ENSG00000050438	144.066	-0.497919	0.226802	-2.19539	0.0281355	0.0614063	SLC4A8	9498		ENSG00000101986
ENSG00000050555	6.39396	1.2932	1.09676	1.17911	0.238354	0.372417	LAMC3	10319		ENSG00000102001
ENSG00000050628	30.7265	3.52585	0.781118	4.51385	6.366e-06	2.38662e-05	PTGER3	5733		ENSG00000102048
ENSG00000050748	2368.52	0.758949	0.0712875	10.6463	1.81397e-26	2.09567e-25	MAPK9	5601		ENSG00000102078
ENSG00000050767	14.907	0.647736	0.704794	0.919042	0.358074	0.506655	COL23A1	91522		ENSG00000102096
ENSG00000050820	2580.38	1.15861	0.0921672	12.5707	3.05903e-36	4.88454e-35	BCAR1	9564		ENSG00000102098
ENSG00000051009	153.877	-0.951008	0.215842	-4.40603	1.05284e-05	3.85907e-05	FAM160A2	84067		ENSG00000102158
ENSG00000051108	315.905	-0.29346	0.162873	-1.80177	0.0715817	0.13829	HERPUD1	9709		ENSG00000102178
ENSG00000051128	252.191	1.07161	0.182004	5.88784	3.9127e-09	1.91731e-08	HOMER3	9454		ENSG00000102195
ENSG00000051180	212.914	-3.52159	0.24907	-14.1389	2.1855e-45	4.54482e-44	RAD51	5888		ENSG00000102218
ENSG00000051341	876.771	-2.28649	0.110565	-20.6801	5.23091e-95	3.01378e-93	POLQ	10721		ENSG00000102226
ENSG00000051382	1182.2	-1.62077	0.109271	-14.8326	9.02127e-50	2.09902e-48	PIK3CB	5291		ENSG00000102241
ENSG00000051523	3447.31	0.0457304	0.0857906	0.533047	0.594001	0.724315	CYBA	1535		ENSG00000102271
ENSG00000051596	374.012	-0.0269694	0.141852	-0.190124	0.849212	0.908753	THOC3	84321		ENSG00000102313
ENSG00000051620	1146.73	-0.033492	0.0896593	-0.373548	0.708741	0.811277	HEBP2	23593		ENSG00000102349
ENSG00000051825	650.219	-2.42599	0.139109	-17.4396	4.13214e-68	1.45874e-66	MPHOSPH9	10198		ENSG00000102362
ENSG00000052126	430.232	-0.533024	0.134704	-3.957	7.5898e-05	0.00025345	PLEKHA5	54477		ENSG00000102384
ENSG00000052344	636.371	-0.184878	0.115504	-1.60062	0.109461	0.198192	PRSS8	5652		ENSG00000102471
ENSG00000052723	3089.45	-0.323124	0.088127	-3.66658	0.00024582	0.000770336	SIKE1	80143		ENSG00000102531
ENSG00000052749	1037.93	0.541035	0.096748	5.59221	2.24194e-08	1.03676e-07	RRP12	23223		ENSG00000102539
ENSG00000052795	370.49	0.853278	0.141697	6.02187	1.72414e-09	8.67547e-09	FNIP2	57600		ENSG00000102547
ENSG00000052802	1785.7	-0.248912	0.0753807	-3.30207	0.000959735	0.00277285	MSMO1	6307		ENSG00000102683
ENSG00000052841	817.738	-0.348802	0.102816	-3.39247	0.000692646	0.00204649	TTC17	55761		ENSG00000102699
ENSG00000052850	6.74578	3.08494	1.20215	2.56618	0.0102826	0.0248008	ALX4	60529		ENSG00000102738
ENSG00000053108	378.139	2.0607	0.147727	13.9494	3.17405e-44	6.41023e-43	FSTL4	23105		ENSG00000102755
ENSG00000053254	539.025	-0.689541	0.115935	-5.94765	2.72012e-09	1.34831e-08	FOXN3	1112		ENSG00000102760
ENSG00000053328	0.851255	1.55327	3.0629	0.507124	0.612068	NA	METTL24	728464		ENSG00000102763
ENSG00000053371	833.321	0.250253	0.111494	2.24454	0.0247979	0.0548824	AKR7A2	8574		ENSG00000102781
ENSG00000053372	825.061	-1.02138	0.101609	-10.0521	8.99624e-24	9.42392e-23	MRTO4	51154		ENSG00000102879
ENSG00000053438	30.7082	1.60458	0.469569	3.41715	0.000632815	0.00188267	NNAT	4826		ENSG00000102901
ENSG00000053501	90.1747	-0.264567	0.284996	-0.928318	0.353243	0.501526	USE1	55850		ENSG00000102935
ENSG00000053524	16.7323	-0.655793	0.608683	-1.0774	0.281303	0.423059	MCF2L2	23101		ENSG00000102967
ENSG00000053702	37.9082	0.265849	0.412501	0.64448	0.519264	0.661614	NRIP2	83714		ENSG00000102981
ENSG00000053747	384.156	0.991427	0.139095	7.12768	1.02073e-12	6.26467e-12	LAMA3	3909		ENSG00000102984
ENSG00000053770	512.655	-1.0523	0.127267	-8.2685	1.35656e-16	1.01687e-15	AP5M1	55745		ENSG00000102996
ENSG00000053900	470.929	-0.545568	0.132441	-4.11933	3.7997e-05	0.000131186	ANAPC4	29945		ENSG00000103018
ENSG00000053918	9.50647	1.70001	0.903399	1.88179	0.0598642	0.118836	KCNQ1	3784		ENSG00000103021
ENSG00000054116	584.578	-0.712462	0.116529	-6.11403	9.71467e-10	4.97471e-09	TRAPPC3	27095		ENSG00000103044
ENSG00000054118	3810.03	-0.607619	0.0615557	-9.87105	5.55805e-23	5.66185e-22	THRAP3	9967		ENSG00000103047
ENSG00000054148	2091.95	0.9695	0.0844361	11.4821	1.6237e-30	2.17731e-29	PHPT1	29085		ENSG00000103056
ENSG00000054179	556.273	1.83257	0.140196	13.0715	4.79382e-39	8.41702e-38	ENTPD2	954		ENSG00000103066
ENSG00000054219	4.93276	2.08602	1.31754	1.58326	0.113362	0.204256	LY75	4065		ENSG00000103089
ENSG00000054267	1435.86	0.0503159	0.0878912	0.57248	0.566997	0.701219	ARID4B	51742		ENSG00000103150
ENSG00000054277	96.0713	0.347373	0.275404	1.26132	0.207193	0.33366	OPN3	23596		ENSG00000103174
ENSG00000054282	182.774	-0.315377	0.194387	-1.62241	0.104715	0.190846	SDCCAG8	10806		ENSG00000103187
ENSG00000054356	2.67043	2.66554	1.99293	1.3375	0.181059	0.300014	PTPRN	5798		ENSG00000103196
ENSG00000054392	143.986	1.44838	0.232251	6.23628	4.48088e-10	2.34972e-09	HHAT	55733		ENSG00000103241
ENSG00000054523	2443.24	-0.109204	0.0726127	-1.50392	0.132602	0.232333	KIF1B	23095		ENSG00000103257
ENSG00000054598	1715.28	2.67847	0.0952246	28.128	4.45891e-174	7.70696e-172	FOXC1	2296		ENSG00000103260
ENSG00000054611	164.693	-0.667617	0.200648	-3.32731	0.000876893	0.00254649	TBC1D22A	25771		ENSG00000103264
ENSG00000054654	5362.1	-1.00061	0.0695962	-14.3774	7.17812e-47	1.56228e-45	SYNE2	23224		ENSG00000103269
ENSG00000054690	873.419	0.957397	0.100809	9.49713	2.15757e-21	2.02361e-20	PLEKHH1	57475		ENSG00000103274
ENSG00000054793	6629.52	-0.619943	0.0621802	-9.9701	2.06024e-23	2.12969e-22	ATP9A	10079		ENSG00000103313
ENSG00000054796	3.01279	2.81589	1.64382	1.71301	0.0867101	0.162916	SPO11	23626		ENSG00000103351
ENSG00000054803	23.4101	-0.56986	0.534759	-1.06564	0.286587	0.428993	CBLN4	140689		ENSG00000103353
ENSG00000054938	1.59496	1.28837	2.09712	0.614349	0.538985	NA	CHRDL2	25884		ENSG00000103415
ENSG00000054965	1663.57	-0.547637	0.0812982	-6.73615	1.62634e-11	9.28968e-11	FAM168A	23201		ENSG00000103489
ENSG00000054967	276.435	1.13549	0.174563	6.50476	7.78193e-11	4.26125e-10	RELT	84957		ENSG00000103490
ENSG00000054983	831.852	0.27554	0.102522	2.68763	0.00719618	0.0179402	GALC	2581		ENSG00000103494
ENSG00000055044	1520.07	-0.835274	0.0892947	-9.35413	8.42938e-21	7.68891e-20	NOP58	51602		ENSG00000103502
ENSG00000055070	2475.69	0.558946	0.0715978	7.80676	5.86788e-15	4.05166e-14	SZRD1	26099		ENSG00000103528
ENSG00000055118	65.7614	-0.592607	0.313515	-1.8902	0.0587309	0.11704	KCNH2	3757		ENSG00000103550
ENSG00000055130	1552.32	0.0909547	0.0796046	1.14258	0.253213	0.390885	CUL1	8454		ENSG00000103599
ENSG00000055147	203.651	-1.00534	0.182195	-5.51792	3.43035e-08	1.56565e-07	FAM114A2	10827		ENSG00000103647
ENSG00000055163	1671.27	2.35527	0.0848268	27.7657	1.12764e-169	1.83021e-167	CYFIP2	26999		ENSG00000103671
ENSG00000055208	1726.88	-0.156736	0.086318	-1.8158	0.0694007	0.134722	TAB2	23118		ENSG00000103723
ENSG00000055211	1994.04	0.713774	0.0792358	9.00823	2.09414e-19	1.80628e-18	GINM1	116254		ENSG00000103742
ENSG00000055332	1142.32	-1.53648	0.10371	-14.8152	1.16884e-49	2.71249e-48	EIF2AK2	5610		ENSG00000103888
ENSG00000055483	1637.15	0.84938	0.0840668	10.1036	5.32306e-24	5.61368e-23	USP36	57602		ENSG00000103966
ENSG00000055609	5110.82	0.108142	0.0685775	1.57693	0.114811	0.206454	KMT2C	58508		ENSG00000103994
ENSG00000055732	236.552	0.530802	0.177795	2.98546	0.00283148	0.00761836	MCOLN3	55283		ENSG00000103995
ENSG00000055813	29.3652	-0.561743	0.464318	-1.20983	0.226346	0.357729	CCDC85A	114800		ENSG00000104047
ENSG00000055917	2722.16	-0.671616	0.07959	-8.43846	3.21559e-17	2.49105e-16	PUM2	23369		ENSG00000104059
ENSG00000055950	482.717	-0.796292	0.125601	-6.33987	2.29966e-10	1.22498e-09	MRPL43	84545		ENSG00000104093
ENSG00000055955	1.12223	0.770556	2.41545	0.319011	0.749718	NA	ITIH4	3700		ENSG00000104129
ENSG00000055957	1.19825	1.7738	2.60928	0.679802	0.49663	NA	ITIH1	3697		ENSG00000104147
ENSG00000056050	116.845	-2.38341	0.269105	-8.85678	8.23554e-19	6.90654e-18	HPF1	54969		ENSG00000104164
ENSG00000056097	2757.93	0.545322	0.0697713	7.81585	5.4593e-15	3.77247e-14	ZFR	51663		ENSG00000104177
ENSG00000056277	386.73	-0.0900379	0.135644	-0.663783	0.50683	0.650269	ZNF280C	55609		ENSG00000104219
ENSG00000056291	0.573276	0.127563	4.06048	0.0314158	0.974938	NA	NPFFR2	10886		ENSG00000104221
ENSG00000056487	38.6709	2.51011	0.485848	5.16646	2.38575e-07	1.01639e-06	PHF21B	112885		ENSG00000104299
ENSG00000056558	23.602	-0.834099	0.614416	-1.35755	0.174607	0.29129	TRAF1	7185		ENSG00000104312
ENSG00000056586	4620.93	0.43618	0.0655779	6.65133	2.90462e-11	1.63284e-10	RC3H2	54542		ENSG00000104320
ENSG00000056661	324.326	-0.51863	0.146855	-3.53158	0.000413091	0.00125895	NA	NA		ENSG00000104381
ENSG00000056736	400.209	1.78696	0.148493	12.034	2.3551e-33	3.42932e-32	IL17RB	55540		ENSG00000104408
ENSG00000056972	491.41	0.145615	0.125858	1.15698	0.247282	0.383395	TRAF3IP2	10758		ENSG00000104412
ENSG00000056998	57.7614	-2.49654	0.385525	-6.47569	9.43807e-11	5.13958e-10	GYG2	8908		ENSG00000104419
ENSG00000057019	2876.73	0.79889	0.0664116	12.0294	2.49024e-33	3.62215e-32	DCBLD2	131566		ENSG00000104442
ENSG00000057149	0.388298	2.57199	4.26899	0.602481	0.546854	NA	SERPINB3	6317		ENSG00000104447
ENSG00000057252	629.749	-1.15285	0.118838	-9.70101	2.98517e-22	2.94185e-21	SOAT1	6646		ENSG00000104472
ENSG00000057294	249.591	-0.84341	0.174755	-4.82625	1.3913e-06	5.55476e-06	PKP2	5318		ENSG00000104549
ENSG00000057468	4.50216	0.71984	1.15648	0.62244	0.533652	0.674027	MSH4	4438		ENSG00000104626
ENSG00000057593	1.08735	-0.415791	2.23617	-0.185939	0.852493	NA	F7	2155		ENSG00000104679
ENSG00000057608	6017.35	-0.253571	0.057056	-4.44424	8.82024e-06	3.25989e-05	GDI2	2665		ENSG00000104689
ENSG00000057657	8.22918	1.41276	0.95732	1.47574	0.140014	0.242873	PRDM1	639		ENSG00000104691
ENSG00000057663	440.083	-0.64392	0.134393	-4.79131	1.65698e-06	6.57504e-06	ATG5	9474		ENSG00000104695
ENSG00000057704	47.2165	-0.586509	0.416546	-1.40803	0.159122	0.270156	TMCC3	57458		ENSG00000104728
ENSG00000057757	975.943	1.63069	0.0995196	16.3857	2.42163e-60	7.22633e-59	PITHD1	57095		ENSG00000104755
ENSG00000057935	588.786	-1.11815	0.112865	-9.90695	3.88324e-23	3.97707e-22	MTA3	57504		ENSG00000104783
ENSG00000058056	1030.85	-1.30687	0.102695	-12.7258	4.25333e-37	6.99723e-36	USP13	8975		ENSG00000104804
ENSG00000058063	1767.27	-0.629502	0.0811591	-7.7564	8.73765e-15	5.97275e-14	ATP11B	23200		ENSG00000104808
ENSG00000058085	142.72	-0.297844	0.22918	-1.29961	0.193735	0.316273	LAMC2	3918		ENSG00000104814
ENSG00000058091	112.793	-1.60146	0.26663	-6.0063	1.89805e-09	9.52353e-09	CDK14	5218		ENSG00000104835
ENSG00000058262	8148.05	0.787682	0.0751534	10.481	1.05638e-25	1.18594e-24	SEC61A1	29927		ENSG00000104848
ENSG00000058272	2225.11	0.0862069	0.0771004	1.11811	0.263519	0.403147	PPP1R12A	4659		ENSG00000104856
ENSG00000058335	6.5178	3.60061	1.69143	2.12873	0.0332767	0.0712941	RASGRF1	5923		ENSG00000104879
ENSG00000058404	133.991	-0.423265	0.240977	-1.75646	0.0790105	0.150458	CAMK2B	816		ENSG00000104880
ENSG00000058453	331.341	1.6295	0.168695	9.65941	4.48457e-22	4.36934e-21	CROCC	9696		ENSG00000104884
ENSG00000058600	807.138	0.447147	0.102286	4.37153	1.23381e-05	4.48593e-05	POLR3E	55718		ENSG00000104888
ENSG00000058668	565.578	-2.38876	0.128601	-18.575	5.1226e-77	2.15749e-75	ATP2B4	493		ENSG00000104889
ENSG00000058673	4499.57	-0.446638	0.0669591	-6.67031	2.5527e-11	1.43988e-10	ZC3H11A	9877		ENSG00000104892
ENSG00000058729	318.282	-2.16104	0.162315	-13.3139	1.92193e-40	3.51359e-39	RIOK2	55781		ENSG00000104957
ENSG00000058799	293.337	0.0724216	0.15899	0.455509	0.648743	0.766423	YIPF1	54432		ENSG00000104967
ENSG00000058804	845.391	-1.62779	0.10546	-15.4351	9.50263e-54	2.43681e-52	NDC1	55706		ENSG00000104983
ENSG00000058866	2.00697	4.15654	2.2383	1.85701	0.0633095	0.124542	DGKG	1608		ENSG00000105048
ENSG00000059122	702.641	0.996429	0.135817	7.33655	2.19171e-13	1.39667e-12	FLYWCH1	84256		ENSG00000105072
ENSG00000059145	1054.95	1.39124	0.0986919	14.0968	3.97408e-45	8.20016e-44	UNKL	64718		ENSG00000105088
ENSG00000059377	10.2328	1.46345	0.790794	1.85061	0.064226	0.126074	TBXAS1	6916		ENSG00000105135
ENSG00000059378	81.331	0.707488	0.289776	2.4415	0.0146265	0.0341246	PARP12	64761		ENSG00000105202
ENSG00000059573	1555.19	-0.772759	0.0849406	-9.09764	9.23133e-20	8.07756e-19	ALDH18A1	5832		ENSG00000105219
ENSG00000059588	498.386	-0.633579	0.123699	-5.12192	3.02434e-07	1.27943e-06	TARBP1	6894		ENSG00000105255
ENSG00000059691	101.293	-1.92555	0.273025	-7.05265	1.75538e-12	1.06193e-11	GATB	5188		ENSG00000105258
ENSG00000059728	1049.36	0.569434	0.0988048	5.76322	8.25229e-09	3.9422e-08	MXD1	4084		ENSG00000105270
ENSG00000059758	451.768	-0.0482784	0.128786	-0.374873	0.707755	0.810768	CDK17	5128		ENSG00000105289
ENSG00000059769	469.54	1.72748	0.131541	13.1326	2.14138e-39	3.79995e-38	DNAJC25	548645		ENSG00000105290
ENSG00000059804	1.74613	-0.238927	1.94277	-0.122982	0.902121	0.944036	SLC2A3	6515		ENSG00000105327
ENSG00000059915	79.4425	0.479161	0.307062	1.56047	0.11865	0.212288	PSD	5662		ENSG00000105355
ENSG00000060069	294.783	0.297263	0.159116	1.86822	0.061731	0.121905	CTDP1	9150		ENSG00000105376
ENSG00000060138	3923.27	1.47035	0.0696907	21.0982	8.25636e-99	5.02901e-97	YBX3	8531		ENSG00000105402
ENSG00000060140	18.7288	-1.3841	0.610839	-2.2659	0.0234575	0.0521762	STYK1	55359		ENSG00000105427
ENSG00000060237	4688.2	0.304754	0.0657407	4.6357	3.55728e-06	1.37229e-05	WNK1	65125		ENSG00000105464
ENSG00000060303	4.19087	1.12646	1.2147	0.927361	0.353739	0.502017	NA	NA		ENSG00000105483
ENSG00000060339	1922.16	-0.0589122	0.0817373	-0.720751	0.471063	0.617498	CCAR1	55749		ENSG00000105499
ENSG00000060491	1582.95	0.331462	0.188236	1.76088	0.0782588	0.149261	OGFR	11054		ENSG00000105509
ENSG00000060566	4.17602	2.82578	1.3593	2.07885	0.0376308	0.0793203	CREB3L3	84699		ENSG00000105516
ENSG00000060642	316.164	0.0412617	0.170335	0.242239	0.808595	0.880395	PIGV	55650		ENSG00000105523
ENSG00000060656	1198.97	1.21706	0.0963234	12.6352	1.35131e-36	2.18924e-35	PTPRU	10076		ENSG00000105552
ENSG00000060688	425	-2.04071	0.147508	-13.8346	1.57582e-43	3.12092e-42	SNRNP40	9410		ENSG00000105641
ENSG00000060709	1.11748	1.29976	2.40566	0.540294	0.588994	NA	RIMBP2	23504		ENSG00000105650
ENSG00000060718	0.441353	1.74134	4.00236	0.435078	0.663506	NA	COL11A1	1301		ENSG00000105655
ENSG00000060749	1770.35	-0.522283	0.0884316	-5.90607	3.50368e-09	1.72323e-08	QSER1	79832		ENSG00000105656
ENSG00000060762	158.519	-0.109647	0.208721	-0.525331	0.599353	0.72864	MPC1	51660		ENSG00000105662
ENSG00000060971	849.536	0.846943	0.118519	7.14605	8.93121e-13	5.49794e-12	ACAA1	30		ENSG00000105664
ENSG00000060982	3.66412	-0.954636	1.27649	-0.747861	0.454544	0.602333	BCAT1	586		ENSG00000105676
ENSG00000061273	443.565	-0.16918	0.142401	-1.18805	0.234813	0.368095	HDAC7	51564		ENSG00000105699
ENSG00000061337	0.69701	-1.41894	3.55344	-0.399313	0.689662	NA	LZTS1	11178		ENSG00000105771
ENSG00000061455	141.076	-0.0502048	0.223156	-0.224976	0.821998	0.88983	PRDM6	93166		ENSG00000105793
ENSG00000061492	3.93576	4.5411	1.92749	2.35597	0.0184745	0.0420951	WNT8A	7478		ENSG00000105810
ENSG00000061656	139.918	1.335	0.230022	5.8038	6.48289e-09	3.12668e-08	SPAG4	6676		ENSG00000105825
ENSG00000061676	4089.78	-0.569543	0.0811469	-7.01867	2.23994e-12	1.34558e-11	NCKAP1	10787		ENSG00000105849
ENSG00000061794	606.875	-1.56674	0.115854	-13.5234	1.1381e-41	2.13788e-40	MRPS35	60488		ENSG00000105877
ENSG00000061918	27.8883	1.51875	0.865622	1.75452	0.0793419	0.151035	GUCY1B3	2983		ENSG00000105929
ENSG00000061936	731.761	-0.123352	0.1039	-1.18721	0.235143	0.368504	SFSWAP	6433		ENSG00000105939
ENSG00000061938	727.463	0.482309	0.13468	3.58114	0.0003421	0.00105345	TNK2	10188		ENSG00000105948
ENSG00000061987	2794.66	0.710993	0.069972	10.1611	2.95683e-24	3.14694e-23	MON2	23041		ENSG00000105968
ENSG00000062038	4423.2	2.1608	0.0842723	25.6407	5.36366e-145	6.2345e-143	CDH3	1001		ENSG00000105974
ENSG00000062096	0.647655	2.57146	3.16572	0.812281	0.41663	NA	ARSF	416		ENSG00000105976
ENSG00000062194	1722.93	-0.709009	0.0795706	-8.91044	5.08314e-19	4.30216e-18	GPBP1	65056		ENSG00000105997
ENSG00000062282	119.257	-1.68002	0.254768	-6.59431	4.27238e-11	2.38062e-10	DGAT2	84649		ENSG00000106003
ENSG00000062370	55.7419	-2.7204	0.395502	-6.87835	6.05486e-12	3.53362e-11	ZNF112	7771		ENSG00000106004
ENSG00000062485	2883.28	-1.15483	0.0733611	-15.7417	7.83391e-56	2.09993e-54	CS	1431		ENSG00000106018
ENSG00000062524	7.34899	0.839064	0.99978	0.839249	0.401329	0.551455	LTK	4058		ENSG00000106028
ENSG00000062582	7.87439	0.504874	0.90199	0.559733	0.575662	0.70897	MRPS24	64951		ENSG00000106086
ENSG00000062598	1015	0.446827	0.0974851	4.58354	4.5716e-06	1.74461e-05	ELMO2	63916		ENSG00000106105
ENSG00000062650	2053.05	-0.360142	0.0787626	-4.5725	4.81928e-06	1.83388e-05	WAPL	23063		ENSG00000106123
ENSG00000062716	25232.2	0.261079	0.051732	5.04677	4.49342e-07	1.87235e-06	VMP1	81671		ENSG00000106125
ENSG00000062725	20411.5	0.128199	0.0573272	2.23628	0.0253337	0.0559002	APPBP2	10513		ENSG00000106144
ENSG00000062822	409.553	-3.17064	0.167765	-18.8993	1.15493e-79	5.08972e-78	POLD1	5424		ENSG00000106290
ENSG00000063015	56.2725	1.80352	0.378275	4.76775	1.86299e-06	7.36507e-06	SEZ6	124925		ENSG00000106344
ENSG00000063046	8301.43	-0.881545	0.0598404	-14.7316	4.04074e-49	9.27212e-48	EIF4B	1975		ENSG00000106351
ENSG00000063127	13.0614	-1.75557	0.702358	-2.49953	0.0124357	0.0295126	SLC6A16	28968		ENSG00000106355
ENSG00000063169	509.089	-0.599163	0.121345	-4.9377	7.90513e-07	3.22976e-06	BICRA	29998		ENSG00000106366
ENSG00000063176	141.632	-0.960882	0.227904	-4.21617	2.48483e-05	8.74538e-05	SPHK2	56848		ENSG00000106367
ENSG00000063177	8822.84	-0.37909	0.0585622	-6.47328	9.58962e-11	5.2189e-10	RPL18	6141		ENSG00000106399
ENSG00000063180	72.1707	-0.0661442	0.321838	-0.20552	0.837166	0.900283	CA11	770		ENSG00000106443
ENSG00000063241	394.395	-1.67003	0.144185	-11.5826	5.05171e-31	6.89572e-30	ISOC2	79763		ENSG00000106477
ENSG00000063244	3779.14	-0.255609	0.0785796	-3.25287	0.00114248	0.00326432	U2AF2	11338		ENSG00000106479
ENSG00000063245	1623.31	0.045955	0.0892558	0.514869	0.606645	0.734987	EPN1	29924		ENSG00000106526
ENSG00000063322	1941.62	1.06839	0.0782198	13.6588	1.78954e-42	3.42937e-41	MED29	55588		ENSG00000106554
ENSG00000063438	113.063	-0.821543	0.25408	-3.2334	0.00122326	0.00348282	AHRR	57491		ENSG00000106603
ENSG00000063515	1.67456	1.59512	2.77016	0.575821	0.564736	0.699509	GSC2	2928		ENSG00000106665
ENSG00000063587	1046.76	1.49707	0.0944399	15.8521	1.36052e-56	3.69535e-55	ZNF275	10838		ENSG00000106686
ENSG00000063601	1086.08	0.292626	0.0878932	3.32934	0.000870535	0.00252941	MTMR1	8776		ENSG00000106692
ENSG00000063660	2693.07	1.72693	0.101502	17.0138	6.49164e-65	2.15186e-63	GPC1	2817		ENSG00000106701
ENSG00000063761	174.046	0.486413	0.195374	2.48965	0.012787	0.0302359	ADCK1	57143		ENSG00000106723
ENSG00000063854	878.703	0.97396	0.107622	9.04983	1.43186e-19	1.2435e-18	HAGH	3029		ENSG00000106785
ENSG00000063978	1112.24	-0.0827355	0.0918574	-0.900695	0.367751	0.516563	RNF4	6047		ENSG00000106799
ENSG00000064012	207.283	-2.02302	0.2058	-9.83002	8.36056e-23	8.45843e-22	CASP8	841		ENSG00000106804
ENSG00000064042	31.3342	0.603159	0.529656	1.13878	0.254796	0.392873	LIMCH1	22998		ENSG00000106992
ENSG00000064102	588.633	-1.97329	0.123671	-15.9559	2.5929e-57	7.1744e-56	INTS13	55726		ENSG00000107014
ENSG00000064115	2048.8	-0.309256	0.081943	-3.77404	0.000160626	0.000516371	TM7SF3	51768		ENSG00000107036
ENSG00000064195	449.277	2.64296	0.156244	16.9156	3.45416e-64	1.12813e-62	DLX3	1747		ENSG00000107130
ENSG00000064199	35.5861	-1.88	0.472607	-3.97795	6.95134e-05	0.000232948	SPA17	53340		ENSG00000107140
ENSG00000064201	18.6064	3.55353	0.803513	4.4225	9.75671e-06	3.59005e-05	TSPAN32	10077		ENSG00000107175
ENSG00000064205	473.828	1.28082	0.145616	8.79582	1.42003e-18	1.17386e-17	WISP2	8839		ENSG00000107186
ENSG00000064218	0.485414	0.156056	3.79855	0.0410831	0.96723	NA	DMRT3	58524		ENSG00000107242
ENSG00000064225	39.0786	2.27941	0.497037	4.58599	4.51835e-06	1.72553e-05	ST3GAL6	10402		ENSG00000107282
ENSG00000064270	550.292	-0.222858	0.117256	-1.90062	0.0573516	0.11466	ATP2C2	9914		ENSG00000107338
ENSG00000064300	373.007	4.51452	0.225013	20.0633	1.54335e-89	8.15096e-88	NGFR	4804		ENSG00000107443
ENSG00000064309	121.818	-0.411825	0.237469	-1.73423	0.0828774	0.156801	CDON	50937		ENSG00000107518
ENSG00000064313	1066.86	-1.05414	0.0907606	-11.6145	3.47663e-31	4.77753e-30	TAF2	6873		ENSG00000107521
ENSG00000064393	1678.26	-0.433701	0.0855462	-5.06979	3.98256e-07	1.66889e-06	HIPK2	28996		ENSG00000107537
ENSG00000064419	1527.63	-0.579043	0.0801646	-7.22318	5.07865e-13	3.17332e-12	TNPO3	23534		ENSG00000107551
ENSG00000064489	0.902318	-1.27282	3.04057	-0.418612	0.6755	NA	BORCS8-MEF2B	4207		ENSG00000107566
ENSG00000064490	166.888	-1.95955	0.210848	-9.29365	1.49081e-20	1.34836e-19	RFXANK	8625		ENSG00000107593
ENSG00000064545	188.02	-1.14191	0.203875	-5.60102	2.13089e-08	9.87123e-08	TMEM161A	54929		ENSG00000107614
ENSG00000064547	365.885	-0.907946	0.142393	-6.37632	1.81389e-10	9.74607e-10	LPAR2	9170		ENSG00000107618
ENSG00000064601	1274.14	0.569432	0.0997529	5.70843	1.14025e-08	5.38905e-08	CTSA	5476		ENSG00000107651
ENSG00000064607	1036.69	-0.284678	0.09391	-3.03139	0.0024343	0.00660648	SUGP2	10147		ENSG00000107669
ENSG00000064651	9256.41	0.762518	0.0561125	13.5891	4.64892e-42	8.82003e-41	SLC12A2	6558		ENSG00000107672
ENSG00000064652	291.574	-0.955016	0.165337	-5.77619	7.64112e-09	3.66141e-08	SNX24	28966		ENSG00000107731
ENSG00000064655	60.6015	0.0704795	0.336314	0.209565	0.834007	0.898188	EYA2	2139		ENSG00000107736
ENSG00000064666	305.905	0.330886	0.15734	2.103	0.035466	0.0753239	CNN2	1265		ENSG00000107738
ENSG00000064687	294.514	1.01311	0.163578	6.19342	5.88741e-10	3.06436e-09	ABCA7	10347		ENSG00000107796
ENSG00000064692	1.79831	-0.199489	1.82554	-0.109276	0.912983	0.949664	SNCAIP	9627		ENSG00000107819
ENSG00000064703	448.001	-0.935824	0.129782	-7.21072	5.56577e-13	3.46711e-12	DDX20	11218		ENSG00000107829
ENSG00000064726	1356.17	-0.251898	0.0969481	-2.59828	0.00936917	0.0228002	BTBD1	53339		ENSG00000107833
ENSG00000064763	48.0622	-0.421434	0.388032	-1.08608	0.277444	0.419197	FAR2	55711		ENSG00000107890
ENSG00000064787	376.239	-1.2773	0.151826	-8.41288	4.00053e-17	3.08298e-16	BCAS1	8537		ENSG00000107951
ENSG00000064835	3.78133	1.40865	1.30411	1.08016	0.280071	0.42204	POU1F1	5449		ENSG00000107960
ENSG00000064886	12.9188	0.187869	0.725309	0.259019	0.795621	0.872629	CHI3L2	1117		ENSG00000108055
ENSG00000064932	762.986	-0.586833	0.113004	-5.19305	2.06878e-07	8.85888e-07	SBNO2	22904		ENSG00000108061
ENSG00000064933	279.429	-1.95135	0.175135	-11.142	7.83753e-29	9.98656e-28	PMS1	5378		ENSG00000108106
ENSG00000064961	768.514	-0.836981	0.118434	-7.06706	1.58245e-12	9.59929e-12	HMG20B	10362		ENSG00000108187
ENSG00000064989	1.96025	-3.57881	2.11832	-1.68946	0.091132	0.169775	CALCRL	10203		ENSG00000108242
ENSG00000064995	618.657	-0.224444	0.11303	-1.9857	0.0470662	0.0965481	TAF11	6882		ENSG00000108262
ENSG00000064999	1076.84	0.554907	0.100499	5.52152	3.36078e-08	1.53522e-07	ANKS1A	23294		ENSG00000108272
ENSG00000065000	2584.81	0.251086	0.0691862	3.62914	0.000284372	0.00088438	AP3D1	8943		ENSG00000108292
ENSG00000065029	281.935	-0.589436	0.17421	-3.38348	0.000715733	0.00211119	ZNF76	7629		ENSG00000108309
ENSG00000065054	683.065	0.51707	0.123655	4.18154	2.89537e-05	0.000101061	SLC9A3R2	9351		ENSG00000108344
ENSG00000065057	101.287	-2.23787	0.282259	-7.92845	2.21904e-15	1.56716e-14	NTHL1	4913		ENSG00000108375
ENSG00000065060	1010.69	-0.875338	0.0929159	-9.42075	4.47884e-21	4.13807e-20	UHRF1BP1	54887		ENSG00000108379
ENSG00000065135	2814.94	-0.49614	0.0699034	-7.09751	1.27027e-12	7.75325e-12	GNAI3	2773		ENSG00000108387
ENSG00000065150	1886.13	-0.327137	0.0756325	-4.32535	1.52289e-05	5.47937e-05	IPO5	3843		ENSG00000108389
ENSG00000065154	2157.57	1.37941	0.0781391	17.6533	9.60361e-70	3.52106e-68	OAT	4942		ENSG00000108395
ENSG00000065183	653.024	-0.67575	0.110073	-6.13912	8.29798e-10	4.2706e-09	WDR3	10885		ENSG00000108406
ENSG00000065243	729.672	-0.832982	0.12248	-6.80094	1.03936e-11	5.99216e-11	PKN2	5586		ENSG00000108423
ENSG00000065268	175.999	-1.76755	0.205604	-8.59686	8.19237e-18	6.51912e-17	WDR18	57418		ENSG00000108424
ENSG00000065308	1611.87	-0.0418995	0.0839269	-0.499238	0.617612	0.743335	TRAM2	9697		ENSG00000108439
ENSG00000065320	2621.85	3.74511	0.0945474	39.6109	0	0	NTN1	9423		ENSG00000108448
ENSG00000065325	1.60959	-1.17127	1.96395	-0.596388	0.550916	NA	GLP2R	9340		ENSG00000108468
ENSG00000065328	748.389	-4.21564	0.154917	-27.2123	4.64593e-163	6.98674e-161	MCM10	55388		ENSG00000108506
ENSG00000065357	259.898	0.459987	0.173103	2.6573	0.00787686	0.0194803	DGKA	1606		ENSG00000108515
ENSG00000065361	2856.23	-1.54908	0.0761878	-20.3324	6.65312e-92	3.6364e-90	ERBB3	2065		ENSG00000108551
ENSG00000065371	0.545846	1.61795	3.87842	0.417168	0.676555	NA	ROPN1	54763		ENSG00000108559
ENSG00000065413	79.423	-1.99661	0.308127	-6.47983	9.18275e-11	5.00771e-10	ANKRD44	91526		ENSG00000108561
ENSG00000065427	4152.84	-0.330885	0.0650446	-5.08705	3.63676e-07	1.52879e-06	KARS	3735		ENSG00000108578
ENSG00000065457	1333.97	-0.192633	0.0837582	-2.29987	0.0214555	0.0481456	ADAT1	23536		ENSG00000108591
ENSG00000065485	388.846	0.81758	0.137537	5.94442	2.77434e-09	1.37416e-08	PDIA5	10954		ENSG00000108602
ENSG00000065491	314.334	-0.229488	0.155033	-1.48025	0.138805	0.241107	TBC1D22B	55633		ENSG00000108666
ENSG00000065518	1549.57	-1.0488	0.0799417	-13.1196	2.54287e-39	4.49145e-38	NDUFB4	4710		ENSG00000108669
ENSG00000065526	3371.42	-0.110402	0.0691848	-1.59575	0.110545	0.199978	SPEN	23013		ENSG00000108773
ENSG00000065534	117.309	-0.501328	0.244501	-2.05041	0.040324	0.0843426	MYLK	4638		ENSG00000108797
ENSG00000065548	1387.06	-0.723206	0.0872089	-8.2928	1.10609e-16	8.3169e-16	ZC3H15	55854		ENSG00000108821
ENSG00000065559	1010.64	0.522665	0.0949722	5.50335	3.72644e-08	1.69759e-07	MAP2K4	6416		ENSG00000108826
ENSG00000065600	74.7773	-0.197221	0.30939	-0.637451	0.523831	0.66578	TMEM206	55248		ENSG00000108852
ENSG00000065609	7.05927	3.60691	1.35183	2.66817	0.00762646	0.0189155	SNAP91	9892		ENSG00000108854
ENSG00000065613	1342.36	-0.172024	0.0962692	-1.78691	0.0739525	0.142313	SLK	9748		ENSG00000108924
ENSG00000065615	425.655	-0.303728	0.132349	-2.29489	0.0217392	0.0487124	CYB5R4	51167		ENSG00000108947
ENSG00000065618	16.8514	0.872871	0.673088	1.29682	0.194694	0.317625	COL17A1	1308		ENSG00000108950
ENSG00000065621	275.821	-1.9429	0.169255	-11.4792	1.6785e-30	2.24967e-29	GSTO2	119391		ENSG00000108984
ENSG00000065665	226.117	0.150323	0.178326	0.842968	0.399246	0.549405	SEC61A2	55176		ENSG00000109046
ENSG00000065675	0.689841	0.127561	3.82746	0.0333279	0.973413	NA	PRKCQ	5588		ENSG00000109072
ENSG00000065717	104.464	-1.67267	0.262742	-6.36622	1.93746e-10	1.03828e-09	TLE2	7089		ENSG00000109079
ENSG00000065802	535.731	0.59509	0.117806	5.05142	4.3854e-07	1.83021e-06	ASB1	51665		ENSG00000109084
ENSG00000065809	652.847	1.59703	0.114888	13.9007	6.2735e-44	1.25178e-42	FAM107B	83641		ENSG00000109089
ENSG00000065833	1260.51	-1.66577	0.0895809	-18.5952	3.51703e-77	1.48834e-75	ME1	4199		ENSG00000109107
ENSG00000065882	350.151	-1.34355	0.153832	-8.73383	2.46194e-18	2.01575e-17	TBC1D1	23216		ENSG00000109113
ENSG00000065883	1979.06	0.293976	0.0746008	3.94066	8.12593e-05	0.000270336	CDK13	8621		ENSG00000109265
ENSG00000065911	1644.22	-0.308039	0.0827265	-3.72358	0.000196417	0.00062352	MTHFD2	10797		ENSG00000109436
ENSG00000065923	1358.5	0.415082	0.0832235	4.98756	6.11466e-07	2.52263e-06	SLC9A7	84679		ENSG00000109519
ENSG00000065970	560.491	-0.641224	0.119726	-5.35575	8.52044e-08	3.7699e-07	FOXJ2	55810		ENSG00000109534
ENSG00000065978	8672.6	0.300623	0.057289	5.24748	1.54191e-07	6.66924e-07	YBX1	4904		ENSG00000109606
ENSG00000065989	294.779	4.46694	0.221759	20.1432	3.0847e-90	1.6389e-88	PDE4A	5141		ENSG00000109618
ENSG00000066027	611.66	-1.2511	0.116561	-10.7334	7.09242e-27	8.32758e-26	PPP2R5A	5525		ENSG00000109670
ENSG00000066032	0.464499	1.17944	3.71108	0.317816	0.750625	NA	CTNNA2	1496		ENSG00000109674
ENSG00000066044	1758.59	0.173952	0.0756679	2.29888	0.0215116	0.0482593	ELAVL1	1994		ENSG00000109680
ENSG00000066056	6.38033	1.72503	1.1983	1.43956	0.149993	0.257266	TIE1	7075		ENSG00000109705
ENSG00000066084	2044.8	-0.821233	0.0757759	-10.8376	2.28271e-27	2.75062e-26	DIP2B	57609		ENSG00000109743
ENSG00000066117	763.495	-0.774219	0.104354	-7.41917	1.17859e-13	7.60345e-13	SMARCD1	6602		ENSG00000109762
ENSG00000066135	1184.45	0.0517147	0.0882591	0.585942	0.557915	0.693757	KDM4A	9682		ENSG00000109771
ENSG00000066136	506.331	0.132681	0.121477	1.09223	0.274731	0.415877	NFYC	4802		ENSG00000109775
ENSG00000066185	8.02818	0.163987	0.902588	0.181686	0.855829	0.912972	ZMYND12	84217		ENSG00000109805
ENSG00000066230	60.1011	3.14411	0.494544	6.3576	2.04928e-10	1.09604e-09	SLC9A3	6550		ENSG00000109814
ENSG00000066248	39.7432	-1.11756	0.412266	-2.71078	0.00671255	0.0168466	NGEF	25791		ENSG00000109881
ENSG00000066279	2127.4	-3.30996	0.0956093	-34.6196	1.28106e-262	5.01459e-260	ASPM	259266		ENSG00000109927
ENSG00000066294	0.78634	2.50709	3.16696	0.79164	0.42857	NA	CD84	8832		ENSG00000110013
ENSG00000066322	1192.26	0.18034	0.0987482	1.82626	0.0678114	0.132109	ELOVL1	64834		ENSG00000110031
ENSG00000066336	5.54552	6.27775	1.757	3.573	0.000352913	0.00108474	SPI1	6688		ENSG00000110046
ENSG00000066379	162.276	-0.0844916	0.199918	-0.422632	0.672564	0.784769	ZNRD1	30834		ENSG00000110047
ENSG00000066382	63.8419	-1.86893	0.358068	-5.21948	1.79428e-07	7.72068e-07	MPPED2	744		ENSG00000110057
ENSG00000066405	1.5879	1.72951	2.38329	0.725678	0.468036	NA	CLDN18	51208		ENSG00000110060
ENSG00000066422	2822.53	1.17257	0.0775334	15.1234	1.13554e-51	2.77047e-50	ZBTB11	27107		ENSG00000110063
ENSG00000066427	531.147	-0.132064	0.121742	-1.08478	0.278018	0.419827	ATXN3	4287		ENSG00000110074
ENSG00000066455	1187.45	0.195435	0.0883591	2.21182	0.0269789	0.0591486	GOLGA5	9950		ENSG00000110107
ENSG00000066468	493.356	0.166375	0.121545	1.36883	0.171052	0.286554	FGFR2	2263		ENSG00000110108
ENSG00000066557	165.116	-1.89067	0.219851	-8.59981	7.98471e-18	6.35958e-17	LRRC40	55631		ENSG00000110169
ENSG00000066583	3581.13	-0.197932	0.0659265	-3.00232	0.00267932	0.00723087	ISOC1	51015		ENSG00000110237
ENSG00000066629	614.577	-0.499724	0.117954	-4.23659	2.26935e-05	8.022e-05	EML1	2009		ENSG00000110274
ENSG00000066651	175.22	-1.38098	0.227621	-6.06704	1.30291e-09	6.61973e-09	TRMT11	60487		ENSG00000110318
ENSG00000066654	1312.92	-0.397767	0.0840772	-4.73097	2.23445e-06	8.77234e-06	THUMPD1	55623		ENSG00000110324
ENSG00000066697	212.082	-1.53681	0.190522	-8.06628	7.2475e-16	5.24365e-15	MSANTD3	91283		ENSG00000110330
ENSG00000066735	249.145	-0.364258	0.17418	-2.09127	0.0365039	0.0772628	KIF26A	26153		ENSG00000110375
ENSG00000066739	1750.84	0.408122	0.0896771	4.55102	5.33876e-06	2.02172e-05	ATG2B	55102		ENSG00000110400
ENSG00000066777	1922.79	-0.491892	0.0773463	-6.35961	2.02268e-10	1.08264e-09	ARFGEF1	10565		ENSG00000110442
ENSG00000066813	1.03716	3.13462	2.83028	1.10753	0.268065	NA	ACSM2B	348158		ENSG00000110492
ENSG00000066827	200.106	-0.613005	0.190329	-3.22077	0.00127846	0.00362871	ZFAT	57623		ENSG00000110514
ENSG00000066855	727.487	-0.866876	0.110791	-7.82442	5.10013e-15	3.53254e-14	MTFR1	9650		ENSG00000110583
ENSG00000066923	256.057	1.63234	0.170246	9.58808	8.97375e-22	8.58912e-21	STAG3	10734		ENSG00000110660
ENSG00000066926	470.919	-0.101471	0.129548	-0.783269	0.433469	0.582584	FECH	2235		ENSG00000110665
ENSG00000066933	1626.42	-0.142179	0.0870672	-1.63298	0.102473	0.187299	MYO9A	4649		ENSG00000110693
ENSG00000067048	0.346878	-1.2614	4.55667	-0.276825	0.781914	NA	DDX3Y	8653		ENSG00000110697
ENSG00000067057	2035.62	-0.532696	0.0902476	-5.90261	3.57801e-09	1.75848e-08	PFKP	5214		ENSG00000110723
ENSG00000067064	2501.76	0.169951	0.0786229	2.16159	0.0306495	0.0663113	IDI1	3422		ENSG00000110871
ENSG00000067066	218.826	-1.15159	0.205168	-5.61292	1.98946e-08	9.2361e-08	SP100	6672		ENSG00000110876
ENSG00000067082	908.025	0.33876	0.101346	3.3426	0.000829963	0.00242077	KLF6	1316		ENSG00000110888
ENSG00000067113	169.111	1.16754	0.209358	5.57677	2.45022e-08	1.13033e-07	PLPP1	8611		ENSG00000110917
ENSG00000067141	2365.43	-0.1537	0.0718259	-2.1399	0.0323632	0.0695722	NEO1	4756		ENSG00000110921
ENSG00000067167	2155.33	0.316665	0.0757527	4.18025	2.91192e-05	0.000101625	TRAM1	23471		ENSG00000110925
ENSG00000067177	546.636	-0.603863	0.115369	-5.23418	1.65716e-07	7.15381e-07	PHKA1	5255		ENSG00000110958
ENSG00000067182	1279.37	-0.743679	0.0957088	-7.77023	7.83439e-15	5.37186e-14	TNFRSF1A	7132		ENSG00000111052
ENSG00000067191	23.5249	-1.67185	0.538531	-3.10447	0.0019062	0.00527654	CACNB1	782		ENSG00000111057
ENSG00000067208	669.486	1.04617	0.109081	9.59075	8.74448e-22	8.37871e-21	EVI5	7813		ENSG00000111058
ENSG00000067221	288.642	1.54353	0.183485	8.41231	4.02019e-17	3.09723e-16	STOML1	9399		ENSG00000111145
ENSG00000067225	36265.5	0.903453	0.0665169	13.5823	5.09917e-42	9.65361e-41	PKM	5315		ENSG00000111186
ENSG00000067248	1075.5	-0.724215	0.0924932	-7.82992	4.88173e-15	3.38302e-14	DHX29	54505		ENSG00000111196
ENSG00000067334	790.692	0.0965077	0.102864	0.938209	0.348137	0.496289	DNTTIP2	30836		ENSG00000111199
ENSG00000067365	223.924	-0.202086	0.177113	-1.141	0.253871	0.391787	METTL22	79091		ENSG00000111206
ENSG00000067369	677.687	-1.85333	0.120649	-15.3613	2.9755e-53	7.58637e-52	TP53BP1	7158		ENSG00000111231
ENSG00000067445	3.45998	1.09076	1.34151	0.813082	0.416171	0.565937	TRO	7216		ENSG00000111237
ENSG00000067533	573.976	-1.80046	0.155722	-11.562	6.42165e-31	8.73436e-30	RRP15	51018		ENSG00000111247
ENSG00000067560	6885.13	0.115996	0.0591783	1.96011	0.0499824	0.101754	RHOA	387		ENSG00000111249
ENSG00000067596	1096.79	-0.256567	0.0882674	-2.9067	0.00365258	0.00963666	DHX8	1659		ENSG00000111252
ENSG00000067601	88.2293	1.284	0.28998	4.42789	9.51615e-06	3.50876e-05	NA	NA		ENSG00000111261
ENSG00000067606	278.731	0.503733	0.162308	3.10356	0.00191205	0.00528998	PRKCZ	5590		ENSG00000111325
ENSG00000067704	1925.71	-0.616537	0.0796579	-7.73981	9.95644e-15	6.78844e-14	IARS2	55699		ENSG00000111348
ENSG00000067715	664.44	-1.34198	0.117471	-11.424	3.17466e-30	4.22305e-29	SYT1	6857		ENSG00000111364
ENSG00000067798	14.288	-1.33864	0.655196	-2.04311	0.0410414	0.0856077	NAV3	89795		ENSG00000111371
ENSG00000067829	1278.75	-0.150709	0.0956802	-1.57514	0.115225	0.20708	IDH3G	3421		ENSG00000111424
ENSG00000067836	636.554	-0.111992	0.123333	-0.908046	0.363854	0.512749	ROGDI	79641		ENSG00000111445
ENSG00000067840	415.083	1.75231	0.152797	11.4682	1.90517e-30	2.55089e-29	PDZD4	57595		ENSG00000111450
ENSG00000067842	5.03713	2.03764	1.35438	1.50448	0.132458	0.232157	ATP2B3	492		ENSG00000111554
ENSG00000067900	1934.9	-1.0536	0.0841915	-12.5143	6.233e-36	9.83461e-35	ROCK1	6093		ENSG00000111581
ENSG00000067955	1016.38	0.394991	0.100398	3.93426	8.34532e-05	0.000277288	CBFB	865		ENSG00000111596
ENSG00000067992	443.717	-1.06707	0.133984	-7.96414	1.66371e-15	1.18345e-14	PDK3	5165		ENSG00000111602
ENSG00000068001	415.829	0.583122	0.157605	3.69989	0.000215697	0.000681474	HYAL2	8692		ENSG00000111639
ENSG00000068024	432.598	0.673111	0.139729	4.81726	1.4554e-06	5.79676e-06	HDAC4	9759		ENSG00000111642
ENSG00000068028	191.025	-0.647414	0.194799	-3.3235	0.000888949	0.00257925	RASSF1	11186		ENSG00000111665
ENSG00000068078	2021.09	3.94029	0.112657	34.9759	5.22943e-268	2.17495e-265	FGFR3	2261		ENSG00000111667
ENSG00000068079	28.2931	-1.12497	0.500848	-2.24613	0.0246958	0.0546791	IFI35	3430		ENSG00000111674
ENSG00000068097	4336.54	-1.13824	0.0616053	-18.4763	3.20552e-76	1.32698e-74	HEATR6	63897		ENSG00000111696
ENSG00000068120	500.336	-0.262406	0.119999	-2.18673	0.0287625	0.062677	COASY	80347		ENSG00000111725
ENSG00000068137	341.728	-0.461381	0.168722	-2.73456	0.00624642	0.0157749	PLEKHH3	79990		ENSG00000111731
ENSG00000068305	1024.38	0.401758	0.0943788	4.25687	2.07312e-05	7.35276e-05	MEF2A	4205		ENSG00000111788
ENSG00000068308	871.666	0.60289	0.101707	5.92774	3.07131e-09	1.51646e-08	OTUD5	55593		ENSG00000111816
ENSG00000068323	603.592	-0.0473019	0.111422	-0.42453	0.671179	0.783641	TFE3	7030		ENSG00000111817
ENSG00000068354	110.461	-1.28713	0.248446	-5.18071	2.21038e-07	9.44247e-07	TBC1D25	4943		ENSG00000111832
ENSG00000068366	27.3295	-3.86353	0.657434	-5.87668	4.18577e-09	2.04435e-08	ACSL4	2182		ENSG00000111837
ENSG00000068383	516.239	0.448042	0.12407	3.61121	0.000304773	0.000943966	INPP5A	3632		ENSG00000111845
ENSG00000068394	252.013	-0.796511	0.16577	-4.80492	1.54814e-06	6.15326e-06	GPKOW	27238		ENSG00000111846
ENSG00000068400	680.156	-0.315535	0.113195	-2.78755	0.00531083	0.0136057	GRIPAP1	56850		ENSG00000111850
ENSG00000068438	312.289	-0.841828	0.151878	-5.54279	2.97692e-08	1.36432e-07	FTSJ1	24140		ENSG00000111859
ENSG00000068489	2337.94	-3.80825	0.0932311	-40.8475	0	0	PRR11	55771		ENSG00000111860
ENSG00000068615	200.648	-0.0518123	0.184071	-0.28148	0.778342	0.860951	REEP1	65055		ENSG00000111907
ENSG00000068650	625.073	-0.121208	0.114486	-1.05872	0.289729	0.432651	ATP11A	23250		ENSG00000111962
ENSG00000068654	2459.91	-0.0807099	0.0753236	-1.07151	0.283941	0.426135	POLR1A	25885		ENSG00000111981
ENSG00000068697	4791.83	0.00394253	0.0632742	0.0623086	0.950317	0.969884	LAPTM4A	9741		ENSG00000112029
ENSG00000068724	1182.14	1.13169	0.102628	11.0271	2.82687e-28	3.52109e-27	TTC7A	57217		ENSG00000112033
ENSG00000068745	997.223	0.613952	0.0948849	6.4705	9.76822e-11	5.31284e-10	IP6K2	51447		ENSG00000112041
ENSG00000068781	0.222509	2.49511	4.89809	0.509405	0.610469	NA	STON1-GTF2A1L	286749		ENSG00000112053
ENSG00000068784	573.42	-0.837256	0.118502	-7.06531	1.60256e-12	9.71464e-12	SRBD1	55133		ENSG00000112078
ENSG00000068793	2032.32	-0.0735346	0.0744586	-0.98759	0.323353	0.470532	NA	NA		ENSG00000112081
ENSG00000068796	1254.02	0.00186774	0.0895504	0.0208568	0.98336	0.990254	KIF2A	3796		ENSG00000112096
ENSG00000068831	7.78815	0.189018	0.995922	0.189792	0.849472	0.908886	RASGRP2	10235		ENSG00000112118
ENSG00000068878	3021.95	0.114654	0.0668045	1.71626	0.0861153	0.162017	PSME4	23198		ENSG00000112130
ENSG00000068885	193.692	-1.06454	0.206298	-5.16022	2.46658e-07	1.04907e-06	IFT80	57560		ENSG00000112139
ENSG00000068903	381.605	-0.0843114	0.135751	-0.621074	0.534551	0.67467	SIRT2	22933		ENSG00000112149
ENSG00000068912	855.203	-0.401479	0.100381	-3.99957	6.3458e-05	0.000213759	ERLEC1	27248		ENSG00000112167
ENSG00000068971	108.806	-0.0520383	0.238406	-0.218276	0.827214	0.893221	PPP2R5B	5526		ENSG00000112175
ENSG00000068976	63.5516	1.7834	0.386521	4.61398	3.95032e-06	1.51665e-05	PYGM	5837		ENSG00000112182
ENSG00000068985	0.304474	0.127569	4.99749	0.0255266	0.979635	NA	PAGE1	8712		ENSG00000112208
ENSG00000069011	159.199	-0.108593	0.222796	-0.48741	0.625968	0.74907	PITX1	5307		ENSG00000112210
ENSG00000069018	1.91213	0.0538646	1.86813	0.0288334	0.976997	0.986111	TRPC7	57113		ENSG00000112246
ENSG00000069020	1955.35	1.03036	0.0785019	13.1253	2.35857e-39	4.17145e-38	MAST4	375449		ENSG00000112312
ENSG00000069122	1.97905	-0.131394	2.07558	-0.0633046	0.949524	0.969469	ADGRF5	221395		ENSG00000112320
ENSG00000069188	275.538	-0.319368	0.167332	-1.90859	0.0563153	0.112817	SDK2	54549		ENSG00000112343
ENSG00000069206	0.499553	3.13211	3.83577	0.816553	0.414184	NA	ADAM7	8756		ENSG00000112406
ENSG00000069248	1205.29	0.120519	0.0949177	1.26972	0.204184	0.329991	NUP133	55746		ENSG00000112541
ENSG00000069275	19152.9	-0.680202	0.0699038	-9.73054	2.23398e-22	2.21467e-21	NUCKS1	64710		ENSG00000112561
ENSG00000069329	2351.63	0.193351	0.07248	2.66764	0.00763856	0.0189402	VPS35	55737		ENSG00000112599
ENSG00000069345	1274.85	-0.168126	0.0890163	-1.88871	0.0589301	0.117349	DNAJA2	10294		ENSG00000112624
ENSG00000069399	453.738	-0.0253404	0.135884	-0.186485	0.852064	0.91078	BCL3	602		ENSG00000112655
ENSG00000069424	174.169	0.0435973	0.206148	0.211486	0.832508	0.89719	KCNAB2	8514		ENSG00000112658
ENSG00000069431	5.84114	0.340475	1.02563	0.331966	0.739915	0.834677	ABCC9	10060		ENSG00000112679
ENSG00000069482	294.16	1.14763	0.158477	7.24163	4.43335e-13	2.77794e-12	GAL	51083		ENSG00000112685
ENSG00000069493	74.9553	-0.999008	0.307644	-3.24729	0.0011651	0.00332431	CLEC2D	29121		ENSG00000112715
ENSG00000069509	187.09	-0.889822	0.197349	-4.50887	6.51726e-06	2.44024e-05	FUNDC1	139341		ENSG00000112742
ENSG00000069535	292.631	-1.34053	0.154963	-8.65065	5.12059e-18	4.12031e-17	MAOB	4129		ENSG00000112759
ENSG00000069667	265.627	1.36775	0.177268	7.71573	1.20288e-14	8.16377e-14	RORA	6095		ENSG00000112773
ENSG00000069696	7.43346	1.252	0.945224	1.32455	0.18532	0.305534	DRD4	1815		ENSG00000112796
ENSG00000069702	28.4387	0.263229	0.518964	0.50722	0.612001	0.738752	TGFBR3	7049		ENSG00000112812
ENSG00000069712	47.2935	-1.51462	0.38475	-3.93664	8.26288e-05	0.000274721	KIAA1107	23285		ENSG00000112852
ENSG00000069764	25.5591	-0.669307	0.515679	-1.29792	0.194317	0.31711	PLA2G10	8399		ENSG00000112855
ENSG00000069812	563.632	5.00118	0.195722	25.5524	5.15879e-144	5.91882e-142	HES2	54626		ENSG00000112874
ENSG00000069849	2142.54	0.600379	0.0760961	7.88975	3.02786e-15	2.12317e-14	ATP1B3	483		ENSG00000112984
ENSG00000069869	481.783	-2.40231	0.14658	-16.3891	2.28951e-60	6.83975e-59	NEDD4	4734		ENSG00000113013
ENSG00000069943	98.9593	-2.9523	0.306003	-9.64796	5.01423e-22	4.87468e-21	PIGB	9488		ENSG00000113048
ENSG00000069956	4385.91	0.621742	0.0721124	8.62185	6.58818e-18	5.27094e-17	MAPK6	5597		ENSG00000113070
ENSG00000069966	474.055	-0.0674302	0.127812	-0.527571	0.597797	0.727546	GNB5	10681		ENSG00000113205
ENSG00000069974	147.451	-1.99526	0.230598	-8.65255	5.0361e-18	4.05478e-17	RAB27A	5873		ENSG00000113212
ENSG00000069998	415.623	-0.823909	0.136549	-6.03381	1.60136e-09	8.08057e-09	HDHD5	27440		ENSG00000113272
ENSG00000070010	1185.32	-0.239121	0.086042	-2.77912	0.00545064	0.0139252	UFD1	7353		ENSG00000113296
ENSG00000070018	670.288	-1.17408	0.114476	-10.2562	1.11023e-24	1.19936e-23	LRP6	4040		ENSG00000113318
ENSG00000070019	30.6424	3.07999	0.567983	5.42268	5.87107e-08	2.62914e-07	GUCY2C	2984		ENSG00000113356
ENSG00000070031	1.29028	0.248748	2.25431	0.110343	0.912137	NA	SCT	6343		ENSG00000113360
ENSG00000070047	965.642	0.715731	0.115626	6.19003	6.01536e-10	3.12912e-09	PHRF1	57661		ENSG00000113368
ENSG00000070061	1385.76	-2.04988	0.0924282	-22.1781	5.59257e-109	3.93818e-107	IKBKAP	8518		ENSG00000113389
ENSG00000070081	963.809	-0.168715	0.0991602	-1.70144	0.0888608	0.166302	NUCB2	4925		ENSG00000113391
ENSG00000070087	2263.66	-1.34923	0.0779525	-17.3083	4.07315e-67	1.41171e-65	PFN2	5217		ENSG00000113396
ENSG00000070159	1587.01	0.0755622	0.0837936	0.901766	0.367181	0.516004	PTPN3	5774		ENSG00000113460
ENSG00000070182	99.1805	-0.657835	0.274478	-2.39668	0.0165443	0.0381642	SPTB	6710		ENSG00000113494
ENSG00000070190	5.24795	0.371293	1.16832	0.317801	0.750636	0.842577	DAPP1	27071		ENSG00000113504
ENSG00000070214	3362.92	-1.0907	0.0711354	-15.3327	4.62345e-53	1.17318e-51	SLC44A1	23446		ENSG00000113522
ENSG00000070269	400.084	0.162993	0.134186	1.21467	0.22449	0.355472	TMEM260	54916		ENSG00000113532
ENSG00000070366	1185.12	0.704184	0.0882118	7.98288	1.42956e-15	1.01989e-14	SMG6	23293		ENSG00000113555
ENSG00000070367	1375.43	-0.794666	0.101945	-7.79506	6.43801e-15	4.43956e-14	EXOC5	10640		ENSG00000113569
ENSG00000070371	92.9939	-1.72741	0.300428	-5.74982	8.93361e-09	4.25622e-08	CLTCL1	8218		ENSG00000113593
ENSG00000070388	20.2639	1.79048	0.601332	2.97752	0.00290588	0.00780057	FGF22	27006		ENSG00000113597
ENSG00000070404	641.029	1.83995	0.136129	13.5162	1.2552e-41	2.35454e-40	FSTL3	10272		ENSG00000113638
ENSG00000070413	1896.48	0.571873	0.0882789	6.47803	9.29309e-11	5.0627e-10	DGCR2	9993		ENSG00000113649
ENSG00000070423	499.398	0.473266	0.139624	3.38958	0.000699995	0.00206752	RNF126	55658		ENSG00000113721
ENSG00000070444	488.396	-0.103307	0.125483	-0.823271	0.410354	0.560292	MNT	4335		ENSG00000113734
ENSG00000070476	893.184	0.642288	0.104293	6.15853	7.34253e-10	3.79576e-09	ZXDC	79364		ENSG00000113739
ENSG00000070495	360.868	-0.679764	0.15402	-4.41349	1.01717e-05	3.7345e-05	JMJD6	23210		ENSG00000113742
ENSG00000070501	151.519	-0.480201	0.213514	-2.24904	0.0245102	0.0542998	POLB	5423		ENSG00000113758
ENSG00000070526	11.0969	1.28607	0.819472	1.56939	0.116556	0.209091	ST6GALNAC1	55808		ENSG00000113790
ENSG00000070540	300.081	-1.00721	0.154589	-6.51542	7.24858e-11	3.97902e-10	WIPI1	55062		ENSG00000113810
ENSG00000070601	15.5254	1.94434	0.723077	2.68898	0.00716718	0.0178746	FRMPD1	22844		ENSG00000113838
ENSG00000070610	677.052	0.926355	0.122647	7.55299	4.25379e-14	2.80474e-13	GBA2	57704		ENSG00000113966
ENSG00000070614	1061.46	-0.10433	0.0966536	-1.07942	0.280399	0.422375	NDST1	3340		ENSG00000114026
ENSG00000070669	679.786	-0.259981	0.111133	-2.33937	0.0193164	0.0438258	ASNS	440		ENSG00000114107
ENSG00000070718	335.34	0.314887	0.158064	1.99215	0.046355	0.0952874	AP3M2	10947		ENSG00000114126
ENSG00000070729	1.16928	1.63314	2.50505	0.651939	0.51444	NA	CNGB1	1258		ENSG00000114127
ENSG00000070731	760.002	-0.696538	0.104001	-6.69739	2.12173e-11	1.20188e-10	ST6GALNAC2	10610		ENSG00000114166
ENSG00000070748	0.374746	2.49576	4.72531	0.528168	0.597383	NA	CHAT	1103		ENSG00000114270
ENSG00000070756	40269.5	0.13999	0.0588724	2.37786	0.0174137	0.039948	PABPC1	26986		ENSG00000114279
ENSG00000070759	170.572	0.394336	0.200516	1.9666	0.0492288	0.100396	TESK2	10420		ENSG00000114315
ENSG00000070761	271.086	-0.205312	0.172511	-1.19014	0.233992	0.367176	CFAP20	29105		ENSG00000114316
ENSG00000070770	1239.73	0.135962	0.0878638	1.54742	0.121762	0.216779	CSNK2A2	1459		ENSG00000114346
ENSG00000070778	184.876	-1.24896	0.207267	-6.02586	1.68208e-09	8.47024e-09	PTPN21	11099		ENSG00000114378
ENSG00000070785	243.773	-1.27958	0.177884	-7.19331	6.32392e-13	3.92012e-12	EIF2B3	8891		ENSG00000114383
ENSG00000070808	0.723707	1.78378	3.16969	0.56276	0.573598	NA	CAMK2A	815		ENSG00000114388
ENSG00000070814	1222.5	-1.90026	0.0961146	-19.7708	5.31231e-87	2.70369e-85	TCOF1	6949		ENSG00000114405
ENSG00000070831	4737.9	0.129198	0.0620071	2.08361	0.0371961	0.0785096	CDC42	998		ENSG00000114416
ENSG00000070882	26.4428	-0.152213	0.487456	-0.312259	0.754844	0.845605	OSBPL3	26031		ENSG00000114554
ENSG00000070886	2.33695	2.097	1.77981	1.17822	0.23871	0.372821	EPHA8	2046		ENSG00000114646
ENSG00000070915	0.923477	1.65881	2.77922	0.596861	0.5506	NA	SLC12A3	6559		ENSG00000114654
ENSG00000070950	437.856	-2.90928	0.155839	-18.6685	8.9355e-78	3.81774e-76	RAD18	56852		ENSG00000114656
ENSG00000070961	4130.65	0.791545	0.0628672	12.5908	2.37405e-36	3.80906e-35	ATP2B1	490		ENSG00000114686
ENSG00000070985	4.57859	2.06193	1.26941	1.62431	0.104309	0.190184	TRPM5	29850		ENSG00000114744
ENSG00000071051	291.372	-0.305758	0.158592	-1.92796	0.0538606	0.108603	NCK2	8440		ENSG00000114757
ENSG00000071054	2194.4	0.631556	0.075935	8.31706	9.01719e-17	6.81874e-16	MAP4K4	9448		ENSG00000114767
ENSG00000071073	1166.15	0.518286	0.0921047	5.62714	1.83223e-08	8.53372e-08	MGAT4A	11320		ENSG00000114805
ENSG00000071082	6701.03	-0.359175	0.0559933	-6.41461	1.41186e-10	7.6229e-10	RPL31	6160		ENSG00000114859
ENSG00000071127	6543.66	1.04503	0.0655929	15.932	3.79762e-57	1.04427e-55	WDR1	9948		ENSG00000114861
ENSG00000071189	1016.02	-0.186848	0.0982975	-1.90084	0.0573226	0.114611	SNX13	23161		ENSG00000114948
ENSG00000071203	0.277044	1.63009	4.98759	0.32683	0.743796	NA	MS4A12	54860		ENSG00000114993
ENSG00000071205	654.635	0.595105	0.110499	5.38563	7.21897e-08	3.21168e-07	ARHGAP10	79658		ENSG00000115008
ENSG00000071242	158.816	-0.173129	0.206169	-0.839745	0.401051	0.551233	RPS6KA2	6196		ENSG00000115041
ENSG00000071243	204.77	-1.24065	0.193388	-6.41534	1.40507e-10	7.58775e-10	ING3	54556		ENSG00000115112
ENSG00000071246	154.562	-0.943381	0.209794	-4.49671	6.90133e-06	2.57824e-05	VASH1	22846		ENSG00000115129
ENSG00000071282	96.1059	-0.102314	0.255312	-0.400741	0.688611	0.796248	LMCD1	29995		ENSG00000115155
ENSG00000071462	1963.15	0.695642	0.0757431	9.18423	4.14473e-20	3.67503e-19	BUD23	114049		ENSG00000115163
ENSG00000071537	2975.47	-0.418434	0.0692921	-6.03869	1.55366e-09	7.84879e-09	SEL1L	6400		ENSG00000115194
ENSG00000071539	493.542	-3.11935	0.152164	-20.4999	2.15684e-93	1.20106e-91	TRIP13	9319		ENSG00000115239
ENSG00000071553	5229.62	0.765845	0.081585	9.38708	6.16842e-21	5.66567e-20	ATP6AP1	537		ENSG00000115266
ENSG00000071564	886.98	-1.05592	0.105139	-10.0431	9.85569e-24	1.0308e-22	TCF3	6929		ENSG00000115271
ENSG00000071575	1378.53	1.88386	0.0893251	21.09	9.83498e-99	5.97688e-97	TRIB2	28951		ENSG00000115295
ENSG00000071626	1237.71	-1.27786	0.0951486	-13.4301	4.02902e-41	7.49437e-40	DAZAP1	26528		ENSG00000115297
ENSG00000071655	439.973	-0.292576	0.155732	-1.87872	0.0602825	0.119528	MBD3	53615		ENSG00000115306
ENSG00000071677	2.67049	0.209609	1.7742	0.118143	0.905955	0.94612	PRLH	51052		ENSG00000115325
ENSG00000071794	1497.17	-2.70801	0.096616	-28.0286	7.29075e-173	1.24401e-170	HLTF	6596		ENSG00000115339
ENSG00000071859	1548.28	0.330954	0.0794135	4.16748	3.07982e-05	0.00010726	FAM50A	9130		ENSG00000115365
ENSG00000071889	747.583	0.424477	0.123017	3.45056	0.000559435	0.0016773	FAM3A	60343		ENSG00000115368
ENSG00000071894	1955.8	0.40827	0.0903232	4.5201	6.18101e-06	2.32218e-05	CPSF1	29894		ENSG00000115392
ENSG00000071909	3.79266	5.26696	1.84621	2.85285	0.00433285	0.0112871	MYO3B	140469		ENSG00000115419
ENSG00000071967	17.8323	1.65892	0.699055	2.37308	0.0176402	0.040405	CYBRD1	79901		ENSG00000115425
ENSG00000071991	0.573276	0.127563	4.06048	0.0314158	0.974938	NA	CDH19	28513		ENSG00000115461
ENSG00000071994	960.717	-0.444188	0.0942775	-4.7115	2.459e-06	9.61987e-06	PDCD2	5134		ENSG00000115464
ENSG00000072041	0.832484	1.60919	3.36433	0.47831	0.632429	NA	SLC6A15	55117		ENSG00000115484
ENSG00000072042	1092.25	-1.26711	0.100581	-12.5979	2.16906e-36	3.48647e-35	RDH11	51109		ENSG00000115524
ENSG00000072062	3707.2	0.916818	0.0650111	14.1025	3.66677e-45	7.57193e-44	PRKACA	5566		ENSG00000115525
ENSG00000072071	1143.62	0.379244	0.0976881	3.8822	0.000103517	0.000340678	ADGRL1	22859		ENSG00000115526
ENSG00000072080	1.44304	0.0490878	2.01538	0.0243565	0.980568	NA	SPP2	6694		ENSG00000115594
ENSG00000072110	4007.71	-0.0753441	0.0706821	-1.06596	0.286443	0.428906	ACTN1	87		ENSG00000115598
ENSG00000072121	696.418	-1.00372	0.109285	-9.18444	4.13686e-20	3.66928e-19	ZFYVE26	23503		ENSG00000115616
ENSG00000072133	101.139	-0.731639	0.252056	-2.90268	0.00369984	0.00975169	RPS6KA6	27330		ENSG00000115641
ENSG00000072134	445.248	-0.570602	0.132479	-4.30712	1.65396e-05	5.93331e-05	EPN2	22905		ENSG00000115657
ENSG00000072135	757.176	-0.85148	0.11285	-7.54524	4.51469e-14	2.97308e-13	PTPN18	26469		ENSG00000115705
ENSG00000072163	2.70783	3.14035	1.98542	1.58171	0.113716	0.204755	LIMS2	55679		ENSG00000115718
ENSG00000072182	12.3767	0.411463	0.754933	0.545032	0.585731	0.717165	ASIC4	55515		ENSG00000115738
ENSG00000072195	123.74	-0.0351143	0.238584	-0.147178	0.882992	0.931415	SPEG	10290		ENSG00000115756
ENSG00000072201	73.2132	-1.64698	0.324747	-5.0716	3.94492e-07	1.65364e-06	LNX1	84708		ENSG00000115761
ENSG00000072210	1016.57	-0.179182	0.0890201	-2.01282	0.0441332	0.0912886	ALDH3A2	224		ENSG00000115816
ENSG00000072274	13729.7	0.17373	0.054796	3.17048	0.00152189	0.00427363	TFRC	7037		ENSG00000115825
ENSG00000072310	2822.31	-0.0476231	0.096648	-0.492748	0.622191	0.746618	SREBF1	6720		ENSG00000115840
ENSG00000072315	2.31147	1.96362	1.75774	1.11713	0.26394	0.40355	TRPC5	7224		ENSG00000115844
ENSG00000072364	4657.53	0.044546	0.0721995	0.616985	0.537245	0.676894	AFF4	27125		ENSG00000115875
ENSG00000072401	381.506	1.37248	0.180837	7.58961	3.20881e-14	2.12892e-13	UBE2D1	7321		ENSG00000115884
ENSG00000072415	1200.53	-0.0081438	0.0914909	-0.0890121	0.929072	0.957795	MPP5	64398		ENSG00000115942
ENSG00000072422	345.709	0.984824	0.14411	6.83384	8.26703e-12	4.79729e-11	RHOBTB1	9886		ENSG00000115956
ENSG00000072444	0.228438	-1.25991	4.98759	-0.252609	0.800571	NA	NA	NA		ENSG00000115963
ENSG00000072501	3166.89	-1.25003	0.0753455	-16.5906	8.1532e-62	2.51474e-60	SMC1A	8243		ENSG00000115966
ENSG00000072506	1292.51	-0.121491	0.0856616	-1.41826	0.156114	0.266001	HSD17B10	3028		ENSG00000116001
ENSG00000072518	1796.57	-0.254622	0.0763492	-3.33496	0.000853112	0.00248366	MARK2	2011		ENSG00000116016
ENSG00000072571	687.719	-2.59148	0.130134	-19.9139	3.08569e-88	1.61049e-86	HMMR	3161		ENSG00000116032
ENSG00000072609	1066.51	0.724515	0.0954455	7.59088	3.17741e-14	2.10861e-13	CHFR	55743		ENSG00000116062
ENSG00000072682	805.277	1.66736	0.11257	14.8117	1.23106e-49	2.85191e-48	P4HA2	8974		ENSG00000116095
ENSG00000072694	0.499823	0.127392	4.70852	0.0270557	0.978415	NA	FCGR2B	2213		ENSG00000116106
ENSG00000072736	732.136	-0.00391897	0.103826	-0.0377454	0.969891	0.982012	NFATC3	4775		ENSG00000116120
ENSG00000072756	919.047	0.112046	0.103143	1.08631	0.277341	0.419114	TRNT1	51095		ENSG00000116128
ENSG00000072778	4027.55	0.830062	0.0897911	9.24436	2.36647e-20	2.12018e-19	ACADVL	37		ENSG00000116151
ENSG00000072786	918.572	0.425857	0.0976925	4.35916	1.30563e-05	4.73412e-05	STK10	6793		ENSG00000116161
ENSG00000072803	2057.47	0.614614	0.072837	8.43821	3.22243e-17	2.4949e-16	FBXW11	23291		ENSG00000116191
ENSG00000072818	131.492	0.676841	0.246238	2.74873	0.00598276	0.0151752	ACAP1	9744		ENSG00000116198
ENSG00000072832	1.07239	-1.27504	2.90148	-0.439446	0.660339	NA	CRMP1	1400		ENSG00000116205
ENSG00000072840	0.410372	-1.44432	4.28523	-0.337045	0.736083	NA	EVC	2121		ENSG00000116209
ENSG00000072849	769.69	-0.813511	0.101307	-8.03015	9.73554e-16	7.00759e-15	DERL2	51009		ENSG00000116212
ENSG00000072858	904.68	-1.28218	0.0976606	-13.1289	2.24756e-39	3.9804e-38	SIDT1	54847		ENSG00000116237
ENSG00000072864	359.585	-0.88156	0.15412	-5.71996	1.06551e-08	5.04567e-08	NDE1	54820		ENSG00000116337
ENSG00000072952	3.28788	0.208308	1.42278	0.146409	0.883598	0.931618	MRVI1	10335		ENSG00000116396
ENSG00000072954	123.566	1.06086	0.241465	4.39341	1.11584e-05	4.07706e-05	TMEM38A	79041		ENSG00000116489
ENSG00000072958	653.438	-0.835434	0.124171	-6.72811	1.71887e-11	9.79927e-11	AP1M1	8907		ENSG00000116514
ENSG00000073008	655.21	0.202887	0.122773	1.65254	0.0984245	0.18098	PVR	5817		ENSG00000116560
ENSG00000073009	423.429	0.656167	0.148018	4.43302	9.29235e-06	3.42724e-05	NA	NA		ENSG00000116584
ENSG00000073050	390.842	-1.07818	0.141514	-7.6189	2.5584e-14	1.70761e-13	XRCC1	7515		ENSG00000116604
ENSG00000073060	2095.46	1.60323	0.0857102	18.7052	4.48684e-78	1.93254e-76	SCARB1	949		ENSG00000116685
ENSG00000073067	24.3767	-0.00519234	0.486423	-0.0106745	0.991483	0.994884	CYP2W1	54905		ENSG00000116717
ENSG00000073111	2049.24	-3.4349	0.0968715	-35.4584	2.15611e-275	9.56522e-273	MCM2	4171		ENSG00000116731
ENSG00000073146	1.30355	3.1758	2.49162	1.2746	0.202453	NA	MOV10L1	54456		ENSG00000116741
ENSG00000073150	227.257	0.597283	0.174746	3.418	0.000630842	0.00187743	PANX2	56666		ENSG00000116750
ENSG00000073169	192.564	0.320467	0.225162	1.42327	0.154657	0.263972	SELENOO	83642		ENSG00000116761
ENSG00000073282	37.2613	-2.61669	0.528661	-4.94965	7.43486e-07	3.04604e-06	TP63	8626		ENSG00000116791
ENSG00000073331	104.975	-2.8031	0.291757	-9.60766	7.42185e-22	7.14743e-21	ALPK1	80216		ENSG00000116793
ENSG00000073350	5102.18	0.164423	0.0791377	2.07768	0.0377389	0.0794977	LLGL2	3993		ENSG00000116830
ENSG00000073417	1578.52	0.214387	0.0812163	2.63971	0.0082977	0.0204167	PDE8A	5151		ENSG00000116883
ENSG00000073464	66.2555	2.42075	0.35466	6.82554	8.75957e-12	5.07426e-11	CLCN4	1183		ENSG00000116957
ENSG00000073536	110.696	-2.16863	0.274323	-7.90538	2.67119e-15	1.87951e-14	NLE1	54475		ENSG00000116983
ENSG00000073578	3821.79	0.894986	0.0633162	14.1352	2.30517e-45	4.78993e-44	SDHA	6389		ENSG00000117016
ENSG00000073584	592.718	-0.394281	0.119212	-3.30739	0.000941691	0.00272485	SMARCE1	6605		ENSG00000117114
ENSG00000073598	0.255771	0.127414	4.99749	0.0254956	0.97966	NA	FNDC8	54752		ENSG00000117115
ENSG00000073605	45.6068	0.201716	0.370844	0.543938	0.586484	0.717781	GSDMB	55876		ENSG00000117139
ENSG00000073614	1241.52	-0.538893	0.0856347	-6.29293	3.1152e-10	1.64819e-09	KDM5A	5927		ENSG00000117155
ENSG00000073670	186.658	1.18431	0.211965	5.5873	2.30631e-08	1.06579e-07	ADAM11	4185		ENSG00000117174
ENSG00000073711	688.452	0.583404	0.109052	5.3498	8.80513e-08	3.89263e-07	PPP2R3A	5523		ENSG00000117242
ENSG00000073712	874.827	-0.239067	0.0992008	-2.40993	0.0159556	0.0369407	FERMT2	10979		ENSG00000117266
ENSG00000073734	1.49968	4.57197	2.42807	1.88297	0.059705	NA	ABCB11	8647		ENSG00000117289
ENSG00000073737	0.727372	3.53473	3.34404	1.05702	0.290501	NA	DHRS9	10170		ENSG00000117308
ENSG00000073754	0.277044	1.63009	4.98759	0.32683	0.743796	NA	CD5L	922		ENSG00000117335
ENSG00000073756	1.88129	0.784196	1.84788	0.424377	0.671291	0.783703	PTGS2	5743		ENSG00000117399
ENSG00000073792	121.482	3.14512	0.349466	8.9998	2.26121e-19	1.94534e-18	IGF2BP2	10644		ENSG00000117450
ENSG00000073803	387.77	-0.835422	0.14202	-5.88241	4.04343e-09	1.97737e-08	MAP3K13	9175		ENSG00000117481
ENSG00000073849	49.6699	-0.410034	0.348584	-1.17628	0.239481	0.373784	ST6GAL1	6480		ENSG00000117533
ENSG00000073861	0.277044	1.63009	4.98759	0.32683	0.743796	NA	TBX21	30009		ENSG00000117543
ENSG00000073905	7.67595	0.610563	0.928308	0.657716	0.510721	0.653932	NA	NA		ENSG00000117569
ENSG00000073910	36.3037	-1.23467	0.474265	-2.60334	0.009232	0.0225014	FRY	10129		ENSG00000117592
ENSG00000073921	4483.51	-0.323879	0.0703377	-4.60463	4.13205e-06	1.583e-05	PICALM	8301		ENSG00000117593
ENSG00000073969	1104.34	-0.0551034	0.0872389	-0.631637	0.527624	0.669032	NSF	4905		ENSG00000117601
ENSG00000074047	3.65158	1.97494	1.65979	1.18988	0.234094	0.367249	GLI2	2736		ENSG00000117616
ENSG00000074054	1144.58	-1.60851	0.10989	-14.6374	1.62033e-48	3.66439e-47	CLASP1	23332		ENSG00000117640
ENSG00000074071	793.057	-1.60216	0.109263	-14.6634	1.10661e-48	2.51759e-47	MRPS34	65993		ENSG00000117643
ENSG00000074181	4994.02	0.29966	0.0773194	3.8756	0.000106361	0.000349562	NOTCH3	4854		ENSG00000117650
ENSG00000074201	1208.29	-0.850429	0.0870625	-9.76803	1.5442e-22	1.54061e-21	CLNS1A	1207		ENSG00000117676
ENSG00000074211	1151.2	0.566118	0.0907062	6.24123	4.34136e-10	2.27701e-09	PPP2R2C	5522		ENSG00000117697
ENSG00000074219	169.947	-2.53465	0.23631	-10.726	7.6877e-27	9.01459e-26	TEAD2	8463		ENSG00000117724
ENSG00000074266	1216.31	0.630549	0.0878549	7.17717	7.1168e-13	4.40239e-12	EED	8726		ENSG00000117748
ENSG00000074276	52.8642	-0.915908	0.357452	-2.56232	0.0103975	0.0250621	CDHR2	54825		ENSG00000117758
ENSG00000074317	1.80749	-2.43351	2.45395	-0.991669	0.321359	0.468332	SNCB	6620		ENSG00000117868
ENSG00000074319	1044.89	-0.300156	0.0911924	-3.29146	0.0009967	0.00287559	TSG101	7251		ENSG00000118004
ENSG00000074356	1040.71	0.0504537	0.0940604	0.536397	0.591684	0.722452	NCBP3	55421		ENSG00000118007
ENSG00000074370	4413.88	-0.429912	0.0781795	-5.49904	3.81864e-08	1.73722e-07	ATP2A3	489		ENSG00000118160
ENSG00000074410	2593.78	-0.78939	0.0700609	-11.2672	1.90538e-29	2.48371e-28	CA12	771		ENSG00000118193
ENSG00000074416	851.064	-0.215794	0.103477	-2.08543	0.0370299	0.0782044	MGLL	11343		ENSG00000118217
ENSG00000074527	1278.06	2.14398	0.0952829	22.5012	4.04066e-112	2.96293e-110	NTN4	59277		ENSG00000118246
ENSG00000074582	247.798	-1.54398	0.173993	-8.87379	7.06956e-19	5.9437e-18	BCS1L	617		ENSG00000118257
ENSG00000074590	438.614	0.976722	0.137717	7.09223	1.3197e-12	8.04578e-12	NUAK1	9891		ENSG00000118292
ENSG00000074603	995.33	-0.267392	0.0982293	-2.72212	0.00648639	0.0163313	DPP8	54878		ENSG00000118298
ENSG00000074621	257.79	-2.25408	0.19031	-11.8442	2.30488e-32	3.27556e-31	SLC24A1	9187		ENSG00000118407
ENSG00000074657	37.1332	0.359996	0.418628	0.859941	0.389821	0.540009	ZNF532	55205		ENSG00000118418
ENSG00000074660	57.8186	4.2923	0.534266	8.03401	9.43359e-16	6.79392e-15	SCARF1	8578		ENSG00000118420
ENSG00000074695	1366.67	-1.04657	0.0889022	-11.7721	5.43442e-32	7.63745e-31	LMAN1	3998		ENSG00000118432
ENSG00000074696	3353.79	-0.646588	0.0694059	-9.31604	1.20768e-20	1.09463e-19	HACD3	51495		ENSG00000118503
ENSG00000074706	3.66698	0.858141	1.41142	0.607998	0.543189	0.681547	IPCEF1	26034		ENSG00000118513
ENSG00000074755	2734.88	-0.0436981	0.0712701	-0.613133	0.539788	0.678856	ZZEF1	23140		ENSG00000118515
ENSG00000074800	16810.3	-0.822858	0.06337	-12.985	1.48877e-38	2.56327e-37	ENO1	2023		ENSG00000118523
ENSG00000074803	7.625	-0.544474	0.91348	-0.596043	0.551146	0.688202	SLC12A1	6557		ENSG00000118596
ENSG00000074842	1058.55	0.684733	0.0950841	7.20134	5.96234e-13	3.70548e-12	MYDGF	56005		ENSG00000118816
ENSG00000074855	352.299	0.151952	0.156767	0.969282	0.332405	0.480174	ANO8	57719		ENSG00000118922
ENSG00000074935	54.2517	-2.43556	0.408724	-5.95893	2.539e-09	1.26112e-08	TUBE1	51175		ENSG00000118965
ENSG00000074964	306.526	-0.94609	0.151154	-6.25912	3.87156e-10	2.03582e-09	ARHGEF10L	55160		ENSG00000118972
ENSG00000074966	4.99475	2.18368	1.24913	1.74816	0.0804364	0.152763	TXK	7294		ENSG00000118985
ENSG00000075035	0.393609	1.62786	4.72657	0.344407	0.73054	NA	WSCD2	9671		ENSG00000119041
ENSG00000075043	12.9925	-0.576567	0.727967	-0.792024	0.428347	0.578055	KCNQ2	3785		ENSG00000119227
ENSG00000075073	19.4283	1.18081	0.583274	2.02446	0.0429229	0.0891412	TACR2	6865		ENSG00000119231
ENSG00000075089	252.475	-1.72601	0.186465	-9.25652	2.11198e-20	1.89729e-19	ACTR6	64431		ENSG00000119242
ENSG00000075131	199.458	-3.71393	0.26213	-14.1683	1.44007e-45	3.01114e-44	TIPIN	54962		ENSG00000119283
ENSG00000075142	576.536	-0.804652	0.112399	-7.15886	8.13525e-13	5.02073e-12	SRI	6717		ENSG00000119285
ENSG00000075151	2488.98	-0.0169019	0.0713252	-0.236969	0.812681	0.883387	EIF4G3	8672		ENSG00000119328
ENSG00000075188	280.838	-1.07006	0.167239	-6.39843	1.56978e-10	8.4601e-10	NUP37	79023		ENSG00000119397
ENSG00000075213	14.273	-1.31869	0.704534	-1.87172	0.0612453	0.121098	SEMA3A	10371		ENSG00000119403
ENSG00000075218	304.11	-3.02634	0.19753	-15.3209	5.5442e-53	1.40148e-51	GTSE1	51512		ENSG00000119408
ENSG00000075223	10457.2	-0.28495	0.0691226	-4.12239	3.74969e-05	0.000129555	SEMA3C	10512		ENSG00000119411
ENSG00000075234	110.611	-1.44005	0.253992	-5.66966	1.43081e-08	6.71579e-08	TTC38	55020		ENSG00000119421
ENSG00000075239	440.559	0.176574	0.133563	1.32202	0.186161	0.306532	ACAT1	38		ENSG00000119508
ENSG00000075240	405.883	-0.229287	0.130354	-1.75896	0.0785846	0.149798	GRAMD4	23151		ENSG00000119514
ENSG00000075275	2883.02	0.0637813	0.0702763	0.907579	0.364101	0.512893	CELSR1	9620		ENSG00000119537
ENSG00000075290	3.19414	0.00692119	1.35262	0.00511688	0.995917	0.997501	WNT8B	7479		ENSG00000119547
ENSG00000075292	2934.72	-0.720693	0.069109	-10.4283	1.8407e-25	2.05089e-24	ZNF638	27332		ENSG00000119574
ENSG00000075303	415.782	-2.91226	0.157953	-18.4375	6.56715e-76	2.69344e-74	SLC25A40	55972		ENSG00000119596
ENSG00000075336	201.159	-0.885159	0.188396	-4.69839	2.62223e-06	1.02389e-05	TIMM21	29090		ENSG00000119616
ENSG00000075340	2.86589	3.85096	1.93347	1.99174	0.0464001	0.0953581	ADD2	119		ENSG00000119630
ENSG00000075391	392.213	-0.049614	0.133863	-0.370631	0.710912	0.813021	RASAL2	9462		ENSG00000119640
ENSG00000075399	413.829	1.06873	0.161983	6.59781	4.17267e-11	2.32604e-10	VPS9D1	9605		ENSG00000119661
ENSG00000075407	1589.26	1.87901	0.0899953	20.879	8.31761e-97	4.95298e-95	ZNF37A	7587		ENSG00000119681
ENSG00000075413	1747.5	-0.187222	0.0820144	-2.28279	0.0224426	0.0501577	MARK3	4140		ENSG00000119685
ENSG00000075415	4607.34	-0.322303	0.059372	-5.42854	5.68176e-08	2.54951e-07	SLC25A3	5250		ENSG00000119705
ENSG00000075420	1395.16	1.14473	0.0888086	12.8899	5.13173e-38	8.68381e-37	FNDC3B	64778		ENSG00000119714
ENSG00000075426	4714.09	0.932307	0.0634327	14.6976	6.68159e-49	1.52924e-47	FOSL2	2355		ENSG00000119715
ENSG00000075429	0.673456	2.10229	3.4676	0.606266	0.544338	NA	CACNG5	27091		ENSG00000119718
ENSG00000075461	1268.03	-1.77018	0.0932112	-18.9911	2.02194e-80	9.04538e-79	CACNG4	27092		ENSG00000119720
ENSG00000075539	2325.99	-0.235822	0.0713386	-3.30567	0.000947498	0.00273987	FRYL	285527		ENSG00000119729
ENSG00000075568	2294.15	0.312651	0.0737542	4.2391	2.24422e-05	7.93738e-05	TMEM131	23505		ENSG00000119771
ENSG00000075618	3829.26	4.74889	0.104827	45.3021	0	0	FSCN1	6624		ENSG00000119801
ENSG00000075624	76286.1	-0.391134	0.0558101	-7.00829	2.41241e-12	1.44527e-11	ACTB	60		ENSG00000119812
ENSG00000075643	548.975	1.33582	0.119973	11.1343	8.53997e-29	1.08556e-27	MOCOS	55034		ENSG00000119865
ENSG00000075651	370.604	0.653184	0.140423	4.65155	3.29454e-06	1.27537e-05	PLD1	5337		ENSG00000119878
ENSG00000075673	4.31186	5.48294	1.82698	3.0011	0.00269002	0.00725681	ATP12A	479		ENSG00000119900
ENSG00000075702	566.471	-3.18603	0.152641	-20.8726	9.49928e-97	5.64401e-95	WDR62	284403		ENSG00000119906
ENSG00000075711	1995.91	-0.621789	0.082192	-7.56508	3.87612e-14	2.56016e-13	DLG1	1739		ENSG00000119927
ENSG00000075785	7054.13	0.897995	0.0589994	15.2204	2.58892e-52	6.46453e-51	RAB7A	7879		ENSG00000119929
ENSG00000075790	772.783	-0.977211	0.129819	-7.5275	5.17217e-14	3.39681e-13	BCAP29	55973		ENSG00000119938
ENSG00000075826	23.5509	0.865444	0.544489	1.58946	0.111957	0.202161	SEC31B	25956		ENSG00000119969
ENSG00000075856	1156.72	-0.295698	0.0883704	-3.34613	0.000819491	0.00239311	SART3	9733		ENSG00000119986
ENSG00000075884	1.88494	2.2747	2.02357	1.12411	0.260968	0.400003	ARHGAP15	55843		ENSG00000120008
ENSG00000075886	14.8358	-1.00553	0.673766	-1.4924	0.135593	0.236593	TUBA3D	113457		ENSG00000120049
ENSG00000075891	2.11605	-0.783181	2.31443	-0.338391	0.735069	0.831317	PAX2	5076		ENSG00000120057
ENSG00000075914	246.199	-0.656976	0.172981	-3.79796	0.000145894	0.000471688	EXOSC7	23016		ENSG00000120088
ENSG00000075945	186.746	-2.06071	0.203256	-10.1385	3.72662e-24	3.94571e-23	KIFAP3	22920		ENSG00000120129
ENSG00000075975	519.664	-0.571541	0.126654	-4.51261	6.40332e-06	2.3996e-05	MKRN2	23609		ENSG00000120162
ENSG00000076003	2006.62	-2.51914	0.0822113	-30.6423	3.34897e-206	7.88876e-204	MCM6	4175		ENSG00000120217
ENSG00000076043	400.291	1.66106	0.141418	11.7457	7.42941e-32	1.04027e-30	REXO2	25996		ENSG00000120278
ENSG00000076053	111.933	-1.30766	0.262853	-4.97488	6.52876e-07	2.68972e-06	RBM7	10179		ENSG00000120318
ENSG00000076067	53.9963	-1.20136	0.360114	-3.33606	0.000849752	0.00247524	RBMS2	5939		ENSG00000120322
ENSG00000076108	3158.96	0.0870874	0.0642527	1.35539	0.175294	0.292153	BAZ2A	11176		ENSG00000120334
ENSG00000076201	1202.88	0.363058	0.0988037	3.67454	0.000238282	0.000748212	PTPN23	25930		ENSG00000120370
ENSG00000076242	974.152	-1.01138	0.100069	-10.1068	5.15328e-24	5.43678e-23	MLH1	4292		ENSG00000120437
ENSG00000076248	895.4	-2.94352	0.11957	-24.6176	8.18406e-134	8.12848e-132	UNG	7374		ENSG00000120458
ENSG00000076258	34.63	-0.950845	0.422074	-2.25279	0.0242723	0.0538221	FMO4	2329		ENSG00000120500
ENSG00000076321	425.043	-0.100158	0.128733	-0.778029	0.436552	0.585279	KLHL20	27252		ENSG00000120519
ENSG00000076344	55.9683	0.288621	0.343312	0.840696	0.400518	0.550671	RGS11	8786		ENSG00000120539
ENSG00000076351	102.303	-0.397244	0.25265	-1.57231	0.115879	0.208087	SLC46A1	113235		ENSG00000120549
ENSG00000076356	50.4437	-0.171444	0.373783	-0.458672	0.646469	0.764743	PLXNA2	5362		ENSG00000120645
ENSG00000076382	854.826	-3.4135	0.127726	-26.7252	2.39633e-157	3.20531e-155	SPAG5	10615		ENSG00000120647
ENSG00000076513	406.154	0.701107	0.14098	4.97309	6.58934e-07	2.71426e-06	ANKRD13A	88455		ENSG00000120675
ENSG00000076554	1998	-2.29938	0.102503	-22.4323	1.90575e-111	1.38221e-109	TPD52	7163		ENSG00000120699
ENSG00000076555	120.984	-1.84101	0.264039	-6.9725	3.11362e-12	1.84996e-11	ACACB	32		ENSG00000120709
ENSG00000076604	1164.8	0.827609	0.0958816	8.63158	6.05101e-18	4.85138e-17	TRAF4	9618		ENSG00000120738
ENSG00000076641	83.7792	-0.698526	0.29249	-2.3882	0.0169311	0.0389416	PAG1	55824		ENSG00000120784
ENSG00000076650	317.404	-0.455848	0.147468	-3.09116	0.00199378	0.00549269	GPATCH1	55094		ENSG00000120800
ENSG00000076662	148.423	-0.976556	0.215335	-4.53506	5.7587e-06	2.1721e-05	ICAM3	3385		ENSG00000120802
ENSG00000076685	1509.55	-1.3635	0.0820291	-16.6222	4.81538e-62	1.49042e-60	NT5C2	22978		ENSG00000120820
ENSG00000076706	20.1079	1.24826	0.610604	2.0443	0.0409242	0.0854301	MCAM	4162		ENSG00000120833
ENSG00000076716	1207.17	1.56277	0.0960321	16.2734	1.52367e-59	4.47648e-58	GPC4	2239		ENSG00000120860
ENSG00000076770	1397.54	-1.28267	0.113525	-11.2986	1.33343e-29	1.74671e-28	MBNL3	55796		ENSG00000120868
ENSG00000076826	469.396	-0.144736	0.135562	-1.06768	0.285667	0.428106	CAMSAP3	57662		ENSG00000120889
ENSG00000076864	477.332	1.79053	0.143673	12.4626	1.19446e-35	1.87025e-34	RAP1GAP	5909		ENSG00000120910
ENSG00000076924	671.403	0.743864	0.120324	6.18217	6.32273e-10	3.28451e-09	XAB2	56949		ENSG00000121022
ENSG00000076928	542.851	-2.00364	0.127369	-15.731	9.2768e-56	2.4842e-54	ARHGEF1	9138		ENSG00000121039
ENSG00000076944	450.728	0.56029	0.133362	4.20128	2.6541e-05	9.30788e-05	STXBP2	6813		ENSG00000121067
ENSG00000076984	313.338	-1.08791	0.153001	-7.11052	1.1561e-12	7.07429e-12	MAP2K7	5609		ENSG00000121068
ENSG00000077009	1.34152	2.79651	2.39835	1.16602	0.243608	NA	NMRK2	27231		ENSG00000121075
ENSG00000077044	733.549	0.395269	0.106774	3.70192	0.000213977	0.000676363	DGKD	8527		ENSG00000121101
ENSG00000077063	4.28386	0.0996695	2.2525	0.0442484	0.964706	0.978913	CTTNBP2	83992		ENSG00000121152
ENSG00000077080	3.60393	0.95697	1.36904	0.699007	0.484548	0.629917	ACTL6B	51412		ENSG00000121207
ENSG00000077092	19.9364	-0.176066	0.548916	-0.320752	0.748399	0.841188	RARB	5915		ENSG00000121211
ENSG00000077097	4995.35	-1.04556	0.0704845	-14.8339	8.84164e-50	2.06083e-48	TOP2B	7155		ENSG00000121270
ENSG00000077147	5548.2	0.0255385	0.070293	0.363315	0.71637	0.817563	TM9SF3	56889		ENSG00000121297
ENSG00000077150	547.857	0.182527	0.147128	1.2406	0.214752	0.343237	NFKB2	4791		ENSG00000121350
ENSG00000077152	633.018	-4.00117	0.155624	-25.7105	8.91171e-146	1.04499e-143	UBE2T	29089		ENSG00000121361
ENSG00000077157	658.47	-0.822233	0.109949	-7.47832	7.5277e-14	4.90748e-13	PPP1R12B	4660		ENSG00000121446
ENSG00000077232	1313.49	-1.31901	0.0947214	-13.9252	4.4548e-44	8.95602e-43	DNAJC10	54431		ENSG00000121481
ENSG00000077235	3625.24	-0.339185	0.0687245	-4.93543	7.99748e-07	3.26599e-06	GTF3C1	2975		ENSG00000121486
ENSG00000077238	759.246	2.06251	0.114672	17.9861	2.5023e-72	9.6391e-71	IL4R	3566		ENSG00000121552
ENSG00000077254	913.97	-0.232396	0.0942446	-2.46589	0.0136675	0.0321294	USP33	23032		ENSG00000121577
ENSG00000077264	1.16583	0.686166	2.25765	0.303929	0.761182	NA	PAK3	5063		ENSG00000121621
ENSG00000077274	0.597227	3.13239	3.616	0.866259	0.386348	NA	CAPN6	827		ENSG00000121743
ENSG00000077279	0.580445	-1.43941	4.11713	-0.349614	0.726629	NA	DCX	1641		ENSG00000121749
ENSG00000077312	678.831	-1.37791	0.117676	-11.7094	1.14109e-31	1.59023e-30	SNRPA	6626		ENSG00000121769
ENSG00000077327	7.84186	2.62551	1.36964	1.91694	0.0552458	0.110933	SPAG6	9576		ENSG00000121775
ENSG00000077348	234.931	-2.08779	0.194742	-10.7208	8.13228e-27	9.51913e-26	EXOSC5	56915		ENSG00000121848
ENSG00000077380	1084.35	-0.434061	0.0955591	-4.54233	5.56354e-06	2.10117e-05	DYNC1I2	1781		ENSG00000121851
ENSG00000077420	1.26222	2.6887	2.6521	1.0138	0.310677	NA	APBB1IP	54518		ENSG00000121864
ENSG00000077454	986.154	0.173593	0.107899	1.60885	0.107649	0.195403	LRCH4	4034		ENSG00000121903
ENSG00000077458	174.308	-0.622689	0.202037	-3.08205	0.00205581	0.00565012	FAM76B	143684		ENSG00000121957
ENSG00000077463	304.762	0.727291	0.166447	4.36952	1.2452e-05	4.52489e-05	SIRT6	51548		ENSG00000121964
ENSG00000077514	460.019	-3.03798	0.154537	-19.6585	4.8856e-86	2.44445e-84	POLD3	10714		ENSG00000121988
ENSG00000077522	0.263492	1.54634	4.9933	0.309682	0.756803	NA	ACTN2	88		ENSG00000122008
ENSG00000077549	2949.26	0.0331369	0.0737176	0.449512	0.653062	0.769803	CAPZB	832		ENSG00000122035
ENSG00000077585	373.458	-0.650934	0.146737	-4.43606	9.16189e-06	3.38053e-05	GPR137B	7107		ENSG00000122122
ENSG00000077616	9.70702	1.18651	0.852175	1.39233	0.163822	0.276551	NAALAD2	10003		ENSG00000122126
ENSG00000077684	205.126	-2.88369	0.227954	-12.6503	1.1147e-36	1.81363e-35	JADE1	79960		ENSG00000122140
ENSG00000077713	518.317	-1.09794	0.125802	-8.72751	2.60338e-18	2.12828e-17	SLC25A43	203427		ENSG00000122176
ENSG00000077721	1617.52	0.0764191	0.0855041	0.893747	0.371457	0.520474	UBE2A	7319		ENSG00000122367
ENSG00000077782	319.948	1.2028	0.167211	7.19332	6.32344e-13	3.92012e-12	FGFR1	2260		ENSG00000122432
ENSG00000077800	0.950472	2.17097	2.74061	0.79215	0.428273	NA	FKBP6	8468		ENSG00000122435
ENSG00000077809	5168.69	-0.0663947	0.0627357	-1.05832	0.289907	0.432893	NA	NA		ENSG00000122515
ENSG00000077935	11.2846	-2.20943	0.854473	-2.58573	0.00971743	0.0235701	SMC1B	27127		ENSG00000122565
ENSG00000077942	70.797	0.391433	0.310985	1.25869	0.208143	0.334826	FBLN1	2192		ENSG00000122566
ENSG00000077943	1.96877	3.12668	2.15031	1.45406	0.145929	0.251544	ITGA8	8516		ENSG00000122591
ENSG00000077984	3.57075	1.1883	1.32477	0.89699	0.369724	0.518647	CST7	8530		ENSG00000122641
ENSG00000078018	260.288	-1.59255	0.170934	-9.31672	1.19992e-20	1.08823e-19	MAP2	4133		ENSG00000122644
ENSG00000078043	293.175	-0.456073	0.153344	-2.97417	0.0029378	0.00787892	PIAS2	9063		ENSG00000122679
ENSG00000078053	15.5226	-0.536625	0.699588	-0.767059	0.443047	0.591452	AMPH	273		ENSG00000122694
ENSG00000078061	684.002	-1.01001	0.114785	-8.79912	1.37899e-18	1.14242e-17	ARAF	369		ENSG00000122733
ENSG00000078070	621.549	-0.793394	0.111346	-7.1255	1.03702e-12	6.35729e-12	MCCC1	56922		ENSG00000122735
ENSG00000078081	144.704	4.10747	0.539803	7.60921	2.75784e-14	1.83658e-13	LAMP3	27074		ENSG00000122756
ENSG00000078098	2.46351	3.6291	2.24967	1.61317	0.106707	0.193972	FAP	2191		ENSG00000122778
ENSG00000078114	1531.84	-0.431339	0.084709	-5.09201	3.54291e-07	1.49005e-06	NEBL	10529		ENSG00000122873
ENSG00000078124	885.997	-0.109702	0.103993	-1.05489	0.291474	0.434818	ACER3	55331		ENSG00000122877
ENSG00000078140	1531.1	-0.989346	0.101316	-9.76499	1.59125e-22	1.58695e-21	UBE2K	3093		ENSG00000122952
ENSG00000078142	200.507	-0.724603	0.193753	-3.73983	0.000184142	0.000586794	PIK3C3	5289		ENSG00000122966
ENSG00000078177	611.721	-1.04648	0.134572	-7.77639	7.46236e-15	5.12337e-14	N4BP2	55728		ENSG00000122970
ENSG00000078237	1087.36	2.5281	0.0964958	26.199	2.72602e-151	3.4227e-149	TIGAR	57103		ENSG00000123009
ENSG00000078246	530.078	-0.147661	0.117971	-1.25167	0.210691	0.338026	TULP3	7289		ENSG00000123106
ENSG00000078269	906.658	0.183935	0.0991942	1.85429	0.0636981	0.125204	SYNJ2	8871		ENSG00000123119
ENSG00000078295	1.90017	1.54663	2.02654	0.763185	0.445353	0.593314	ADCY2	108		ENSG00000123201
ENSG00000078304	2008.25	-0.990291	0.0747556	-13.2471	4.69263e-40	8.50874e-39	PPP2R5C	5527		ENSG00000123213
ENSG00000078319	102.508	-0.0485813	0.249781	-0.194495	0.845788	0.906328	NA	NA		ENSG00000123219
ENSG00000078369	4147.53	-0.791912	0.0604793	-13.0939	3.56603e-39	6.27367e-38	GNB1	2782		ENSG00000123297
ENSG00000078399	4.9766	0.813995	1.28898	0.631505	0.52771	0.669101	HOXA9	3205		ENSG00000123352
ENSG00000078401	139.273	-0.750375	0.224117	-3.34813	0.000813576	0.00237793	EDN1	1906		ENSG00000123353
ENSG00000078403	520.579	-0.95551	0.121329	-7.87537	3.39737e-15	2.3729e-14	MLLT10	8028		ENSG00000123358
ENSG00000078487	75.0463	-1.04411	0.321494	-3.24769	0.00116345	0.00331996	ZCWPW1	55063		ENSG00000123364
ENSG00000078549	0.40185	2.64488	4.59498	0.575603	0.564884	NA	ADCYAP1R1	117		ENSG00000123374
ENSG00000078596	0.262287	0.127487	4.99749	0.0255102	0.979648	NA	ITM2A	9452		ENSG00000123384
ENSG00000078618	2503.62	-0.387636	0.0698685	-5.54808	2.88828e-08	1.32484e-07	NRDC	4898		ENSG00000123388
ENSG00000078668	1337.05	0.238768	0.0832049	2.86964	0.00410936	0.0107544	VDAC3	7419		ENSG00000123416
ENSG00000078674	2542.65	-0.491434	0.0698818	-7.03236	2.03072e-12	1.22459e-11	PCM1	5108		ENSG00000123473
ENSG00000078687	1948.21	1.85464	0.0870501	21.3055	1.01012e-100	6.38655e-99	TNRC6C	57690		ENSG00000123485
ENSG00000078699	734.871	0.568705	0.106028	5.36372	8.15249e-08	3.61371e-07	CBFA2T2	9139		ENSG00000123562
ENSG00000078747	1642.69	0.23927	0.0784279	3.05082	0.00228215	0.00622718	ITCH	83737		ENSG00000123570
ENSG00000078795	9.86454	0.443745	0.801781	0.553449	0.579956	0.712561	PKD2L2	27039		ENSG00000123607
ENSG00000078804	1264.01	2.3125	0.0921718	25.0891	6.54661e-139	6.94254e-137	TP53INP2	58476		ENSG00000123609
ENSG00000078808	3264.76	0.848028	0.0919761	9.2201	2.96826e-20	2.65131e-19	SDF4	51150		ENSG00000123612
ENSG00000078814	82.422	1.58133	0.30286	5.22131	1.77658e-07	7.647e-07	MYH7B	57644		ENSG00000123636
ENSG00000078898	0.188074	-2.13715	4.90712	-0.43552	0.663185	NA	BPIFB2	80341		ENSG00000123643
ENSG00000078900	395.599	0.482522	0.139688	3.45427	0.000551778	0.00165565	TP73	7161		ENSG00000123685
ENSG00000078902	529.28	1.17241	0.13302	8.81382	1.20955e-18	1.00518e-17	TOLLIP	54472		ENSG00000123728
ENSG00000078967	206.781	0.409978	0.182664	2.24444	0.0248042	0.0548827	UBE2D4	51619		ENSG00000123737
ENSG00000079101	58.353	4.312	0.482119	8.94384	3.75861e-19	3.19842e-18	CLUL1	27098		ENSG00000123810
ENSG00000079102	106.536	-1.02403	0.242364	-4.22518	2.38749e-05	8.41391e-05	RUNX1T1	862		ENSG00000123901
ENSG00000079112	3.1138	2.12822	1.60224	1.32828	0.184085	0.303837	CDH17	1015		ENSG00000123933
ENSG00000079134	231.623	-2.22604	0.195259	-11.4004	4.16021e-30	5.50654e-29	THOC1	9984		ENSG00000123965
ENSG00000079150	13.9763	-0.520482	0.700744	-0.742755	0.45763	0.605276	FKBP7	51661		ENSG00000123989
ENSG00000079156	150.335	-0.0905931	0.215077	-0.421211	0.673601	0.785405	OSBPL6	114880		ENSG00000123992
ENSG00000079215	3.37964	-0.32659	1.3394	-0.243832	0.807361	0.879598	SLC1A3	6507		ENSG00000123999
ENSG00000079246	6800.54	-1.61007	0.0561665	-28.666	1.01171e-180	1.80736e-178	XRCC5	7520		ENSG00000124067
ENSG00000079257	1860.61	-2.14229	0.0873351	-24.5295	7.15759e-133	6.95331e-131	LXN	56925		ENSG00000124097
ENSG00000079263	3.53635	0.931356	1.27083	0.732869	0.463638	0.610662	SP140	11262		ENSG00000124098
ENSG00000079277	264.543	-0.988051	0.166317	-5.94078	2.83661e-09	1.4037e-08	MKNK1	8569		ENSG00000124145
ENSG00000079308	97.1979	-0.534326	0.247225	-2.1613	0.0306725	0.0663504	TNS1	7145		ENSG00000124193
ENSG00000079313	381.232	0.31051	0.145574	2.133	0.0329245	0.0705965	REXO1	57455		ENSG00000124194
ENSG00000079332	2598.62	0.692028	0.0676315	10.2323	1.42069e-24	1.52977e-23	SAR1A	56681		ENSG00000124201
ENSG00000079335	228.085	0.614724	0.173589	3.54127	0.000398212	0.00121583	CDC14A	8556		ENSG00000124216
ENSG00000079337	20.3131	-1.60782	0.637366	-2.5226	0.011649	0.0278092	RAPGEF3	10411		ENSG00000124225
ENSG00000079385	26.9249	0.572831	0.461719	1.24065	0.214736	0.343231	CEACAM1	634		ENSG00000124302
ENSG00000079387	504.972	-2.45887	0.152726	-16.0998	2.55745e-58	7.25738e-57	SENP1	29843		ENSG00000124343
ENSG00000079393	22.462	1.83951	0.580596	3.16832	0.00153323	0.00430093	DUSP13	51207		ENSG00000124383
ENSG00000079432	1620.23	0.257819	0.0865887	2.97752	0.00290594	0.00780057	CIC	23152		ENSG00000124459
ENSG00000079435	49.1718	0.508061	0.356005	1.42712	0.153546	0.26238	LIPE	3991		ENSG00000124496
ENSG00000079459	2500.79	-0.248975	0.0763901	-3.25926	0.00111703	0.00319642	FDFT1	2222		ENSG00000124507
ENSG00000079462	388.918	-1.94428	0.14311	-13.5859	4.85542e-42	9.20524e-41	PAFAH1B3	5050		ENSG00000124529
ENSG00000079482	210.58	-1.45735	0.193759	-7.5215	5.41528e-14	3.55384e-13	OPHN1	4983		ENSG00000124575
ENSG00000079616	1834.05	-2.14301	0.0852526	-25.1372	1.95057e-139	2.08515e-137	KIF22	3835		ENSG00000124602
ENSG00000079691	860.542	-1.3918	0.102314	-13.6033	3.82716e-42	7.28693e-41	CARMIL1	55604		ENSG00000124608
ENSG00000079739	98.9601	-0.642991	0.266483	-2.41288	0.0158271	0.036659	PGM1	5236		ENSG00000124610
ENSG00000079785	1734.8	-1.49146	0.0833826	-17.887	1.48915e-71	5.67883e-70	DDX1	1653		ENSG00000124613
ENSG00000079805	3513.38	0.25758	0.0695511	3.70347	0.000212671	0.000672472	DNM2	1785		ENSG00000124615
ENSG00000079819	1368.48	-0.186795	0.0878718	-2.12576	0.033523	0.0717467	EPB41L2	2037		ENSG00000124635
ENSG00000079841	1.48096	0.185248	1.9935	0.0929261	0.925962	NA	RIMS1	22999		ENSG00000124657
ENSG00000079931	0.518564	1.61937	3.9815	0.406723	0.684211	NA	MOXD1	26002		ENSG00000124664
ENSG00000079950	464.475	-1.00808	0.12615	-7.99112	1.33713e-15	9.56511e-15	STX7	8417		ENSG00000124693
ENSG00000079974	329.616	1.90352	0.158022	12.0459	2.03747e-33	2.9717e-32	RABL2B	11158		ENSG00000124713
ENSG00000079999	1349.92	-0.528879	0.0888619	-5.95169	2.6539e-09	1.31622e-08	KEAP1	9817		ENSG00000124762
ENSG00000080007	98.364	-0.435377	0.256223	-1.69922	0.0892786	0.167001	DDX43	55510		ENSG00000124787
ENSG00000080031	29.7553	2.20476	0.607099	3.63164	0.000281631	0.000876163	PTPRH	5794		ENSG00000124788
ENSG00000080166	1.41117	2.75375	2.54963	1.08006	0.280116	NA	DCT	1638		ENSG00000124795
ENSG00000080189	568.528	-0.62332	0.120165	-5.18721	2.13471e-07	9.12652e-07	SLC35C2	51006		ENSG00000124802
ENSG00000080200	72.7594	-0.217858	0.314292	-0.69317	0.488203	0.633265	CRYBG3	131544		ENSG00000124839
ENSG00000080224	251.199	-1.95394	0.169695	-11.5144	1.11633e-30	1.50911e-29	EPHA6	285220		ENSG00000125148
ENSG00000080293	1.92537	0.393535	1.69621	0.232008	0.816532	0.88611	SCTR	6344		ENSG00000125347
ENSG00000080298	166.028	-1.15995	0.202491	-5.72839	1.01389e-08	4.81089e-08	RFX3	5991		ENSG00000125351
ENSG00000080345	3240.65	-1.19484	0.0757532	-15.7727	4.79235e-56	1.28981e-54	RIF1	55183		ENSG00000125375
ENSG00000080371	3885.25	0.485793	0.0800961	6.06512	1.31855e-09	6.69794e-09	RAB21	23011		ENSG00000125378
ENSG00000080493	0.624359	3.57209	3.4883	1.02402	0.305825	NA	SLC4A4	8671		ENSG00000125384
ENSG00000080503	1348.25	-0.335923	0.0835837	-4.019	5.84462e-05	0.000197879	SMARCA2	6595		ENSG00000125388
ENSG00000080511	2.99751	5.16821	1.99264	2.59365	0.00949643	0.0230867	RDH8	50700		ENSG00000125398
ENSG00000080546	1413.68	2.68089	0.09316	28.7773	4.12829e-182	7.47529e-180	SESN1	27244		ENSG00000125434
ENSG00000080561	1232.98	0.644532	0.0855594	7.53316	4.95261e-14	3.25422e-13	MID2	11043		ENSG00000125449
ENSG00000080572	1.90531	3.57128	2.30895	1.54671	0.121934	0.216983	PIH1D3	139212		ENSG00000125450
ENSG00000080573	98.7869	1.91584	0.28171	6.80074	1.04085e-11	5.99943e-11	COL5A3	50509		ENSG00000125458
ENSG00000080603	3698.13	-0.751159	0.065996	-11.3819	5.14736e-30	6.803e-29	SRCAP	10847		ENSG00000125459
ENSG00000080608	548.633	-0.663501	0.128063	-5.18104	2.20648e-07	9.42731e-07	PUM3	9933		ENSG00000125462
ENSG00000080618	2.75038	1.00927	1.73632	0.581266	0.561061	0.696592	CPB2	1361		ENSG00000125482
ENSG00000080644	77.5973	1.12222	0.318457	3.52393	0.000425199	0.00129318	CHRNA3	1136		ENSG00000125503
ENSG00000080709	7.44676	-1.21519	0.991054	-1.22616	0.220139	0.350073	KCNN2	3781		ENSG00000125531
ENSG00000080802	747.008	-0.646924	0.104825	-6.17146	6.76625e-10	3.5067e-09	CNOT4	4850		ENSG00000125611
ENSG00000080815	3222.03	1.12371	0.0716283	15.6881	1.82578e-55	4.87937e-54	PSEN1	5663		ENSG00000125629
ENSG00000080819	298.928	0.266649	0.154546	1.72537	0.0844604	0.159422	CPOX	1371		ENSG00000125630
ENSG00000080822	552.071	-0.237293	0.114215	-2.0776	0.0377459	0.0795063	CLDND1	56650		ENSG00000125652
ENSG00000080823	128.343	-0.708864	0.227945	-3.10981	0.00187211	0.00518919	MOK	5891		ENSG00000125656
ENSG00000080824	39624.4	-0.621294	0.0503203	-12.3468	5.07025e-35	7.82831e-34	HSP90AA1	3320		ENSG00000125657
ENSG00000080839	439.673	-2.98394	0.162917	-18.3158	6.19672e-75	2.4916e-73	RBL1	5933		ENSG00000125676
ENSG00000080845	779.285	0.0808323	0.100626	0.803297	0.421803	0.572104	DLGAP4	22839		ENSG00000125703
ENSG00000080854	63.9719	0.631226	0.331628	1.90342	0.0569861	0.114041	IGSF9B	22997		ENSG00000125740
ENSG00000080947	104.469	1.16435	0.255788	4.55199	5.31413e-06	2.01297e-05	CROCCP3	114819		ENSG00000125741
ENSG00000080986	349.001	-5.54559	0.303783	-18.2551	1.88446e-74	7.49785e-73	NDC80	10403		ENSG00000125775
ENSG00000081014	2167.94	0.667596	0.0823539	8.10642	5.21332e-16	3.79875e-15	AP4E1	23431		ENSG00000125787
ENSG00000081019	1352.73	-0.107968	0.0885556	-1.21921	0.222764	0.353411	RSBN1	54665		ENSG00000125804
ENSG00000081026	567.213	-1.07731	0.120578	-8.93458	4.08744e-19	3.47048e-18	MAGI3	260425		ENSG00000125810
ENSG00000081041	0.286638	0.127567	4.99749	0.0255262	0.979635	NA	CXCL2	2920		ENSG00000125812
ENSG00000081052	23.3077	0.588646	0.549659	1.07093	0.284201	0.426406	COL4A4	1286		ENSG00000125821
ENSG00000081059	350.494	1.98996	0.153228	12.9869	1.45124e-38	2.50188e-37	TCF7	6932		ENSG00000125827
ENSG00000081087	1446.41	1.47443	0.0904046	16.3093	8.48221e-60	2.50588e-58	OSTM1	28962		ENSG00000125843
ENSG00000081138	0.777921	1.61243	3.5403	0.455449	0.648786	NA	CDH7	1005		ENSG00000125845
ENSG00000081148	12.9654	0.560298	0.710219	0.788908	0.430166	0.579549	IMPG2	50939		ENSG00000125848
ENSG00000081154	1805.15	0.169581	0.100872	1.68114	0.0927348	0.172207	PCNP	57092		ENSG00000125850
ENSG00000081177	450.2	-0.921615	0.127466	-7.23027	4.82025e-13	3.0147e-12	EXD2	55218		ENSG00000125863
ENSG00000081181	132.508	2.43878	0.254863	9.56897	1.07977e-21	1.02868e-20	ARG2	384		ENSG00000125878
ENSG00000081189	2.66814	-0.60414	1.45802	-0.414358	0.678612	0.789273	MEF2C	4208		ENSG00000125885
ENSG00000081237	1.8837	4.90836	2.28129	2.15158	0.0314307	0.0678085	PTPRC	5788		ENSG00000125931
ENSG00000081248	1.20896	3.57173	2.72975	1.30844	0.190723	NA	CACNA1S	779		ENSG00000125944
ENSG00000081277	269.211	-3.16366	0.269831	-11.7246	9.53235e-32	1.33123e-30	PKP1	5317		ENSG00000125962
ENSG00000081307	1139.04	-1.30635	0.101152	-12.9147	3.71833e-38	6.31618e-37	UBA5	79876		ENSG00000126091
ENSG00000081320	758.334	0.931987	0.111361	8.36909	5.80634e-17	4.43736e-16	STK17B	9262		ENSG00000126106
ENSG00000081377	116.61	-0.0238514	0.23811	-0.10017	0.92021	0.953521	CDC14B	8555		ENSG00000126216
ENSG00000081386	409.532	-1.70147	0.141416	-12.0316	2.42288e-33	3.52609e-32	ZNF510	22869		ENSG00000126217
ENSG00000081479	17.2458	2.34455	0.78407	2.99023	0.00278766	0.0075088	LRP2	4036		ENSG00000126249
ENSG00000081665	420.182	0.637264	0.144313	4.41583	1.00624e-05	3.69793e-05	ZNF506	440515		ENSG00000126259
ENSG00000081692	142.217	0.532268	0.222633	2.39078	0.0168125	0.0387089	JMJD4	65094		ENSG00000126351
ENSG00000081721	174.171	-0.427088	0.202328	-2.11087	0.0347839	0.0740912	DUSP12	11266		ENSG00000126353
ENSG00000081760	1384.44	0.391522	0.0871769	4.49112	7.08506e-06	2.64391e-05	AACS	65985		ENSG00000126391
ENSG00000081791	457.946	-0.743853	0.133237	-5.58292	2.36514e-08	1.09202e-07	KIAA0141	9812		ENSG00000126458
ENSG00000081800	0.971824	4.13231	2.80605	1.47264	0.140848	NA	SLC13A1	6561		ENSG00000126464
ENSG00000081803	434.883	-0.436963	0.140661	-3.1065	0.00189317	0.0052443	CADPS2	93664		ENSG00000126500
ENSG00000081818	56.313	-2.42011	0.386485	-6.26184	3.80459e-10	2.00179e-09	PCDHB4	56131		ENSG00000126602
ENSG00000081842	78.5701	-1.42853	0.30667	-4.65821	3.18975e-06	1.23586e-05	PCDHA6	56142		ENSG00000126603
ENSG00000081853	96.1266	-1.3551	0.267615	-5.06363	4.11338e-07	1.72127e-06	PCDHGA2	56113		ENSG00000126709
ENSG00000081870	172.188	-1.88811	0.22165	-8.51843	1.6173e-17	1.27102e-16	HSPB11	51668		ENSG00000126767
ENSG00000081913	373.376	-0.0529677	0.139777	-0.378944	0.704729	0.808552	PHLPP1	23239		ENSG00000126768
ENSG00000081923	1315.46	-0.662874	0.0912594	-7.26363	3.76835e-13	2.36906e-12	ATP8B1	5205		ENSG00000126773
ENSG00000081985	5.3043	0.821703	1.19445	0.687932	0.491496	0.636442	IL12RB2	3595		ENSG00000126787
ENSG00000082014	165.804	0.857985	0.22683	3.7825	0.000155261	0.000500151	SMARCD3	6604		ENSG00000126838
ENSG00000082068	228.573	-1.55307	0.176777	-8.78548	1.55705e-18	1.28553e-17	WDR70	55100		ENSG00000126858
ENSG00000082074	3.14989	1.82928	1.55334	1.17764	0.238938	0.373127	FYB	2533		ENSG00000126878
ENSG00000082126	8.32409	2.61433	1.16855	2.23725	0.02527	0.0557835	MPP4	58538		ENSG00000126882
ENSG00000082146	204.022	0.389092	0.180319	2.15779	0.0309439	0.0668831	STRADB	55437		ENSG00000126903
ENSG00000082153	8205.15	0.338521	0.0551489	6.1383	8.34078e-10	4.2918e-09	BZW1	9689		ENSG00000126945
ENSG00000082175	1083.14	-1.24039	0.124267	-9.98168	1.83336e-23	1.90552e-22	PGR	5241		ENSG00000126947
ENSG00000082196	12.8375	-1.78893	0.728332	-2.45621	0.0140412	0.032886	C1QTNF3	114899		ENSG00000127081
ENSG00000082212	235.45	0.0478452	0.171359	0.27921	0.780084	0.862375	ME2	4200		ENSG00000127129
ENSG00000082213	503.258	-0.886935	0.124765	-7.10883	1.17033e-12	7.15807e-12	C5orf22	55322		ENSG00000127152
ENSG00000082258	928.797	-0.248341	0.113237	-2.1931	0.0283001	0.0617295	CCNT2	905		ENSG00000127191
ENSG00000082269	4.69362	1.64361	1.24215	1.3232	0.185768	0.306121	FAM135A	57579		ENSG00000127328
ENSG00000082293	1.34438	3.93547	2.6639	1.47733	0.139586	NA	COL19A1	1310		ENSG00000127329
ENSG00000082397	0.65179	3.13266	3.51146	0.892125	0.372326	NA	EPB41L3	23136		ENSG00000127337
ENSG00000082438	2385.46	0.939041	0.0779103	12.0528	1.87362e-33	2.73421e-32	COBLL1	22837		ENSG00000127415
ENSG00000082458	801.739	-1.4037	0.108862	-12.8943	4.84477e-38	8.20866e-37	DLG3	1741		ENSG00000127423
ENSG00000082482	265.412	-1.99816	0.166259	-12.0183	2.84598e-33	4.12605e-32	KCNK2	3776		ENSG00000127452
ENSG00000082497	280.499	-0.518808	0.169651	-3.05809	0.00222754	0.00608504	SERTAD4	56256		ENSG00000127564
ENSG00000082512	242.792	-1.49611	0.193032	-7.7506	9.146e-15	6.24707e-14	TRAF5	7188		ENSG00000127589
ENSG00000082515	502.348	-2.09955	0.134639	-15.5939	8.00629e-55	2.10377e-53	MRPL22	29093		ENSG00000127616
ENSG00000082516	1020.12	-1.00264	0.0925891	-10.8289	2.51062e-27	3.01842e-26	GEMIN5	25929		ENSG00000127663
ENSG00000082556	0.508821	3.23116	4.16174	0.776398	0.437514	NA	OPRK1	4986		ENSG00000127666
ENSG00000082641	8318.59	1.14627	0.0712961	16.0776	3.66559e-58	1.03578e-56	NFE2L1	4779		ENSG00000127804
ENSG00000082684	7.89039	4.43387	1.37804	3.21751	0.00129307	0.00366784	SEMA5B	54437		ENSG00000127824
ENSG00000082701	3164.73	-0.211434	0.0719932	-2.93687	0.00331545	0.0088145	GSK3B	2932		ENSG00000127928
ENSG00000082781	2289.64	0.184751	0.0869762	2.12415	0.0336572	0.0719762	ITGB5	3693		ENSG00000127946
ENSG00000082805	780.472	-0.659618	0.10227	-6.44979	1.12005e-10	6.08066e-10	ERC1	23085		ENSG00000127948
ENSG00000082898	7609.95	-0.180754	0.064669	-2.79507	0.00518889	0.0133164	XPO1	7514		ENSG00000127954
ENSG00000082929	5.53927	-1.97144	1.08846	-1.81122	0.0701065	0.135882	LINC01587	10141		ENSG00000127957
ENSG00000082996	1169.44	0.804056	0.0966244	8.32146	8.68881e-17	6.5779e-16	RNF13	11342		ENSG00000127989
ENSG00000083067	14.2482	2.10618	0.78959	2.66744	0.00764322	0.01895	TRPM3	80036		ENSG00000128011
ENSG00000083093	572.573	-0.713705	0.117775	-6.0599	1.36204e-09	6.91487e-09	PALB2	79728		ENSG00000128050
ENSG00000083097	693.297	-0.101552	0.114121	-0.889866	0.373538	0.522647	DOPEY1	23033		ENSG00000128218
ENSG00000083099	793.495	-1.77936	0.106352	-16.7308	7.81653e-63	2.48282e-61	LYRM2	57226		ENSG00000128245
ENSG00000083123	242.037	-0.825942	0.171906	-4.80462	1.55047e-06	6.16068e-06	BCKDHB	594		ENSG00000128262
ENSG00000083168	1912.87	0.363837	0.0734178	4.95571	7.20664e-07	2.95709e-06	KAT6A	7994		ENSG00000128283
ENSG00000083223	1128.93	-0.474265	0.0875383	-5.41781	6.0335e-08	2.70052e-07	ZCCHC6	79670		ENSG00000128285
ENSG00000083290	287.762	-0.846655	0.158927	-5.32733	9.96678e-08	4.38288e-07	ULK2	9706		ENSG00000128294
ENSG00000083307	3633.09	-0.152014	0.0670309	-2.26782	0.0233402	0.0519456	GRHL2	79977		ENSG00000128311
ENSG00000083312	4114.78	-0.146271	0.0686103	-2.13191	0.033014	0.0707713	TNPO1	3842		ENSG00000128342
ENSG00000083444	815.129	-0.0874654	0.11846	-0.738351	0.460301	0.607673	PLOD1	5351		ENSG00000128346
ENSG00000083454	17.4404	-0.302403	0.622695	-0.485635	0.627226	0.750123	P2RX5	5026		ENSG00000128408
ENSG00000083457	208.81	-1.3225	0.190657	-6.93653	4.01839e-12	2.37095e-11	ITGAE	3682		ENSG00000128512
ENSG00000083520	862.09	0.275107	0.0999187	2.75331	0.00589961	0.0149872	DIS3	22894		ENSG00000128513
ENSG00000083535	91.4859	-1.43799	0.285287	-5.04049	4.64343e-07	1.93274e-06	PIBF1	10464		ENSG00000128590
ENSG00000083544	255.983	-0.260716	0.16346	-1.59498	0.110717	0.200208	TDRD3	81550		ENSG00000128606
ENSG00000083635	203.691	-1.01262	0.193034	-5.2458	1.55608e-07	6.72837e-07	NUFIP1	26747		ENSG00000128656
ENSG00000083642	1507.31	-1.09229	0.0815312	-13.3972	6.28146e-41	1.16192e-39	PDS5B	23047		ENSG00000128694
ENSG00000083720	492.985	-1.10671	0.128516	-8.61145	7.21403e-18	5.76127e-17	OXCT1	5019		ENSG00000128708
ENSG00000083750	110.015	-0.704925	0.247094	-2.85287	0.00433266	0.0112871	RRAGB	10325		ENSG00000128710
ENSG00000083799	339.227	0.37071	0.155949	2.37712	0.0174485	0.0400106	CYLD	1540		ENSG00000128713
ENSG00000083807	75.1264	-0.569362	0.305638	-1.86286	0.0624814	0.123213	SLC27A5	10998		ENSG00000128789
ENSG00000083812	653.645	2.19572	0.128274	17.1174	1.10132e-65	3.70605e-64	ZNF324	25799		ENSG00000128805
ENSG00000083814	18.7389	-0.262884	0.574238	-0.457796	0.647099	0.765192	ZNF671	79891		ENSG00000128833
ENSG00000083817	150.952	0.384561	0.20706	1.85725	0.0632762	0.124504	ZNF416	55659		ENSG00000128849
ENSG00000083828	246.326	0.136692	0.163263	0.837254	0.40245	0.552613	ZNF586	54807		ENSG00000128881
ENSG00000083838	280.377	1.54813	0.186182	8.31516	9.16268e-17	6.92482e-16	ZNF446	55663		ENSG00000128891
ENSG00000083844	43.1737	0.516291	0.416745	1.23886	0.215396	0.3441	ZNF264	9422		ENSG00000128915
ENSG00000083845	6201.17	-0.5634	0.0671354	-8.392	4.77955e-17	3.6685e-16	RPS5	6193		ENSG00000128917
ENSG00000083857	882.276	1.58239	0.123146	12.8497	8.63529e-38	1.45293e-36	FAT1	2195		ENSG00000128944
ENSG00000083896	2300.81	0.369888	0.0727318	5.08565	3.6637e-07	1.53963e-06	YTHDC1	91746		ENSG00000128951
ENSG00000083937	1375.88	-0.612815	0.0984927	-6.22193	4.91079e-10	2.56859e-09	CHMP2B	25978		ENSG00000128965
ENSG00000084070	1280.38	1.33606	0.0934643	14.2949	2.35493e-46	5.03482e-45	SMAP2	64744		ENSG00000129055
ENSG00000084072	538.564	-0.231191	0.118764	-1.94665	0.0515771	0.104592	PPIE	10450		ENSG00000129084
ENSG00000084073	2220.65	0.227538	0.0787383	2.8898	0.00385486	0.0101312	ZMPSTE24	10269		ENSG00000129116
ENSG00000084090	3015.61	-0.782942	0.0699348	-11.1953	4.29925e-29	5.53373e-28	STARD7	56910		ENSG00000129173
ENSG00000084092	558.099	0.0571424	0.120375	0.474702	0.634999	0.756192	NOA1	84273		ENSG00000129197
ENSG00000084093	2856.03	-0.0849715	0.0735168	-1.15581	0.247758	0.383912	REST	5978		ENSG00000129214
ENSG00000084110	2.95557	1.81961	1.51318	1.20251	0.229168	0.361138	HAL	3034		ENSG00000129244
ENSG00000084112	966.75	0.181094	0.0962522	1.88145	0.0599108	0.11891	SSH1	54434		ENSG00000129317
ENSG00000084207	0.63471	-2.4769	3.38584	-0.731547	0.464445	NA	GSTP1	2950		ENSG00000129451
ENSG00000084234	10273.3	1.09862	0.0627807	17.4993	1.44984e-68	5.20107e-67	APLP2	334		ENSG00000129472
ENSG00000084444	750.534	-0.661953	0.107536	-6.15562	7.47854e-10	3.86157e-09	FAM234B	57613		ENSG00000129484
ENSG00000084453	1.76121	-0.308586	1.8376	-0.167929	0.866639	0.920261	SLCO1A2	6579		ENSG00000129521
ENSG00000084463	1549.58	-0.873148	0.0833932	-10.4703	1.1832e-25	1.32552e-24	WBP11	51729		ENSG00000129534
ENSG00000084623	2666.48	-0.0854458	0.0771507	-1.10752	0.26807	0.408303	EIF3I	8668		ENSG00000129566
ENSG00000084628	72.2575	-0.917767	0.331828	-2.76579	0.00567852	0.0144614	NKAIN1	79570		ENSG00000129595
ENSG00000084636	18.1387	-0.587922	0.608436	-0.966284	0.333902	0.481569	COL16A1	1307		ENSG00000129636
ENSG00000084652	1751.62	-0.00950566	0.0852367	-0.111521	0.911203	0.948853	TXLNA	200081		ENSG00000129646
ENSG00000084674	1.84407	2.6683	2.20517	1.21002	0.22627	0.357651	APOB	338		ENSG00000129667
ENSG00000084676	1861.82	0.469864	0.0755963	6.21544	5.11824e-10	2.67184e-09	NCOA1	8648		ENSG00000129673
ENSG00000084693	1157.87	2.20829	0.101588	21.7377	9.0338e-105	6.08764e-103	AGBL5	60509		ENSG00000129675
ENSG00000084710	635.74	-0.148176	0.110436	-1.34173	0.179682	0.298159	EFR3B	22979		ENSG00000129680
ENSG00000084731	477.409	0.764694	0.130144	5.87576	4.20919e-09	2.05465e-08	KIF3C	3797		ENSG00000129696
ENSG00000084733	3117.68	-0.0621264	0.0735611	-0.844555	0.398359	0.5485	RAB10	10890		ENSG00000129757
ENSG00000084734	0.371081	0.235995	4.44962	0.0530371	0.957702	NA	GCKR	2646		ENSG00000129810
ENSG00000084754	4638.86	0.296838	0.0676062	4.39069	1.1299e-05	4.12449e-05	HADHA	3030		ENSG00000129910
ENSG00000084764	392.665	0.594634	0.139973	4.24822	2.15477e-05	7.63418e-05	MAPRE3	22924		ENSG00000129925
ENSG00000084774	1189.33	-2.50266	0.10234	-24.4543	4.52738e-132	4.38218e-130	CAD	790		ENSG00000129951
ENSG00000085063	4757.6	1.41674	0.0623073	22.7379	1.88967e-114	1.45795e-112	CD59	966		ENSG00000130021
ENSG00000085117	109.614	3.4714	0.318734	10.8912	1.26941e-27	1.54217e-26	CD82	3732		ENSG00000130038
ENSG00000085185	319.663	-0.715181	0.149992	-4.76813	1.85947e-06	7.35224e-06	BCORL1	63035		ENSG00000130054
ENSG00000085224	2994.78	-0.449717	0.0855478	-5.2569	1.465e-07	6.35623e-07	ATRX	546		ENSG00000130066
ENSG00000085231	1069.46	-0.660264	0.0906274	-7.28549	3.20513e-13	2.02214e-12	AK6	102157402		ENSG00000130119
ENSG00000085274	352.081	-0.556743	0.146356	-3.80404	0.000142358	0.000460758	MYNN	55892		ENSG00000130193
ENSG00000085276	139.875	-2.80423	0.259493	-10.8066	3.20406e-27	3.82618e-26	MECOM	2122		ENSG00000130201
ENSG00000085365	1293.93	-0.443405	0.108098	-4.10189	4.09796e-05	0.000141021	SCAMP1	9522		ENSG00000130227
ENSG00000085377	1227.02	0.72219	0.0869009	8.3105	9.53e-17	7.19834e-16	PREP	5550		ENSG00000130294
ENSG00000085382	223.314	-0.276339	0.18061	-1.53003	0.126009	0.222834	HACE1	57531		ENSG00000130299
ENSG00000085415	862.642	-0.556459	0.0984776	-5.65061	1.59875e-08	7.47114e-08	SEH1L	81929		ENSG00000130305
ENSG00000085433	1423.11	1.93333	0.0892333	21.666	4.29356e-104	2.8715e-102	WDR47	22911		ENSG00000130307
ENSG00000085449	993.397	0.0395735	0.0995688	0.397449	0.691036	0.79798	WDFY1	57590		ENSG00000130312
ENSG00000085465	19.3333	1.53674	0.595695	2.57974	0.00988733	0.0239517	OVGP1	5016		ENSG00000130347
ENSG00000085491	2920.79	-1.744	0.0743921	-23.4434	1.54412e-121	1.29249e-119	SLC25A24	29957		ENSG00000130348
ENSG00000085511	334.163	-0.573606	0.152712	-3.75613	0.000172562	0.000552406	MAP3K4	4216		ENSG00000130383
ENSG00000085514	17.1946	1.53967	0.684111	2.25062	0.0244098	0.0541044	PILRA	29992		ENSG00000130449
ENSG00000085552	166.989	-2.11805	0.22329	-9.48568	2.40807e-21	2.24827e-20	IGSF9	57549		ENSG00000130513
ENSG00000085563	6.46349	0.389713	0.980344	0.397527	0.690979	0.79798	ABCB1	5243		ENSG00000130589
ENSG00000085644	351.985	0.196503	0.146307	1.34309	0.179243	0.297598	ZNF213	7760		ENSG00000130598
ENSG00000085662	4.68821	0.204026	1.11858	0.182398	0.855271	0.912641	AKR1B1	231		ENSG00000130600
ENSG00000085719	8178.34	0.0641185	0.0575479	1.11418	0.265204	0.404987	CPNE3	8895		ENSG00000130612
ENSG00000085721	1148.51	-1.00459	0.0923615	-10.8767	1.4881e-27	1.80457e-26	RRN3	54700		ENSG00000130669
ENSG00000085733	9750.85	0.62301	0.0603656	10.3206	5.6862e-25	6.20563e-24	CTTN	2017		ENSG00000130684
ENSG00000085741	36.4495	1.05507	0.415752	2.53774	0.0111571	0.0267453	WNT11	7481		ENSG00000130695
ENSG00000085760	601.232	-1.2605	0.117278	-10.7479	6.06188e-27	7.15861e-26	MTIF2	4528		ENSG00000130701
ENSG00000085788	339.669	-0.318396	0.146605	-2.17179	0.0298716	0.0648444	DDHD2	23259		ENSG00000130711
ENSG00000085831	1288.36	-0.880719	0.0966849	-9.10917	8.3016e-20	7.28319e-19	TTC39A	22996		ENSG00000130713
ENSG00000085832	1704.05	-0.616102	0.0817327	-7.53801	4.77198e-14	3.13786e-13	EPS15	2060		ENSG00000130758
ENSG00000085840	244.168	-3.14154	0.214283	-14.6607	1.15042e-48	2.61501e-47	ORC1	4998		ENSG00000130762
ENSG00000085871	171.613	-0.283618	0.199578	-1.42109	0.155291	0.264885	MGST2	4258		ENSG00000130766
ENSG00000085872	903.685	-0.272161	0.0995598	-2.73364	0.0062639	0.0158145	CHERP	10523		ENSG00000130783
ENSG00000085978	754.621	0.434618	0.105852	4.1059	4.02746e-05	0.000138702	ATG16L1	55054		ENSG00000130787
ENSG00000085982	651.932	-0.47108	0.109093	-4.31814	1.57353e-05	5.65544e-05	USP40	55230		ENSG00000130816
ENSG00000085998	724.042	-0.0780465	0.112408	-0.694317	0.487483	0.632566	POMGNT1	55624		ENSG00000130821
ENSG00000085999	257.16	-2.58246	0.198426	-13.0147	1.00904e-38	1.74633e-37	RAD54L	8438		ENSG00000130822
ENSG00000086015	931.174	-0.19417	0.0976951	-1.98751	0.0468661	0.0962118	MAST2	23139		ENSG00000130844
ENSG00000086061	4862.4	0.012509	0.061751	0.202571	0.83947	0.901841	DNAJA1	3301		ENSG00000130940
ENSG00000086062	4924.02	1.63147	0.0722545	22.5795	6.88645e-113	5.16348e-111	B4GALT1	2683		ENSG00000130958
ENSG00000086065	971.842	0.00436131	0.09467	0.0460686	0.963256	0.977873	CHMP5	51510		ENSG00000130962
ENSG00000086102	861.722	-0.47292	0.100595	-4.70124	2.58584e-06	1.00998e-05	NFX1	4799		ENSG00000131013
ENSG00000086159	6.96781	0.210044	0.917835	0.228848	0.818987	0.887723	AQP6	363		ENSG00000131015
ENSG00000086189	490.965	-0.229731	0.123324	-1.86283	0.062486	0.123213	DIMT1	27292		ENSG00000131037
ENSG00000086200	528.152	-1.42089	0.132863	-10.6944	1.08077e-26	1.26064e-25	IPO11	51194		ENSG00000131043
ENSG00000086205	0.61037	0.154115	3.36542	0.0457937	0.963475	NA	FOLH1	2346		ENSG00000131080
ENSG00000086232	3722.76	-0.244559	0.0618942	-3.95125	7.77438e-05	0.000259256	EIF2AK1	27102		ENSG00000131094
ENSG00000086289	41.199	1.485	0.404438	3.67176	0.000240885	0.000755674	EPDR1	54749		ENSG00000131100
ENSG00000086300	171.733	-3.67173	0.278521	-13.183	1.09972e-39	1.97121e-38	SNX10	29887		ENSG00000131115
ENSG00000086475	1244.42	-0.905332	0.0923074	-9.8078	1.04219e-22	1.04723e-21	SEPHS1	22929		ENSG00000131153
ENSG00000086504	590.9	-1.71136	0.122691	-13.9486	3.20963e-44	6.47717e-43	MRPL28	10573		ENSG00000131269
ENSG00000086506	3.54119	0.39798	1.33982	0.29704	0.766436	0.853127	HBQ1	3049		ENSG00000131373
ENSG00000086544	771.155	1.59369	0.109451	14.5608	4.99022e-48	1.11528e-46	ITPKC	80271		ENSG00000131374
ENSG00000086548	274.881	-0.830983	0.152769	-5.43949	5.34331e-08	2.40372e-07	CEACAM6	4680		ENSG00000131378
ENSG00000086570	12.3947	2.34466	0.827999	2.83171	0.00462992	0.0119964	FAT2	2196		ENSG00000131381
ENSG00000086589	1046.18	-0.00340071	0.0900471	-0.0377659	0.969874	0.982012	RBM22	55696		ENSG00000131398
ENSG00000086598	4536	-0.0955431	0.0674206	-1.41712	0.156448	0.266423	TMED2	10959		ENSG00000131409
ENSG00000086619	590.73	3.18878	0.142847	22.323	2.21056e-110	1.586e-108	ERO1B	56605		ENSG00000131446
ENSG00000086666	1404.33	0.552334	0.0961253	5.74598	9.1391e-09	4.34945e-08	ZFAND6	54469		ENSG00000131459
ENSG00000086696	2.32906	-2.17053	1.77621	-1.222	0.221707	0.352049	HSD17B2	3294		ENSG00000131471
ENSG00000086712	839.085	-0.531749	0.104217	-5.10234	3.35488e-07	1.41231e-06	TXLNG	55787		ENSG00000131473
ENSG00000086717	5.18971	0.481046	1.08589	0.442997	0.657768	0.773001	PPEF1	5475		ENSG00000131480
ENSG00000086730	40.4778	-0.427153	0.441806	-0.966834	0.333627	0.481405	LAT2	7462		ENSG00000131650
ENSG00000086758	11375.4	-0.766278	0.0649941	-11.79	4.39779e-32	6.20681e-31	HUWE1	10075		ENSG00000131669
ENSG00000086827	227.544	-1.67461	0.187603	-8.92634	4.40328e-19	3.73507e-18	ZW10	9183		ENSG00000131724
ENSG00000086848	59.1714	-0.2885	0.335658	-0.859507	0.390061	0.540256	ALG9	79796		ENSG00000131747
ENSG00000086967	2.29625	1.82965	1.83865	0.995107	0.319684	0.466368	MYBPC2	4606		ENSG00000131773
ENSG00000087008	280.427	-0.521639	0.161139	-3.2372	0.00120707	0.00343855	ACOX3	8310		ENSG00000131778
ENSG00000087053	227.287	-1.45481	0.178095	-8.16877	3.11554e-16	2.29976e-15	MTMR2	8898		ENSG00000131831
ENSG00000087074	372.015	0.560003	0.139019	4.02825	5.61933e-05	0.000190761	PPP1R15A	23645		ENSG00000131873
ENSG00000087076	1.26365	-4.05787	2.48099	-1.63559	0.101926	NA	HSD17B14	51171		ENSG00000131944
ENSG00000087077	1145.89	-0.287764	0.0940251	-3.0605	0.0022097	0.0060425	TRIP6	7205		ENSG00000131979
ENSG00000087085	392.93	4.23397	0.210862	20.0793	1.11948e-89	5.9241e-88	ACHE	43		ENSG00000132003
ENSG00000087086	6435.54	0.945024	0.0772201	12.2381	1.94644e-34	2.9488e-33	FTL	2512		ENSG00000132016
ENSG00000087087	2398.39	-0.0811543	0.0917238	-0.884768	0.376282	0.525657	SRRT	51593		ENSG00000132031
ENSG00000087088	1312.68	0.969467	0.0864964	11.2082	3.7181e-29	4.79266e-28	BAX	581		ENSG00000132109
ENSG00000087095	554.236	-0.27355	0.119172	-2.29543	0.0217087	0.0486522	NLK	51701		ENSG00000132128
ENSG00000087111	1576.52	0.678961	0.0886018	7.66306	1.81549e-14	1.22186e-13	PIGS	94005		ENSG00000132170
ENSG00000087116	1.2193	2.44851	2.54026	0.96388	0.335106	NA	ADAMTS2	9509		ENSG00000132205
ENSG00000087128	4.90786	-2.03439	1.23182	-1.65153	0.0986306	0.181334	TMPRSS11E	28983		ENSG00000132256
ENSG00000087152	679.542	-0.937288	0.116883	-8.01902	1.0659e-15	7.65985e-15	ATXN7L3	56970		ENSG00000132313
ENSG00000087157	427.249	0.866676	0.143487	6.0401	1.54021e-09	7.78381e-09	PGS1	9489		ENSG00000132423
ENSG00000087191	5537.76	-0.436097	0.060554	-7.20178	5.94301e-13	3.69433e-12	PSMC5	5705		ENSG00000132436
ENSG00000087206	538.656	-0.816774	0.125065	-6.53082	6.54109e-11	3.60403e-10	UIMC1	51720		ENSG00000132464
ENSG00000087237	0.517492	-1.43503	3.9776	-0.360777	0.718266	NA	CETP	1071		ENSG00000132465
ENSG00000087245	0.415728	1.54687	4.64138	0.333277	0.738925	NA	MMP2	4313		ENSG00000132481
ENSG00000087250	0.259357	0.127488	4.99749	0.0255103	0.979648	NA	MT3	4504		ENSG00000132517
ENSG00000087253	89.1365	-0.202736	0.285541	-0.710008	0.477699	0.623518	LPCAT2	54947		ENSG00000132522
ENSG00000087258	17.1148	-0.152628	0.633868	-0.240788	0.80972	0.880937	GNAO1	2775		ENSG00000132549
ENSG00000087263	805.023	0.608034	0.103081	5.89858	3.66632e-09	1.79956e-08	OGFOD1	55239		ENSG00000132561
ENSG00000087266	1098.84	0.847948	0.11379	7.45186	9.20345e-14	5.97215e-13	SH3BP2	6452		ENSG00000132623
ENSG00000087269	812.047	-0.439603	0.102318	-4.29646	1.73548e-05	6.20402e-05	NOP14	8602		ENSG00000132661
ENSG00000087274	2648.6	0.341835	0.0755692	4.52347	6.08347e-06	2.28844e-05	ADD1	118		ENSG00000132676
ENSG00000087299	376.74	-1.82739	0.147946	-12.3518	4.76576e-35	7.36246e-34	L2HGDH	79944		ENSG00000132677
ENSG00000087301	757.875	0.912233	0.105528	8.64449	5.40447e-18	4.34349e-17	TXNDC16	57544		ENSG00000132681
ENSG00000087302	1338.15	-0.662105	0.0844684	-7.8385	4.55955e-15	3.16305e-14	C14orf166	51637		ENSG00000132692
ENSG00000087303	40.0911	0.986249	0.394678	2.49887	0.0124591	0.0295629	NID2	22795		ENSG00000132698
ENSG00000087338	737.267	0.0490289	0.112763	0.434795	0.663711	0.777753	GMCL1	64395		ENSG00000132718
ENSG00000087365	5272.01	-0.522518	0.0626651	-8.33826	7.53923e-17	5.72715e-16	SF3B2	10992		ENSG00000132746
ENSG00000087448	859.923	0.105986	0.103061	1.02838	0.303769	0.448783	KLHL42	57542		ENSG00000132773
ENSG00000087460	45777.1	1.11323	0.0533953	20.8489	1.55932e-96	9.22357e-95	GNAS	2778		ENSG00000132780
ENSG00000087470	1309.61	-0.331633	0.0856431	-3.87226	0.000107829	0.000353953	DNM1L	10059		ENSG00000132819
ENSG00000087494	10.5143	-1.07643	0.809217	-1.33021	0.183448	0.303006	PTHLH	5744		ENSG00000132846
ENSG00000087495	15.4253	-0.345704	0.652226	-0.530038	0.596086	0.726028	PHACTR3	116154		ENSG00000132854
ENSG00000087502	889.317	-0.784307	0.104817	-7.48262	7.28526e-14	4.75175e-13	ERGIC2	51290		ENSG00000132879
ENSG00000087510	5680.05	1.35052	0.0591806	22.8204	2.87778e-115	2.25296e-113	TFAP2C	7022		ENSG00000132912
ENSG00000087586	1864.68	-1.48109	0.0805881	-18.3785	1.95184e-75	7.93194e-74	AURKA	6790		ENSG00000132967
ENSG00000087589	10.0121	-2.05951	0.860462	-2.3935	0.0166886	0.0384505	CASS4	57091		ENSG00000133056
ENSG00000087842	355.415	-1.22747	0.150753	-8.1423	3.87852e-16	2.85032e-15	PIR	8544		ENSG00000133069
ENSG00000087884	82.4314	-0.694806	0.296328	-2.34472	0.0190415	0.043269	AAMDC	28971		ENSG00000133101
ENSG00000087903	59.4015	-1.34263	0.336045	-3.99538	6.45905e-05	0.000217382	RFX2	5990		ENSG00000133104
ENSG00000087916	4387.58	-1.4933	0.0689479	-21.6583	5.07256e-104	3.384e-102	NA	NA		ENSG00000133111
ENSG00000087995	685.965	-1.18755	0.111897	-10.613	2.59378e-26	2.97849e-25	METTL2A	339175		ENSG00000133119
ENSG00000088002	463.108	-0.894592	0.126477	-7.07317	1.51433e-12	9.20073e-12	SULT2B1	6820		ENSG00000133131
ENSG00000088035	320.616	-0.682018	0.153611	-4.4399	9.00006e-06	3.32358e-05	ALG6	29929		ENSG00000133216
ENSG00000088038	1118.36	-0.00763583	0.0892142	-0.0855899	0.931792	0.959288	CNOT3	4849		ENSG00000133256
ENSG00000088053	4.02349	-1.54764	1.31249	-1.17916	0.238335	0.372417	GP6	51206		ENSG00000133265
ENSG00000088179	368.971	-1.23546	0.140142	-8.81578	1.18858e-18	9.88367e-18	PTPN4	5775		ENSG00000133302
ENSG00000088205	1943.37	-0.818802	0.076578	-10.6924	1.10484e-26	1.28703e-25	DDX18	8886		ENSG00000133316
ENSG00000088247	2743.1	-0.462154	0.0705415	-6.55152	5.69525e-11	3.14645e-10	KHSRP	8570		ENSG00000133328
ENSG00000088256	1532.06	1.24144	0.0941912	13.18	1.14335e-39	2.04802e-38	GNA11	2767		ENSG00000133393
ENSG00000088280	226.043	0.830405	0.183093	4.53544	5.74846e-06	2.16885e-05	ASAP3	55616		ENSG00000133477
ENSG00000088298	279.82	-0.0138842	0.180182	-0.0770565	0.938579	0.963199	EDEM2	55741		ENSG00000133619
ENSG00000088305	184.613	-1.59663	0.19687	-8.11009	5.05821e-16	3.69077e-15	DNMT3B	1789		ENSG00000133624
ENSG00000088325	2629.05	-2.97922	0.0835066	-35.6765	9.16466e-279	4.27974e-276	TPX2	22974		ENSG00000133704
ENSG00000088340	284.128	-0.243931	0.157455	-1.54921	0.121331	0.216222	FER1L4	80307		ENSG00000133706
ENSG00000088356	369.699	-1.16382	0.142823	-8.14866	3.67993e-16	2.70662e-15	PDRG1	81572		ENSG00000133731
ENSG00000088367	917.591	-0.80409	0.0962182	-8.35694	6.43638e-17	4.90056e-16	EPB41L1	2036		ENSG00000133739
ENSG00000088386	1.57625	0.581638	1.88935	0.307851	0.758196	NA	SLC15A1	6564		ENSG00000133789
ENSG00000088387	545.443	0.421748	0.11965	3.52484	0.000423733	0.00128917	DOCK9	23348		ENSG00000133794
ENSG00000088448	377.096	0.691401	0.139951	4.94029	7.80051e-07	3.18799e-06	ANKRD10	55608		ENSG00000133805
ENSG00000088451	99.0761	-0.592353	0.267771	-2.21216	0.0269557	0.0591028	TGDS	23483		ENSG00000133808
ENSG00000088538	112.875	1.68177	0.266221	6.31718	2.66374e-10	1.41411e-09	DOCK3	1795		ENSG00000133812
ENSG00000088543	10.1514	0.993931	0.837277	1.1871	0.235188	0.368553	C3orf18	51161		ENSG00000133835
ENSG00000088682	301.663	0.523492	0.163426	3.20324	0.00135892	0.00384315	COQ9	57017		ENSG00000133937
ENSG00000088726	18.3688	0.2367	0.600878	0.393923	0.693638	0.799635	TMEM40	55287		ENSG00000133943
ENSG00000088727	82.7595	0.246124	0.286778	0.858239	0.390761	0.540972	KIF9	64147		ENSG00000133958
ENSG00000088766	330.824	-0.0722631	0.146937	-0.491795	0.622864	0.747056	CRLS1	54675		ENSG00000133985
ENSG00000088808	1818.75	0.808943	0.0799101	10.1232	4.36122e-24	4.61211e-23	PPP1R13B	23368		ENSG00000134046
ENSG00000088812	1811.69	0.330591	0.0828132	3.99201	6.55162e-05	0.000220358	ATRN	8455		ENSG00000134057
ENSG00000088826	135.255	1.88911	0.257343	7.34082	2.12294e-13	1.35479e-12	SMOX	54498		ENSG00000134107
ENSG00000088827	1.71985	1.73383	2.09128	0.829075	0.407062	0.556821	SIGLEC1	6614		ENSG00000134109
ENSG00000088832	3356.13	0.983667	0.0644499	15.2625	1.35895e-52	3.41894e-51	FKBP1A	2280		ENSG00000134146
ENSG00000088833	792.672	-0.58455	0.107588	-5.43321	5.535e-08	2.48743e-07	NSFL1C	55968		ENSG00000134201
ENSG00000088836	216.371	1.81794	0.204012	8.91095	5.05956e-19	4.28356e-18	SLC4A11	83959		ENSG00000134207
ENSG00000088854	155.737	-0.8473	0.213657	-3.9657	7.3182e-05	0.000244811	C20orf194	25943		ENSG00000134215
ENSG00000088876	84.5709	-0.428762	0.274957	-1.55938	0.118907	0.212649	ZNF343	79175		ENSG00000134222
ENSG00000088881	41.3036	2.06818	0.466908	4.42953	9.44401e-06	3.48269e-05	EBF4	57593		ENSG00000134330
ENSG00000088882	1.29839	3.13659	2.46732	1.27125	0.203639	NA	CPXM1	56265		ENSG00000134333
ENSG00000088888	2517.72	0.192639	0.07361	2.61702	0.00887022	0.0217004	MAVS	57506		ENSG00000134371
ENSG00000088899	36.8808	-0.312748	0.427687	-0.731254	0.464624	0.611307	LZTS3	9762		ENSG00000134452
ENSG00000088926	0.388298	2.57199	4.26899	0.602481	0.546854	NA	F11	2160		ENSG00000134460
ENSG00000088930	2504.63	-0.586314	0.0673537	-8.70499	3.17599e-18	2.5837e-17	XRN2	22803		ENSG00000134461
ENSG00000088970	108.99	-0.837527	0.254904	-3.28565	0.00101747	0.00293042	KIZ	55857		ENSG00000134470
ENSG00000088986	2123.57	0.964635	0.0732899	13.1619	1.45355e-39	2.588e-38	DYNLL1	8655		ENSG00000134480
ENSG00000088992	91.8498	2.42221	0.300743	8.05407	8.00823e-16	5.77834e-15	TESC	54997		ENSG00000134489
ENSG00000089006	2367.95	-0.262734	0.0728668	-3.60568	0.000311337	0.000963738	SNX5	27131		ENSG00000134490
ENSG00000089009	5838.46	-0.0314998	0.0601665	-0.523544	0.600596	0.729585	RPL6	6128		ENSG00000134504
ENSG00000089022	375.277	-0.284937	0.139441	-2.04342	0.0410111	0.0855512	MAPKAPK5	8550		ENSG00000134533
ENSG00000089041	1.87766	1.60586	2.36231	0.679786	0.49664	0.640886	P2RX7	5027		ENSG00000134574
ENSG00000089048	663.331	-0.571687	0.115581	-4.94622	7.56683e-07	3.09629e-06	ESF1	51575		ENSG00000134594
ENSG00000089050	335.22	-1.9087	0.157914	-12.087	1.23796e-33	1.82257e-32	RBBP9	10741		ENSG00000134597
ENSG00000089053	1691.98	-0.9638	0.0782936	-12.3101	7.99467e-35	1.22582e-33	ANAPC5	51433		ENSG00000134627
ENSG00000089057	348.903	-1.01899	0.15457	-6.59242	4.32702e-11	2.40905e-10	SLC23A2	9962		ENSG00000134690
ENSG00000089060	261.228	0.740712	0.169599	4.36743	1.2572e-05	4.5666e-05	SLC8B1	80024		ENSG00000134698
ENSG00000089063	761.435	0.127881	0.102913	1.24261	0.214011	0.342347	TMEM230	29058		ENSG00000134709
ENSG00000089091	81.3627	0.45615	0.285949	1.59521	0.110665	0.200141	DZANK1	55184		ENSG00000134716
ENSG00000089094	955.982	0.524809	0.0986611	5.31931	1.04162e-07	4.57222e-07	KDM2B	84678		ENSG00000134717
ENSG00000089101	5.57271	1.98928	1.14141	1.74284	0.0813622	0.154274	CFAP61	26074		ENSG00000134744
ENSG00000089123	283.255	-0.498133	0.163986	-3.03765	0.00238432	0.00648139	TASP1	55617		ENSG00000134748
ENSG00000089127	10.4425	-1.84084	0.825515	-2.22993	0.025752	0.0566876	OAS1	4938		ENSG00000134769
ENSG00000089154	4030.52	0.0905593	0.0711481	1.27283	0.203079	0.328546	GCN1	10985		ENSG00000134809
ENSG00000089157	9023.52	-0.564214	0.0650213	-8.67738	4.05005e-18	3.27672e-17	RPLP0	6175		ENSG00000134824
ENSG00000089159	1657.35	-0.592305	0.0913142	-6.48645	8.78849e-11	4.80156e-10	PXN	5829		ENSG00000134830
ENSG00000089163	10.6327	0.833563	0.773022	1.07832	0.280892	0.422728	SIRT4	23409		ENSG00000134901
ENSG00000089169	2.3956	4.331	2.19237	1.97549	0.0482128	0.0986113	RPH3A	22895		ENSG00000134909
ENSG00000089177	348.669	-2.30757	0.161355	-14.3012	2.14948e-46	4.59927e-45	KIF16B	55614		ENSG00000134917
ENSG00000089195	312.256	-0.435562	0.149257	-2.91819	0.00352064	0.00931721	TRMT6	51605		ENSG00000134955
ENSG00000089199	0.79165	1.55089	3.28379	0.472287	0.636722	NA	CHGB	1114		ENSG00000134986
ENSG00000089220	4944.26	0.330978	0.0665689	4.97195	6.62825e-07	2.72859e-06	PEBP1	5037		ENSG00000134987
ENSG00000089225	1.66915	-1.711	1.98443	-0.862211	0.388572	0.539065	TBX5	6910		ENSG00000135046
ENSG00000089234	596.473	0.440533	0.115182	3.82467	0.000130948	0.000425434	BRAP	8315		ENSG00000135047
ENSG00000089248	2377.16	0.18153	0.0812984	2.23289	0.0255564	0.0563058	ERP29	10961		ENSG00000135048
ENSG00000089250	3.48509	1.77871	1.71116	1.03948	0.298582	0.44255	NOS1	4842		ENSG00000135083
ENSG00000089280	5657.54	-0.129849	0.0714246	-1.81799	0.0690661	0.134229	FUS	2521		ENSG00000135094
ENSG00000089289	507.12	-0.404124	0.126248	-3.20104	0.00136933	0.00387052	IGBP1	3476		ENSG00000135111
ENSG00000089327	5.54742	0.852533	1.36694	0.623679	0.532838	0.673226	FXYD5	53827		ENSG00000135114
ENSG00000089335	411.001	0.00377446	0.138091	0.0273331	0.978194	0.986624	ZNF302	55900		ENSG00000135119
ENSG00000089351	678.039	0.235509	0.105374	2.23499	0.0254178	0.0560633	GRAMD1A	57655		ENSG00000135144
ENSG00000089356	10141.8	1.61817	0.0649753	24.9044	6.67091e-137	6.90919e-135	FXYD3	5349		ENSG00000135213
ENSG00000089472	0.573276	0.127563	4.06048	0.0314158	0.974938	NA	HEPH	9843		ENSG00000135245
ENSG00000089486	314.552	3.83062	0.215449	17.7797	1.0145e-70	3.8141e-69	CDIP1	29965		ENSG00000135249
ENSG00000089505	8.1896	-1.01269	0.873317	-1.15959	0.246216	0.382234	CMTM1	113540		ENSG00000135299
ENSG00000089558	1.8277	2.94215	2.33097	1.2622	0.206878	0.333253	KCNH4	23415		ENSG00000135314
ENSG00000089597	9046.34	0.151022	0.0711547	2.12245	0.0338002	0.0722219	GANAB	23193		ENSG00000135315
ENSG00000089639	802.501	1.33099	0.107921	12.333	6.01467e-35	9.27033e-34	GMIP	51291		ENSG00000135317
ENSG00000089682	357.429	0.204961	0.143633	1.42697	0.153588	0.262434	RBM41	55285		ENSG00000135333
ENSG00000089685	476.409	-2.26875	0.150727	-15.052	3.34813e-51	8.0652e-50	BIRC5	332		ENSG00000135336
ENSG00000089692	11.7139	-0.349931	0.758353	-0.461435	0.644486	0.763307	LAG3	3902		ENSG00000135346
ENSG00000089693	3234.49	1.3232	0.0793085	16.6842	1.70918e-62	5.37766e-61	MLF2	8079		ENSG00000135365
ENSG00000089723	191.51	0.799943	0.193868	4.12623	3.68755e-05	0.000127491	OTUB2	78990		ENSG00000135372
ENSG00000089737	4155.04	0.514607	0.0634674	8.10821	5.13713e-16	3.74631e-15	DDX24	57062		ENSG00000135378
ENSG00000089775	833.361	0.3434	0.10147	3.38426	0.000713691	0.00210563	ZBTB25	7597		ENSG00000135390
ENSG00000089818	551.541	-1.01218	0.128982	-7.84747	4.24509e-15	2.94797e-14	NECAP1	25977		ENSG00000135392
ENSG00000089820	80.1415	1.2684	0.328596	3.86006	0.000113359	0.000370778	ARHGAP4	393		ENSG00000135414
ENSG00000089847	23.1028	0.226823	0.543926	0.417011	0.676671	0.787884	ANKRD24	170961		ENSG00000135423
ENSG00000089876	832.339	0.665038	0.098309	6.76478	1.33515e-11	7.66755e-11	DHX32	55760		ENSG00000135439
ENSG00000089902	2149.89	-0.00823595	0.0737277	-0.111708	0.911055	0.948841	RCOR1	23186		ENSG00000135446
ENSG00000089916	3236.28	1.71768	0.0674653	25.4601	5.45196e-143	6.17533e-141	GPATCH2L	55668		ENSG00000135451
ENSG00000090006	315.1	-0.728689	0.147887	-4.92732	8.33638e-07	3.39813e-06	LTBP4	8425		ENSG00000135469
ENSG00000090013	1843.84	0.637521	0.0801893	7.9502	1.8621e-15	1.32139e-14	BLVRB	645		ENSG00000135473
ENSG00000090020	4995.32	1.83961	0.0812809	22.6327	2.0664e-113	1.55817e-111	SLC9A1	6548		ENSG00000135476
ENSG00000090054	2445.52	0.755952	0.0702366	10.7629	5.15097e-27	6.09642e-26	SPTLC1	10558		ENSG00000135486
ENSG00000090060	5667.35	-0.248913	0.0749622	-3.32052	0.000898507	0.00260641	PAPOLA	10914		ENSG00000135547
ENSG00000090061	2662.51	0.724123	0.0711417	10.1786	2.47091e-24	2.63822e-23	CCNK	8812		ENSG00000135549
ENSG00000090097	169.844	1.86043	0.222009	8.37997	5.29421e-17	4.05646e-16	PCBP4	57060		ENSG00000135597
ENSG00000090238	1167.63	0.993433	0.0916089	10.8443	2.12285e-27	2.56031e-26	YPEL3	83719		ENSG00000135625
ENSG00000090263	448.656	-1.12553	0.131133	-8.58316	9.23027e-18	7.32532e-17	MRPS33	51650		ENSG00000135631
ENSG00000090266	1874.31	0.552605	0.0811193	6.81225	9.60835e-12	5.55024e-11	NDUFB2	4708		ENSG00000135632
ENSG00000090273	1470.85	-0.780425	0.086935	-8.97711	2.77976e-19	2.37916e-18	NUDC	10726		ENSG00000135638
ENSG00000090316	1346.89	0.507013	0.102806	4.93172	8.1508e-07	3.32605e-06	MAEA	10296		ENSG00000135677
ENSG00000090339	70.2047	0.92329	0.314681	2.93405	0.0033457	0.00888693	ICAM1	3383		ENSG00000135697
ENSG00000090372	1385.1	0.0511685	0.10719	0.477362	0.633105	0.754769	STRN4	29888		ENSG00000135698
ENSG00000090376	2.39402	0.527017	1.83167	0.287725	0.773557	0.857884	IRAK3	11213		ENSG00000135763
ENSG00000090382	2.96873	0.450598	1.49932	0.300535	0.763769	0.85159	LYZ	4069		ENSG00000135773
ENSG00000090402	0.438875	0.127568	4.50798	0.0282983	0.977424	NA	SI	6476		ENSG00000135823
ENSG00000090432	427.341	0.623232	0.147403	4.22807	2.35701e-05	8.3131e-05	MUL1	79594		ENSG00000135835
ENSG00000090447	244.356	-1.4624	0.180177	-8.11643	4.80108e-16	3.50989e-15	TFAP4	7023		ENSG00000135838
ENSG00000090470	1009.43	0.886272	0.0958214	9.24922	2.26147e-20	2.02885e-19	PDCD7	10081		ENSG00000135845
ENSG00000090487	1187.19	-0.629757	0.0860255	-7.32059	2.46887e-13	1.56916e-12	SPG21	51324		ENSG00000135862
ENSG00000090520	2108.43	0.284692	0.0738066	3.85727	0.00011466	0.000374757	DNAJB11	51726		ENSG00000135899
ENSG00000090530	11.3863	3.76258	0.999529	3.76436	0.000166979	0.000535179	P3H2	55214		ENSG00000135905
ENSG00000090534	40.099	4.30747	0.749556	5.74669	9.10068e-09	4.33194e-08	THPO	7066		ENSG00000135912
ENSG00000090539	228.347	3.80107	0.267576	14.2056	8.46299e-46	1.78359e-44	CHRD	8646		ENSG00000135913
ENSG00000090554	2.72768	1.46895	1.66612	0.881662	0.37796	0.527515	FLT3LG	2323		ENSG00000135916
ENSG00000090565	1061.84	0.755262	0.101435	7.44578	9.63743e-14	6.24158e-13	RAB11FIP3	9727		ENSG00000135919
ENSG00000090581	250.642	0.666108	0.180346	3.69351	0.000221183	0.000697235	GNPTG	84572		ENSG00000135931
ENSG00000090612	407.47	-0.517745	0.135661	-3.81647	0.000135372	0.000439323	ZNF268	10795		ENSG00000135951
ENSG00000090615	2853.67	-0.00793866	0.0729181	-0.108871	0.913305	0.949832	GOLGA3	2802		ENSG00000135956
ENSG00000090621	2201.06	-0.336577	0.0760135	-4.42786	9.51733e-06	3.50876e-05	PABPC4	8761		ENSG00000135972
ENSG00000090659	0.777529	-0.297738	2.8194	-0.105603	0.915897	NA	CD209	30835		ENSG00000135976
ENSG00000090661	197.362	-0.295921	0.196637	-1.50491	0.132348	0.232009	CERS4	79603		ENSG00000136003
ENSG00000090674	181.072	1.35099	0.218515	6.18263	6.30443e-10	3.27564e-09	MCOLN1	57192		ENSG00000136010
ENSG00000090686	1050.66	-0.391053	0.0908695	-4.30346	1.6815e-05	6.02236e-05	USP48	84196		ENSG00000136011
ENSG00000090776	834.09	3.63131	0.140798	25.791	1.11914e-146	1.32397e-144	EFNB1	1947		ENSG00000136045
ENSG00000090857	813.264	-0.186669	0.110961	-1.68229	0.0925118	0.171889	PDPR	55066		ENSG00000136068
ENSG00000090861	3227.42	-1.29781	0.0689143	-18.8322	4.11175e-79	1.79715e-77	AARS	16		ENSG00000136098
ENSG00000090863	5219.9	0.140584	0.0615303	2.28479	0.0223254	0.0499165	GLG1	2734		ENSG00000136100
ENSG00000090889	698.63	-2.9743	0.132872	-22.3847	5.54653e-111	3.99021e-109	KIF4A	24137		ENSG00000136104
ENSG00000090905	2398.63	-0.184929	0.0779065	-2.37373	0.0176093	0.0403411	TNRC6A	27327		ENSG00000136108
ENSG00000090920	100.975	2.55582	0.281228	9.08805	1.00827e-19	8.80514e-19	NA	NA		ENSG00000136122
ENSG00000090924	344.514	-2.32123	0.163646	-14.1845	1.14336e-45	2.40206e-44	PLEKHG2	64857		ENSG00000136144
ENSG00000090932	1.06749	1.59957	2.93835	0.544378	0.586181	NA	DLL3	10683		ENSG00000136158
ENSG00000090971	172.945	-1.07972	0.194472	-5.55206	2.82328e-08	1.29703e-07	NAT14	57106		ENSG00000136159
ENSG00000090975	299.556	2.35398	0.186194	12.6426	1.22864e-36	1.99414e-35	PITPNM2	57605		ENSG00000136167
ENSG00000090989	698.029	-0.20392	0.110212	-1.85026	0.0642767	0.126155	EXOC1	55763		ENSG00000136205
ENSG00000091009	1525.14	-0.630826	0.0884324	-7.13343	9.78993e-13	6.01126e-12	RBM27	54439		ENSG00000136243
ENSG00000091010	0.53539	0.853979	3.62819	0.235373	0.813919	NA	POU4F3	5459		ENSG00000136244
ENSG00000091039	1988.47	-0.316771	0.0976015	-3.24556	0.0011722	0.00334316	OSBPL8	114882		ENSG00000136279
ENSG00000091073	272.646	0.379468	0.157643	2.40714	0.0160781	0.0371951	DTX2	113878		ENSG00000136297
ENSG00000091106	11.3312	0.567545	0.783604	0.724275	0.468897	0.615499	NLRC4	58484		ENSG00000136319
ENSG00000091127	671.96	-1.09823	0.111964	-9.80874	1.03249e-22	1.03787e-21	PUS7	54517		ENSG00000136378
ENSG00000091128	5.85347	0.166319	1.11445	0.149239	0.881365	0.930369	LAMB4	22798		ENSG00000136425
ENSG00000091129	4558.09	-1.74456	0.0656662	-26.5671	1.62958e-155	2.14733e-153	NRCAM	4897		ENSG00000136436
ENSG00000091136	55.1205	0.0411996	0.346953	0.118747	0.905476	0.945841	LAMB1	3912		ENSG00000136444
ENSG00000091137	7.51721	1.47928	0.972311	1.52141	0.128157	0.225943	SLC26A4	5172		ENSG00000136448
ENSG00000091138	4.20861	1.15596	1.35992	0.850021	0.395313	0.545487	SLC26A3	1811		ENSG00000136449
ENSG00000091140	1714.03	-1.58783	0.0951608	-16.6857	1.66467e-62	5.2438e-61	DLD	1738		ENSG00000136450
ENSG00000091157	237.429	-1.82998	0.181718	-10.0705	7.46259e-24	7.83278e-23	WDR7	23335		ENSG00000136451
ENSG00000091164	674.767	-0.591996	0.109117	-5.42533	5.78463e-08	2.59349e-07	TXNL1	9352		ENSG00000136490
ENSG00000091181	6.61743	2.13663	1.27604	1.67443	0.094047	0.174352	IL5RA	3568		ENSG00000136492
ENSG00000091262	9.85533	-0.489912	0.814002	-0.601856	0.54727	0.685098	ABCC6	368		ENSG00000136504
ENSG00000091317	2431.11	0.68301	0.0707385	9.65543	4.66205e-22	4.53987e-21	CMTM6	54918		ENSG00000136522
ENSG00000091409	863.763	1.26879	0.102229	12.4112	2.27224e-35	3.53285e-34	ITGA6	3655		ENSG00000136527
ENSG00000091428	12.0104	-0.493346	0.76239	-0.647104	0.517564	0.659922	RAPGEF4	11069		ENSG00000136628
ENSG00000091436	977.659	-0.580023	0.0972924	-5.96165	2.49707e-09	1.24121e-08	MAP3K20	51776		ENSG00000136631
ENSG00000091483	916.492	-0.15674	0.0983281	-1.59405	0.110924	0.200555	FH	2271		ENSG00000136636
ENSG00000091490	313.02	0.644047	0.162421	3.96529	7.33052e-05	0.000245192	SEL1L3	23231		ENSG00000136643
ENSG00000091513	11.8727	6.87362	1.59486	4.30985	1.63367e-05	5.86366e-05	TF	7018		ENSG00000136720
ENSG00000091527	6137.25	0.059667	0.0616806	0.967353	0.333367	0.481057	CDV3	55573		ENSG00000136783
ENSG00000091536	24.1497	0.694165	0.502839	1.38049	0.167435	0.281452	MYO15A	51168		ENSG00000136802
ENSG00000091542	2378.79	0.410498	0.0711406	5.77023	7.91651e-09	3.78859e-08	ALKBH5	54890		ENSG00000136824
ENSG00000091583	3.14476	5.13365	1.99225	2.57681	0.00997163	0.0241405	APOH	350		ENSG00000136828
ENSG00000091592	4.68511	0.917605	1.2488	0.734792	0.462466	0.609674	NLRP1	22861		ENSG00000136830
ENSG00000091622	43.7669	-0.907081	0.405225	-2.23846	0.025191	0.0556321	PITPNM3	83394		ENSG00000136840
ENSG00000091640	477.13	-1.24111	0.127872	-9.70589	2.84589e-22	2.81084e-21	SPAG7	9552		ENSG00000136856
ENSG00000091651	372.433	-1.1413	0.160167	-7.12568	1.03566e-12	6.35338e-12	ORC6	23594		ENSG00000136859
ENSG00000091656	0.75604	-0.736405	3.44335	-0.213863	0.830654	NA	ZFHX4	79776		ENSG00000136861
ENSG00000091704	0.436764	-2.85048	4.03106	-0.707131	0.479485	NA	CPA1	1357		ENSG00000136877
ENSG00000091732	106.595	-2.14061	0.280778	-7.62386	2.462e-14	1.64409e-13	ZC3HC1	51530		ENSG00000136883
ENSG00000091831	6385.6	-1.07652	0.0567113	-18.9825	2.38223e-80	1.06215e-78	ESR1	2099		ENSG00000136895
ENSG00000091844	156.951	-1.06492	0.216312	-4.92304	8.52081e-07	3.46959e-06	RGS17	26575		ENSG00000136897
ENSG00000091879	29.1475	0.491249	0.446167	1.10104	0.270878	0.411542	ANGPT2	285		ENSG00000136929
ENSG00000091947	370.442	-0.0773752	0.136026	-0.568825	0.569475	0.703661	TMEM101	84336		ENSG00000136933
ENSG00000091986	52.7275	1.66645	0.368466	4.52267	6.1065e-06	2.29645e-05	CCDC80	151887		ENSG00000136938
ENSG00000092009	3.8903	2.06109	1.3308	1.54876	0.12144	0.21638	CMA1	1215		ENSG00000136943
ENSG00000092010	2057.69	0.30461	0.0761374	4.00079	6.31314e-05	0.000212713	PSME1	5720		ENSG00000136982
ENSG00000092020	273.2	-0.335405	0.167896	-1.9977	0.0457491	0.0941875	PPP2R3C	55012		ENSG00000136999
ENSG00000092036	142.781	-2.11327	0.241591	-8.74732	2.18476e-18	1.79266e-17	HAUS4	54930		ENSG00000137040
ENSG00000092051	10.9437	1.90225	0.895053	2.12529	0.0335621	0.0718017	JPH4	84502		ENSG00000137070
ENSG00000092054	0.832484	1.60919	3.36433	0.47831	0.632429	NA	MYH7	4625		ENSG00000137077
ENSG00000092067	2.36095	4.13511	2.17819	1.89841	0.0576418	0.115137	CEBPE	1053		ENSG00000137103
ENSG00000092068	95.1643	2.0767	0.282932	7.33993	2.13708e-13	1.36317e-12	SLC7A8	23428		ENSG00000137135
ENSG00000092094	281.215	-0.756278	0.156682	-4.82683	1.38721e-06	5.54011e-06	OSGEP	55644		ENSG00000137168
ENSG00000092096	133.179	-0.465804	0.235419	-1.97862	0.0478593	0.0980314	SLC22A17	51310		ENSG00000137185
ENSG00000092098	440.562	0.279878	0.139833	2.00151	0.0453374	0.0934483	RNF31	55072		ENSG00000137193
ENSG00000092108	847.692	-0.897057	0.112441	-7.97805	1.48661e-15	1.05974e-14	SCFD1	23256		ENSG00000137198
ENSG00000092140	678.827	-2.53782	0.129033	-19.668	4.05475e-86	2.0364e-84	G2E3	55632		ENSG00000137210
ENSG00000092148	6124.92	-0.47533	0.0578976	-8.20984	2.21475e-16	1.64625e-15	HECTD1	25831		ENSG00000137216
ENSG00000092199	10604	0.0625038	0.0541056	1.15522	0.248001	0.384221	HNRNPC	3183		ENSG00000137218
ENSG00000092200	17.4433	-0.9607	0.646793	-1.48533	0.137457	0.239185	RPGRIP1	57096		ENSG00000137259
ENSG00000092201	5056.87	-1.05303	0.0601419	-17.5091	1.22022e-68	4.38323e-67	SUPT16H	11198		ENSG00000137266
ENSG00000092203	1697.75	0.18242	0.0762556	2.39222	0.0167468	0.0385811	TOX4	9878		ENSG00000137288
ENSG00000092208	173.018	-3.20071	0.245579	-13.0333	7.90829e-39	1.37494e-37	GEMIN2	8487		ENSG00000137310
ENSG00000092295	24.5537	0.317687	0.530001	0.599408	0.548901	0.686462	TGM1	7051		ENSG00000137337
ENSG00000092330	807.557	0.572481	0.100531	5.69459	1.23666e-08	5.83331e-08	TINF2	26277		ENSG00000137338
ENSG00000092345	0.403203	0.12758	4.99749	0.0255287	0.979633	NA	DAZL	1618		ENSG00000137364
ENSG00000092421	125.675	-0.734667	0.247868	-2.96395	0.00303715	0.00812574	SEMA6A	57556		ENSG00000137393
ENSG00000092439	3938.01	0.153886	0.0691409	2.22568	0.0260354	0.0572404	TRPM7	54822		ENSG00000137413
ENSG00000092445	195.904	0.331219	0.216543	1.52958	0.126121	0.222945	TYRO3	7301		ENSG00000137460
ENSG00000092470	292.22	-4.85849	0.284411	-17.0826	1.99844e-65	6.69114e-64	WDR76	79968		ENSG00000137491
[truncated: 36,646 more rows]

## Sheet: Supplementary Excel File 3
Variance in the Read Counts of Top-100 Genes with Highest Variation between Samples
[truncated: 101 more rows]

[truncated: 1 more sheets: Supplementary Excel File 4]
