# Supplementary material for: LMTK3 confers chemo-resistance in breast cancer
Source: Oncogene. 2018 Mar 15;37(23):3113–30. doi: 10.1038/s41388-018-0197-0 (PMC5992129; doi:10.1038/s41388-018-0197-0)
Supplement: Supplementary file 5 — Supplementary Excel Files (5-13)(XLSX 409 kb) [file 41388_2018_197_MOESM5_ESM.xlsx]

## Sheet: Supplementary Excel File 5
Upstream Regulators Regulated by Dox treatment in MCF7 cells (Z-Score ≥ 2 is Activation & ≤ -2 is Inhibition)
Upstream Regulator	Expr Log Ratio	Molecule Type	Predicted Activation State	Activation z-score	p-value of overlap	Target molecules in dataset	Mechanistic Network
NUPR1		transcription regulator	Activated	9.976	8.08e-34	ABHD15,ABL2,ACSS1,ADM,ADRB2,AEN,AGRN,AKAP12,ALDOC,ALOXE3,ANK1,ANK3,ANP32A,ANP32E,AP5M1,ARHGAP11A,ARMC7,ASB9,ASPM,ATAD5,ATF3,ATP8B1,ATR,AURKA,AVPI1,B3GAT3,B3GNT5,BCL9,BLM,BRCA1,BUB1,BUB1B,C1orf112,C3orf62,C8orf58,CACNA2D2,CAMK2N1,CARD8,CARMIL1,CASP2,CCDC77,CCNA2,CCNB2,CCNF,CDC23,CDCA3,CDCA8,CDK2,CDK4,CEBPB,CENPC,CENPI,CENPL,CEP170B,CEP97,CHD4,CHUK,CKAP2L,COL1A2,COQ10A,CSTF2T,CTPS2,CTU1,CXADR,CXCR4…	1436 (13)
HNF4A		transcription regulator	Activated	2.172	1.91e-30	AAR2,AASS,ABCA6,ABCE1,ABCF3,ABCG1,ABCG8,ABHD10,ABHD6,ABT1,ACIN1,ACLY,ACMSD,ACSL1,ACSS3,ACTA2,ACTR5,ADCY10,ADCY7,ADGRB1,ADGRB2,ADPRHL1,ADRB2,AIMP1,AKR1C1/AKR1C2,AKR1C3,ALDH1L1,ALDH2,ALDH3A1,ALKBH7,AMT,ANAPC10,ANKHD1/ANKHD1-EIF4EBP3,ANKRA2,AP1M1,AP3B1,AP3M1,APIP,APOE,APOH,AQP3,ARFGAP1,ARFIP2,ARG2,ARHGAP11A,ARHGEF19,ARL1,ARL4C,ARL6,ARMC1,ARMC6,ARMC8,ARMT1,ASB3/GPR75-ASB3,ASB7,ASCL1,ASPRV1,ATAD5,ATF2…
ESR1	-1.997	ligand-dependent nuclear receptor	Inhibited	-7.665	1.3e-22	AASS,ABCG8,ABHD2,ABI2,ABLIM1,ACE,ACKR3,ACVR1B,ADA,ADORA1,AGGF1,AK1,ALCAM,ALOX5,ANAPC2,ANAPC5,ANGPTL2,ANK3,ANLN,ANP32A,ANXA4,AP1M1,AP1S1,AP1S3,AP3B1,APC,APEX1,APOE,AQP3,AR,ARAF,ARFGAP1,ARFIP2,ARHGAP18,ARHGEF2,ARL4D,ARNTL,ARPC5L,ASPM,ATF3,ATF5,ATG3,ATP1B1,ATP6V0D1,AURKA,AXIN2,AZU1,BAX,BCL2,BCL2L1,BCL2L11,BCL2L2,BECN1,BET1L,BIRC3,BIRC5,BMP2,BMP4,BRCA1,BRCA2,BUB1,BUB1B,BUB3,C3,C5,CACNA1D,CALB1,CAP2,C…	1882 (16)
E2F4		transcription regulator		-0.428	2.1e-20	ANLN,AURKB,BARD1,BCL2,BCL2L11,BECN1,BRCA1,BUB3,C5orf22,CBX5,CCDC77,CCNA1,CCNA2,CCND1,CCNE1,CDC25A,CDC6,CDCA4,CDK1,CDK2,CDKN1A,CENPA,CENPE,CENPO,CEP57,CHEK1,CHEK2,CKS1B,CKS2,CRADD,CSTF1,DBF4,DDX11,DROSHA,DUT,E2F2,E2F3,E2F8,ECT2,EFHC1,EIF2B2,EPAS1,EXOSC8,EXOSC9,FANCD2,FAS,FOXD3,FOXM1,FPGT,GINS1,GMNN,GOLT1B,H2AFX,H2AFZ,HIST1H2AC,HIST1H3D,HLTF,HMGB1,HMMR,HP,IER5,KIF22,KIF4A,MAD2L1,MCM10,MCM3,MCM5,MCM…
ERBB2		kinase		-1.194	1.3e-19	ABHD5,ACSL4,ACTA1,ACTA2,ADAM12,ADAM19,ADAM8,ALAD,ALDOC,ANGPTL2,ANGPTL4,APLP2,AR,ASPM,ATF4,ATP6AP2,AURKA,BACE1,BAG2,BARD1,BCAT2,BCKDHB,BCL2,BCL2L1,BHLHE40,BIRC3,BIRC5,BMP1,BMP7,BRIP1,BTG2,BUB1,BUB1B,CAVIN1,CCDC80,CCNA2,CCNB1,CCNB2,CCND1,CCND2,CCNE1,CD59,CD82,CDC16,CDC20,CDC23,CDC25A,CDC25B,CDC27,CDC40,CDC42EP2,CDC42EP3,CDC45,CDC6,CDC7,CDCA3,CDCA4,CDCA7,CDCA7L,CDCA8,CDH11,CDH3,CDK1,CDK6,CDKN1A,CDKN…	1525 (20)
TP53		transcription regulator	Activated	9.039	7.37e-16	ABHD4,ACADVL,ACE,ACER2,ACLY,ACTA2,ADA,ADAM8,ADAMTSL4,ADGRB1,ADH5,ADORA2B,ADRB2,AEN,AK1,AKAP12,AKAP9,ALDH18A1,ALDH4A1,ALOX5,ANK1,ANLN,ANTXR1,ANXA1,ANXA4,ANXA6,AP3B1,APAF1,APBB2,APC,APEX1,APOE,AQP3,AR,ARHGEF2,ASPM,ASXL1,ATAD2,ATF3,ATF4,ATG10,ATG4B,ATG4C,ATP1A1,ATP5C1,ATXN1,AURKA,AURKB,AXIN2,BAX,BBC3,BCAP31,BCL2,BCL2A1,BCL2L1,BCL2L11,BDNF,BHLHE40,BIK,BIRC2,BIRC3,BIRC5,BLZF1,BMP1,BRCA1,BRCA2,BTG2,BUB…	2009 (23)
CDKN1A	3.325	kinase	Activated	2.357	3.52e-14	ACP1,ACTA2,AIMP1,ANLN,ASPM,ATAD2,AURKA,AURKB,BAX,BBC3,BCL2,BCL2L1,BIRC2,BIRC5,BRCA1,BUB1,BUB1B,BUB3,CASP3,CCNA2,CCNB1,CCND1,CCNE1,CDC20,CDC25A,CDC25B,CDC6,CDK1,CDK4,CDKN1A,CDKN2A,CDKN3,CENPF,CEP55,CHEK1,CIT,CKS1B,CTGF,CTSB,DLGAP5,DSE,DTL,DUSP1,EOMES,EXO1,FANCG,FANCI,FAS,FAT2,FOXM1,GLB1,GRN,H2AFX,H2AFZ,HJURP,HNRNPA2B1,IL1R1,IL6,INHBA,ITGAM,JAG1,KIF20A,KIF2C,KNSTRN,KNTC1,KRT18,LBR,LUC7L3,MAD2L1,MAF…	1237 (14)
MITF	1.257	transcription regulator	Inhibited	-4.236	4.05e-14	ACAN,ACSL1,ALCAM,AMDHD2,APC,APEX2,APOE,ATP1A1,ATP6V1C1,AURKB,BCL2,BRCA1,C1orf74,C8orf44-SGK3/SGK3,CA14,CCNB1,CCNF,CCNG2,CDC25B,CDCA3,CDCA8,CDK2,CDKN2A,CDT1,CENPF,CENPH,CENPM,CENPO,CEP55,CHAF1A,COL1A1,COL2A1,CREM,CRYBG1,DSN1,ECT2,EME1,ESPL1,ESRP1,FAM53B,FANCA,FANCG,FBXO32,FGD4,FMOD,FOS,FOXD3,GLI1,GM2A,GMPR,GNPTAB,GPNMB,GPRIN1,GYG2,HES1,HIF1A,HMBS,HPGD,HPS4,IL6R,INPP4B,ITGA3,KIF20A,KIF4A,KIFC1,KIT,…	1197 (11)
HGF		growth factor		-1.73	1.24e-12	ACKR3,ACTA2,ADGRL2,AIFM1,AKAP12,ANGPT4,ANGPTL2,ANGPTL4,ANK3,ANP32A,APAF1,ARNTL,ATF2,ATF3,ATM,AURKA,AURKB,BAG2,BCL2,BCL2A1,BCL2L1,BIRC2,BIRC3,BIRC5,BMP2,BMP2K,BNC1,BUB1,BUB1B,CALCR,CASP2,CASP8,CAV1,CCL26,CCND1,CCNF,CCNG2,CD3EAP,CD46,CD93,CDC20,CDC25A,CDC25B,CDC45,CDC6,CDK1,CDK2,CDK4,CDKN1A,CDKN2A,CDKN3,CENPF,CFLAR,CKS1B,CNTFR,COL1A1,COL1A2,COL2A1,COPB1,CRLF1,CRY1,CSE1L,CSF1,CTGF,CUL2,CXCR4,DBF4,DD…	1778 (17)
RABL6		other	Inhibited	-6.062	2.12e-12	ATXN1,AURKB,BIK,BTG2,BUB1,BUB1B,CCNA2,CCNB1,CDC25A,CDK2,CENPF,CHEK1,CHEK2,CKS1B,DUT,FRMD4A,H2AFX,HBEGF,HMMR,HMOX1,KIF23,MAD2L1,MCM10,MCM2,MCM5,MCM7,MELK,MYC,NCAPG,NDC80,NEK2,PARP2,PBK,PLK1,PMAIP1,POLA1,POLD1,POLE2,PRC1,PRIM1,RAD54B,RFC3,SEL1L,TMEM97,TOP2A,TPX2,TTK,UBE2C	1081 (7)
E2f		group	Inhibited	-4.029	5.32e-12	BBC3,BRCA1,C5orf22,CAV1,CBX5,CCNA1,CCNA2,CCNB1,CCNE1,CDC25A,CDC45,CDC6,CDC7,CDK1,CDK2,CDKN2A,CENPO,DBF4,DDX11,DROSHA,E2F2,E2F8,EFHC1,EPAS1,EXOSC8,FANCD2,FOXD3,GINS2,GMNN,GOLT1B,HIF1A,HIST1H2BJ,HNRNPA1,ITGA5,ITGA6,KNTC1,MAD2L1,MCM10,MCM2,MCM3,MCM5,MCM6,MFAP1,MTHFD1,MYB,MYBL2,MYC,MYCN,NASP,NUSAP1,OIP5,ORC1,PCSK1N,PGRMC1,POLA1,POLA2,PRR11,RAD51,RBBP5,RBL1,RECQL,RPA3,RRM2,SERPINE1,SKA2,TCF3,TMEM126A,…	852 (9)
TBX2	1.626	transcription regulator	Inhibited	-4.352	6.33e-12	ANLN,ATF3,ATF5,AURKA,AURKB,BHLHE40,BUB1,CCNA2,CCNB1,CCNL2,CDC6,CDCA3,CDK1,CDKN1A,CDKN2A,CDT1,CHEK1,CKAP2,CKS1B,DBP,DDIT3,DNMT1,E2F7,E2F8,ELK3,FAM120B,FOXM1,HAUS1,HELLS,HEY1,MAD2L1,MCM2,MCM5,MCM6,MCM7,NCAPD2,NCAPG2,NFIL3,PARD6A,PCGF6,PHTF2,PKMYT1,PLK1,PRC1,PRDM5,PRIM2,RBL1,SGO1,SMC2,SRF,TIPIN,TRIB3,ZKSCAN3	1120 (11)
PGR	-2.422	ligand-dependent nuclear receptor	Activated	2.809	1.01e-11	ACSL1,ADARB1,AHCYL1,AK4,AKR1C3,ALDH1A3,AR,ARNT,ATP1B1,ATXN1,BCL2L1,BIRC2,BIRC3,BUB1,CA12,CCNB1,CCNB2,CCND1,CD59,CDC20,CDC42BPA,CDC6,CDH12,CDK1,CDKN1A,CDKN1C,CEBPA,CEBPB,CEBPD,CGA,CKAP4,COL6A1,COL6A2,CPT2,CREB3L2,CYP19A1,DPYSL2,DSCAM,DST,DYNLL1,EDN1,EFNA3,EGFR,EIF1AX,EIF5B,ELL2,ENC1,EPAS1,ESR1,ESRRA,FAM89B,FOS,FOXC1,FOXO1,GAL,GAS6,GATA3,GLS,GPER1,GPR160,GRK4,H19,HBEGF,HES1,HIF1A,HPCAL1,HPGD,HSD11B…	1999 (21)
CCND1	-1.755	transcription regulator	Inhibited	-2.04	1.43e-11	AFAP1,AHI1,ALDH1A3,AQP3,AR,ARHGEF2,ARMCX1,ASPM,ATAD2,ATP2B1-AS1,AURKA,BCL2,BIRC5,BRCA1,BRIP1,C11orf58,C15orf57,CCNA1,CCNA2,CCND1,CCND2,CCNE1,CDC45,CDC6,CDCA7,CDCA7L,CDCA8,CDK2,CDK4,CDK6,CDKN1A,CDKN2A,CENPF,CENPH,CENPK,CENPN,CEP55,CLPB,CLSPN,COL1A1,COL20A1,COL27A1,COL5A2,CPEB1,CST4,CTNNBIP1,DDIAS,DEPDC1,DHCR24,DNMT1,DTL,E2F7,E2F8,EGFR,EIF5A2,ELOVL7,EPHA2,ERBIN,ERI1,ESCO2,FAM129B,FAM204A,FGFR1,FLNA…	1243 (18)
E2F1		transcription regulator		-1.331	1.94e-10	APAF1,AR,ARHGAP4,ATAD2,ATG14,ATG4B,ATG5,ATM,AURKA,AURKB,BAX,BBC3,BCL2,BCL2L1,BCL2L11,BCS1L,BECN1,BIRC5,BMP4,BRCA1,BUB3,CASP3,CASP7,CASP8,CAV1,CBX5,CBX7,CCNA2,CCNB1,CCNB2,CCND1,CCND2,CCNE1,CCNF,CCT2,CCT4,CDC20,CDC25A,CDC25B,CDC45,CDC6,CDCA4,CDK1,CDK2,CDK4,CDKN1A,CDKN1C,CDKN2A,CEBPA,CFLAR,CHEK1,CHEK2,CKB,CLIC1,COL2A1,CRADD,CSE1L,CTNNBIP1,CTSB,CWC27,DBF4,DDAH2,DDB2,DDIT3,DDX1,DDX11,DNMT1,DUSP1,DUT,E…	1221 (15)
Vegf		group		-1.312	3.05e-10	ACAN,ACE,ACKR3,ACTA2,ADGRL2,AGFG2,AKAP12,ANGPT4,ANGPTL2,ANGPTL4,ANP32A,APAF1,APLN,ARHGAP18,ARHGAP22,ARHGEF17,ARNTL,ATF3,AURKA,AURKB,AXIN2,BAG2,BAX,BCL2,BCL2A1,BCL2L11,BIRC5,BMP2,BMP2K,BMP7,BNC1,BUB1,BUB1B,CALB1,CASP3,CASP8,CCDC15,CCNF,CD3EAP,CD46,CD93,CDC20,CDC25A,CDC25B,CDC45,CDC6,CDK1,CDK2,CDKN2A,CDKN3,CENPF,CFLAR,CHST7,CKS1B,CNTFR,CRLF1,CRY1,CSE1L,CUL2,CXCR4,DBF4,DDIT3,DDX11,DIAPH2,DKC1,DLL4,D…	1880 (20)
let-7		microrna	Activated	3.324	4.19e-10	ACTA2,ACVR1C,APC,APC2,AR,AURKA,AURKB,BCL2L1,BRCA1,BRCA2,BTG2,BUB1,BUB1B,CASP3,CCNA2,CCNB1,CCND1,CCNF,CCNJ,CCR7,CDC16,CDC20,CDC23,CDC25A,CDC45,CDC6,CDCA3,CDCA7,CDCA8,CDK1,CDK6,CDK8,CDT1,CEBPD,CHEK1,CKS1B,COL1A1,COL1A2,COL27A1,DBF4,DMD,DZIP1,E2F2,E2F8,FANCD2,FOSL1,GAB2,GMNN,GZF1,ID2,IL6,IL6R,IRS2,ITGA1,KRAS,MAD2L1,MCM10,MCM2,MCM3,MCM5,MCM6,MCM7,MCM8,MYC,MYCN,NRAS,NUF2,ORC1,PBX2,PKM,RCAN1,RDH10,RELA…
RB1	-1.227	transcription regulator		0.851	4.52e-10	APAF1,ATAD2,ATF2,ATP1A1,ATP1B1,AURKB,BARD1,BAX,BCL2,BCL2L11,BECN1,BIRC5,BLM,BRCA1,CASP3,CASP7,CASP8,CBX5,CCNA1,CCNA2,CCNB1,CCND1,CCNE1,CDC25A,CDC6,CDCA4,CDCA7L,CDK1,CDK2,CDKN1A,CDKN2A,CDT1,CEBPA,CENPK,CHAF1A,CHCHD3,CKM,CLDN3,CMAS,COA3,COQ5,COX6B1,CRADD,CTGF,CWC27,DCK,DCTN4,DDB2,DDIT3,DDX11,DEK,DIO2,DLAT,DMPK,DNMT1,E2F3,EGR1,EHD3,EI24,EOMES,FAM111A,FANCA,FANCL,FAS,FBXO5,FLT1,FOS,FOSL1,FOXC2,GMNN,G…	1127 (13)
EP400		other	Inhibited	-4.638	2.38e-09	AGPAT2,CCNA2,CCNF,CDC20,CDC25A,CDC6,CDCA3,CDKN1A,CDKN2A,CENPF,E2F2,E2F7,E2F8,FBXO5,FOXM1,GLB1,H2AFZ,INCENP,MAPK12,MCM3,MYBL2,NCAPG2,NEK2,PLK1,PPARG,PSRC1,RBL1,RCC1,SGO1,SKA1,SKP2	166 (5)
KDM5B	1.346	transcription regulator	Activated	4.792	6.78e-09	ANKRD36B,ASF1A,AURKA,BRCA1,BUB1B,BUB3,CAV1,CCNA1,CCNB1,CCND1,CCNE1,CDCA3,CDIPT,CDK1,CTGF,DDIT3,DHCR24,DLGAP5,ECT2,EGR1,EHD1,EIF5B,ERBB3,ESR1,FABP5,FBXO5,GADD45A,GAL,GCA,GJB2,HMMR,IGFBP2,IPP,ISG15,JADE2,KIF2C,MAPK8IP3,MCAM,MCM2,MCM3,MT1F,MT1X,NCAPH,NDC80,NEDD9,NEUROD2,NMB,OIP5,OSER1,PBK,PDE3B,PGR,PIR,PPOX,PRLR,PRPS1,PSD3,PSIP1,RECQL,RNASET2,SAT1,SMC5,SMOX,SNRPD1,SNRPG,SOX9,SWAP70,TMEM14A,TOP2A,TTK…	1445 (13)
CD24		other	Inhibited	-5.137	1.76e-08	ADRB2,ASPM,ATF3,BIK,CAV1,CDC27,CDKN1A,CHAC1,DEPDC1,DEPDC1B,DIAPH2,DLG1,DNAJC13,DUSP5,ECM1,EMP3,EPHB6,FOS,FOXD1,FXR1,GDF15,HMMR,HS2ST1,ICAM1,IRAK1BP1,ISG20,JMJD1C,KIF18A,KNTC1,LDB1,LPP,MBNL1,MCAM,MTUS1,NAGK,NIPBL,NRIP1,OASL,OGG1,PDGFB,PDS5A,PLCB1,PTP4A1,RAD50,RELB,SCAF11,SFPQ,SLC30A1,SMC4,SPHK1,TFPI,TFPI2,THBS1,TMEM135,TOP2A,TP53INP1,TPP2,TPR,TRIM8,ULBP2,VDR,VPS13B	1089 (7)
E2F6		transcription regulator		0.759	1.77e-08	APAF1,BRCA1,CBX5,CCNE1,CDC25A,CDC45,CDC6,CDC7,CHEK2,DCTN4,DDX11,E2F2,EFNA5,FNTB,GINS2,GMNN,H19,MCM2,MCM3,MCM5,METTL2B,MFAP1,MYC,PCLAF,POLA2,RAD51,RAD51AP1,RBBP8,RECQL,RFC4,RFX5,RPA2,RRM2,SERPINE1,SMC1A,SRSF1,STAG3,UNG,USP47,WDR36,ZNF43	1519 (12)
AURK		group	Inhibited	-5.822	4.77e-08	ACER2,AEN,ANK1,BAX,BBC3,BTG2,CDKN1A,CYFIP2,DPYSL4,EDA2R,FAM196A,FAM212B,FBXO22,FDXR,FLG-AS1,GAL3ST4,KLLN,PDE2A,PHLDB3,PSTPIP2,SESN1,SESN2,SPATA18,SRGAP3,STOM,SULF2,TCEA3,TIGAR,TNFRSF10A,TNFRSF10B,VWCE,WDR63,XPC,ZNF79
ANLN	-4.514	other	Inhibited	-5.831	4.77e-08	ACER2,AEN,ANK1,BAX,BBC3,BTG2,CDKN1A,CYFIP2,DPYSL4,EDA2R,FAM196A,FAM212B,FBXO22,FDXR,FLG-AS1,GAL3ST4,KLLN,PDE2A,PHLDB3,PSTPIP2,SESN1,SESN2,SPATA18,SRGAP3,STOM,SULF2,TCEA3,TIGAR,TNFRSF10A,TNFRSF10B,VWCE,WDR63,XPC,ZNF79
CST5		other	Activated	5.033	6.42e-08	ABLIM1,ABT1,ACAT2,ADSL,AGO1,AKAP12,AKR1C1/AKR1C2,ANK3,ANXA6,AP3B1,ARHGEF2,ATP8B1,ATR,BCAP31,BRIX1,CAV1,CBY1,CEBPZ,CEMIP,CEP170,CNOT8,CORO1A,CTSB,CYBRD1,DCAF1,DDT,DDX18,DHX9,DKC1,DRAP1,EIF2B2,EIF5B,ELK3,EMP3,EPN3,ESRP1,ESRRA,EVPL,FAM133B,FBXO2,GAR1,GNL3,GOLGA2,GRAP,GTF2H3,GTPBP10,HNRNPA2B1,HNRNPA3,HNRNPDL,HNRNPH1,HS2ST1,IGSF9,INTS4,JMJD1C,KDM5B,KIF11,KRR1,KRT23,LAMC1,LIMD2,LYAR,MAK16,MALSU1,MAPK13…
CDK4	-2.392	kinase		-1	7.82e-08	AQP3,ARMCX1,AURKA,BCL2L11,BRCA1,C15orf57,CDC45,CDC6,CDCA7,CDCA7L,CDCA8,CDK4,CDKN1A,CDKN2A,CENPF,CENPH,CENPK,CENPN,CEP55,CLPB,CPEB1,DDIAS,DTL,E2F7,EIF5A2,ERI1,FAM204A,FZD7,GAS2L3,GPC6,HIST1H4H,HJURP,JKAMP,KIAA1524,KIF11,KIF20A,KIF20B,KIF2C,KIF4A,KLHL24,KNL1,LIN7B,MAGI2,MAML3,MBLAC2,MCM7,MED30,MELK,MNS1,MORC4,MTFR2,MYBL1,NCAPH,PBLD,PCLAF,PDCD4,PDLIM3,POLD3,PTBP3,RFC5,RGS2,RUFY3,SERF2,SLC9B2,SPC25,S…	1037 (16)
TP63	-3.202	transcription regulator		1.368	1.04e-07	ABI2,ADA,ADM,AEN,ALDH1A3,ANOS1,APAF1,APC,ARAF,ARL14EP,ATF2,ATG10,ATG3,ATG4C,ATG5,ATM,AXL,BAX,BBC3,BCL2L1,BCL2L11,BECN1,BHLHE40,BLM,BMP7,BRCA1,CAD,CASP3,CCNA2,CCNB1,CCND1,CCND2,CCNE1,CD82,CDK1,CDK18,CDK6,CDKN1A,CDKN1C,CEBPA,CFLAR,CKS2,CLDN3,CPT2,CSTA,CXCL17,CXCR4,CYGB,CYP2A6 (includes others),DAP3,DDB2,DDIT4,DKK1,DLL1,DNMT1,DOK1,DST,DUSP6,EFNA4,EGFR,EI24,EMP1,EPHA2,ERCC5,FANCA,FAS,FBN1,FDXR,FGFR3,…	1668 (18)
PTGER2	1.921	g-protein coupled receptor	Inhibited	-4.372	1.1e-07	ANAPC1,ANAPC2,ARFGEF1,ASPM,AURKA,BRCA1,BUB1B,CCNA2,CCNB2,CCR7,CDKN3,CENPE,CENPF,CEP55,CKAP2L,CKS2,CXCR4,CYP19A1,DEPDC1,ECM1,ECT2,EGR1,ESD,ESRRA,EXOC7,FOXP3,H2AFX,IL1A,IL6,KIF11,KIF15,KIF18B,KIF20A,KIF22,KIF2C,MASTL,MELK,MKI67,NEK2,NFKBID,NUF2,NUSAP1,PBK,PGR,PIM1,PLK1,PRC1,RACGAP1,RRN3,SERPINE1,SPAG5,STIL,THBS1,TIMP1,TIMP2,TPX2,TROAP,TTK,VEGFA	1702 (19)
RARA		ligand-dependent nuclear receptor		-1.299	7.04e-07	AASS,ABCA1,ABHD2,ABLIM1,ACACB,ALOX5,ARPC5L,ASPM,ATF5,BIRC5,C5,CA12,CALB1,CCNA1,CCNA2,CCNC,CCND1,CCPG1,CD14,CD93,CDK1,CDKN1A,CDKN3,CEBPB,CEBPE,CENPA,CENPF,CENPM,CENPN,CENPU,CLMN,CLOCK,CNOT4,CTNND1,CYP19A1,DRD2,DUSP1,E2F7,E2F8,EGR1,EGR2,EIF5A2,ELL2,ENY2,FGF12,FGFR1,FGFR4,FOLR2,FOS,FOXC1,FOXP3,GATA3,GDF15,GHR,GLI1,GPR158,HCP5,HELLS,HIST1H4C,HLA-B,HLA-C,HLA-G,HNRNPD,HOXA3,HOXA5,HOXD10,IL1A,IL1R1,IL5R…	1532 (19)
EPAS1	2.262	transcription regulator	Activated	2.386	9.62e-07	ABI1,ADM,AKAP12,ALDOC,ANGPTL4,APLN,ARG2,ATG5,AXL,BBC3,BCL2,BHLHE40,BIRC3,CA12,CACNA1A,CAV1,CCND1,CEBPB,CEMIP,CHMP2B,CKB,CKM,CKMT2,CORO1A,CTGF,CXCR4,CYBRD1,DDIT3,DMXL1,DTX1,DUSP7,EDN1,EGFR,EGLN3,ENO2,FAM13A,FLG,FLT1,FOS,FXN,GADD45B,GALR2,GCHFR,GLS,HIF1A,HILPDA,HIST1H1C,HIST1H2AC,HOXA5,IGFBP3,IGFBP5,IL6,IRS2,KDM4B,LDHA,LDLR,LOXL2,MAFF,MIF,MMP13,MMP14,NDRG1,NEAT1,NEK8,NFIL3,NOTCH1,PAN2,PCDH10,PELP1,…	1571 (20)
TGFB1		growth factor	Activated	5.898	1.02e-06	AASS,ABCA1,ABCD1,ABCE1,ABCF1,ABCG1,ABI2,ACAN,ACE,ACKR2,ACLY,ACSS1,ACTA1,ACTA2,ACTG2,ADAM12,ADAM19,ADGRB1,ADGRG2,ADM,ADORA1,ADORA2B,ADRA2A,AIF1L,AK1,AKR1C1/AKR1C2,ALDH18A1,ALDH2,ALOX5,ANGPTL4,APLN,APOE,AQP11,ARHGAP19,ARHGEF19,ARHGEF2,ARL4A,ASPM,ATF4,ATG14,ATG4B,ATG5,ATM,ATXN1,AXL,B2M,B3GALT2,BACE1,BARD1,BAX,BBC3,BCL2,BCL2L1,BCL2L11,BDH1,BDNF,BECN1,BHLHE40,BIRC5,BMP1,BMP2,BMP4,BMP7,BRIP1,BSG,BUB1,B…	2283 (18)
let-7a-5p (and other miRNAs w/seed GAGGUAG)		mature microrna		1.942	1.13e-06	ACP1,ACTA2,AGO4,ANAPC1,AURKB,BCL2L1,BCL7A,BIRC5,BMP2K,BSG,CALCOCO2,CASP3,CCND1,CCND2,CCNE1,CDC25A,CDIPT,CDK6,CDK7,CDKAL1,CDKN2A,COIL,COL1A1,COL1A2,COL27A1,COMMD9,DAD1,DHX57,DUSP12,DUSP23,FADS2,FAM105A,FAM96A,FANCD2,FNDC3A,GRPEL2,GTPBP3,HMOX1,IGF2BP2,ITGA1,KLK10,KRAS,KRT19,MARS2,MED28,MRPS33,MYC,NEDD4,NF2,NRAS,NXN,PGRMC1,POM121/POM121C,PRIM1,PRRC2A,RABGAP1L,RDH10,RRP8,RTCA,SCYL1,SEPT3,SLC25A24,SLC…
YY1		transcription regulator		-0.273	1.16e-06	ABCE1,ACTA1,ACTA2,ALCAM,ATF4,AURKA,AURKB,BCL2L1,BCL2L11,BDNF,BIK,BIRC5,BMP4,BRCA1,BTG2,BUB1B,CASP7,CBX3,CCNA2,CCNB1,CCNB2,CDC6,CDCA3,CDKN1A,CDKN2A,CEND1,CENPA,CENPE,CENPH,CLU,COL1A1,COL9A3,CTNND2,CXCR4,DLX3,DMD,DMPK,DNMT3A,EFNA3,EGFR,FAS,FDPS,FOS,FOXM1,GRIN2D,H2AFX,HELLS,HIST1H4C,HMOX1,IGFBP5,INCENP,KCNB1,KIF11,KIF20A,KIF23,KIF2C,KIF5B,LDLR,LMAN1,LMNB1,LUC7L2,MAD2L1,MATR3,MCM5,MCM6,MCM7,MKI67,MMP…	1573 (16)
NME1		kinase		-1.776	1.19e-06	ACIN1,BAX,BCL2,CCND1,CDK4,CDKN1A,COIL,CSTF1,CTGF,DHX16,EXOSC8,FBL,FZD1,GEMIN5,HNRNPA2B1,ICMT,MET,METTL1,MMP14,NETO2,NOP58,PGR,PPIG,RNGTT,SERPINE1,SF3A1,SMAD7,SMO,TIMP1	1403 (14)
EIF4G1		translation regulator	Inhibited	-3.307	1.48e-06	ATM,ATRIP,BCL2L1,BIRC5,BRCA1,BRCA2,CHEK1,CTNND1,GADD45A,HIF1A,MRE11,RAD50,RAD51,RFC2,RFC4,RFC5,TP53BP1,XIAP	226 (3)
CSF2		cytokine	Inhibited	-3.379	1.77e-06	ABCA1,ABCG1,ACE,ADA,ADAM8,ADORA2B,AKR1A1,ALOX5,ANLN,ANXA1,APAF1,ATM,ATXN1,AURKA,BAX,BBC3,BCL2,BCL2A1,BCL2L1,BCL2L11,BIRC3,BIRC5,BSG,BUB1,BUB1B,C3,C5AR1,CARD6,CASC3,CCNA2,CCNB1,CCND1,CCNF,CCR7,CD14,CD1B,CD276,CD83,CD8A,CDC123,CDC20,CDCA3,CDCA8,CDK1,CDKN1A,CENPE,CENPH,CHAF1A,CIITA,CKS1B,CSF1,CXCR4,DDIT3,DSCC1,DUSP6,E2F7,E2F8,EDN1,EFEMP2,EGR1,EGR2,EPOR,ERCC6L,EXO1,FANCA,FANCL,FAS,FBXO5,FCGR1A,FFAR2,…	1886 (18)
AREG		growth factor	Inhibited	-3.269	1.84e-06	ARHGAP11A,AURKB,BCL2,BCL2L1,BIRC5,BSG,C3,CCNA2,CCNB1,CCNB2,CCND1,CCNF,CDC20,CDC45,CDCA8,CDH11,CENPA,CENPF,CXCR4,EGFR,EGR1,ELK1,FOS,FOXM1,HIST1H2AC,HIST1H2BC,HIST1H2BD,HJURP,IFI6,IL6,IQGAP3,KIF14,KIF20A,MKI67,MMP15,MYBL2,NPPC,PCDHGA11,PCDHGA7,PLK1,PRC1,PTBP2,RRM2,SAE1,SLC36A1,SSBP1,SSRP1,STX12,TOP2A	1989 (23)
E2F3	1.192	transcription regulator	Inhibited	-3.739	2.32e-06	AKR1C1/AKR1C2,AKR1C3,BECN1,BIRC5,CA12,CASP7,CCNA1,CCNA2,CCNB1,CCNB2,CCND1,CCNE1,CDC25A,CDC45,CDC6,CDCA3,CDCA4,CDK1,CDK2,CDKN1A,CDKN2A,CTNND1,E2F2,E2F3,EDN1,FAM46A,FBXO5,HIST1H1C,HIST1H2BJ,HIST1H2BN,HIST1H3D,HIST3H2A,HOXB9,HSPD1,IGF2,INHBA,JAM2,KRAS,KRT80,LBR,MAD2L1,MCM10,MCM2,MCM3,MCM5,MCM6,MCM7,MLH1,MT1F,MT1X,MYB,MYBL2,MYC,MYCN,NCAPG2,NEAT1,NECTIN1,NPAT,NUCKS1,ORC1,PCLAF,PDS5A,PLCB4,PLK1,POLA1,P…	1298 (16)
miR-34a-5p (and other miRNAs w/seed GGCAGUG)		mature microrna		0.748	3.3e-06	AHCYL1,ATF3,AXIN2,AXL,BCL2,BIRC5,CCND1,CDK1,CDK4,CDK6,CDKN1A,DLL1,E2F2,E2F3,FOXP1,ICAM1,IKBIP,JAG1,MAP2K1,MCM10,MCM3,MET,MYB,MYC,MYCN,NOTCH1,PPARG,SOX2,STIM1,TAGLN,TP53INP1,TRPS1,VEGFA
CDKN2A	-2.274	transcription regulator	Activated	6.079	4.93e-06	AK1,ANAPC5,APAF1,ATAD2,AURKB,BARD1,BAX,BBC3,BCL2,BCL2L11,BIRC5,BLM,BTG2,BUB1B,C3,CASP3,CCL19,CCNA1,CCNA2,CCNB1,CCND1,CCNE1,CCNI,CCR7,CDC25A,CDC25B,CDCA4,CDCA7L,CDK1,CDK2,CDKN1A,CDKN2A,CEBPB,CEBPD,CENPK,CHAF1A,CTGF,DCK,DCTN4,DEK,DGCR14,DUSP1,E2F2,E2F3,EGR1,EGR2,EHD3,FAM111A,FANCA,FANCL,FBL,FBXO5,FGFR1,FHL2,FOS,GFRA2,GLB1,GNAS,GNL3,GTSE1,H2AFX,HAUS1,HOXB9,HUNK,IGFBP5,IL1A,IL5RA,IL6,JAK2,KAT5,KIFC1,…	1270 (16)
ELAVL1		other		-0.38	7.7e-06	ABCA1,ACHE,ARAF,ARG2,ASCL1,ATF3,BCL2L1,CASP2,CCNE1,CD83,CDC6,CDK2,CDKN1A,CENPA,CENPE,DGAT1,DNMT3A,DUSP1,FLNA,FOS,GATA3,HMOX1,HNRNPD,IL6,IRF1,KIF11,KIF18A,MYBL2,MYC,NCAPG,NEK2,NUF2,NXF1,PBK,PLCG2,PRC1,PTMA,RACK1,RFC5,RPN2,SAT1,SLC7A11,SNRPG,SRSF7,STAT3,TIA1,TIMM17A,TOP2A,TP63,TRIOBP,VAPB,VEGFA,XIAP	1003 (10)
FOXM1	-1.463	transcription regulator	Inhibited	-3.39	8.91e-06	ACE,ANXA1,AR,ATF2,AURKB,AXIN2,BIRC5,BRIP1,BUB1B,CAV1,CCNA1,CCNA2,CCNB1,CCNB2,CCND1,CCND2,CCNE1,CCNF,CDC20,CDC25A,CDC25B,CDCA8,CDK1,CDK2,CDKN1A,CDKN2A,CDKN3,CENPA,CENPE,CENPF,CKS1B,CKS2,ESR1,FLT1,FOS,FOXF1,FOXM1,FZD1,GLB1,GTSE1,HSD11B2,IL6,KIF20A,LDHA,MCM8,MET,MKI67,MYC,NBN,NEDD4,NEK2,PLK1,PLK4,PRC1,RMI1,SKP2,SNAI1,SOX2,STAT3,TOP2A,VEGFA	1618 (22)
RRP1B	-3.83	other			9.53e-06	ADCY7,ANAPC13,APAF1,AURKA,BIRC5,BMP7,BRCA1,BRCA2,CASP3,CASP7,CCNA2,CCNB2,CCND1,CCNE1,CDC20,CDC6,CDK1,CDKN1A,CEBPB,CHEK1,DBF4,EIF4B,ESPL1,EXO1,FANCB,FOXO1,FZD6,GADD45A,HAT1,KIF11,MCM2,MCM3,MCM5,MCM6,MRAS,NLK,ORC1,PLK1,POLD1,PRKCA,RABIF,RARG,RBL1,RHOQ,RPA2,RPL14,RPS19,RPS26,RRP1B,SERPINE2,TOP2A,TOPBP1,VDR,VEGFC
KRAS	-1.307	enzyme		-0.556	9.63e-06	ABCA1,AEN,AGRN,AKR1B10,ALDOC,APLP2,ASCL2,ATAD3A,ATF3,ATG5,ATP1B1,AXIN2,AXL,B2M,BCL2,BCL2L1,BDH1,BIRC3,BIRC5,BMP4,BNC1,BSG,CAD,CASP2,CASP3,CAV1,CBX5,CCDC80,CCNA2,CCNB1,CCND1,CCP110,CCT5,CD274,CD3EAP,CDH3,CDKN1A,CDKN2A,CDT1,CEBPB,CLNS1A,CLU,COL1A1,CSE1L,CTGF,CTNND2,CXADR,DBN1,DDIT3,DNMT1,DNMT3A,DUSP1,DUSP5,DUSP6,EGFR,EGR2,EI24,EIF2AK2,ELK1,ENOPH1,EPHA2,ETV4,EXOSC5,FAS,FBN1,FOS,FOSB,FOSL1,FOXP3,FRAT…	1669 (18)
AURKB	-2.375	kinase	Inhibited	-3.94	1.01e-05	ANK1,ATF3,BAX,BBC3,BLM,CCNA2,CD82,CDKN1A,DDB2,FDXR,MCM3,PPM1D,RFC3,SERPINB5,TP53I3,ZMAT3	1563 (14)
ZBED6		other		-1.188	1.42e-05	ANKRD50,ARHGEF1,ARL4C,CRIM1,DDIT4,DLGAP5,IGF2,KCTD1,LAMP3,MAFA,MYBL1,NASP,PMEPA1,PPAT,PRPF19,ROCK2,SGK1,SPTBN1,TCF7,TTK,TUBB3,UPP1,WWC1
TCF3	-1.052	transcription regulator	Activated	2.719	1.43e-05	ACACB,ADA,ALCAM,ANLN,ANXA6,AP3B1,ARAF,ARHGAP4,ARHGEF18,ARSA,ATF3,AURKA,AXIN2,BACH2,BCL2L11,BIK,BIRC5,BUB1,CASP3,CCNA2,CCNB1,CCNB2,CCND2,CCNE1,CCS,CDC20,CDC25B,CDC45,CDCA3,CDK1,CDK6,CDKN1A,CDKN2A,CDKN3,CEP55,CHRNA5,CKAP4,CKM,CKS2,CNOT9,COL1A1,CREB3L2,CRELD2,CTRB2,CTSV,DCK,DGKE,DTX1,DUT,E2F8,EAF2,ECT2,EDEM1,ENTPD1,EPRS,ESCO2,FAM46C,FGFR3,FOXO1,FOXP3,GADD45A,GADD45B,GATA3,GM2A,GPAM,H1F0,H2AFX,HMMR,H…	1501 (16)
BRD4		kinase	Inhibited	-2.552	1.71e-05	ABLIM1,ACTA2,ADAT2,AURKB,BCL2,BCL2L1,BDH1,BHLHE40,CCND1,CCND2,CDC25A,COL1A1,COL1A2,CXCR4,DCPS,DCTPP1,DMAP1,FADS1,FBN1,FOS,HMOX1,ICAM1,ICAM2,ID2,IL2RA,ITGA1,ITGA5,KAT2A,KAT5,LOXL2,MANEAL,MAP3K1,MAP4K1,METAP1D,MLF2,MTMR2,MYB,MYC,PDGFB,PDGFRB,PIM1,PIM2,PLAT,POLE2,POLR3G,RNF125,RRS1,SFXN4,SLC19A1,SLC7A2,SMARCA4,STC2,THBS1,THBS2,TIMP1,TOP1,TTC27,TYRO3,XBP1	905 (7)
TP73		transcription regulator		0.464	2.45e-05	ACTA2,ADA,ADAM19,ADAM23,ADORA2B,AEN,ARNTL,ATF3,ATG10,ATG4C,ATG5,ATM,BAX,BBC3,BCL2L11,BHLHE40,BIRC2,BIRC5,BLZF1,BMP7,BTG2,C3,CASP2,CASP3,CCNB1,CCNG2,CD83,CDC42EP2,CDK1,CDKN1A,CDKN1C,CLIP3,CLMN,CNTFR,COL1A1,COL5A2,CTH,DBP,DCLRE1A,DDIT3,DDIT4,DHRS3,DLG1,EDA,EGFR,EGR1,EPHA2,ERCC2,ERCC5,FAS,FDXR,FGFR3,FOXJ1,FXR1,GAB2,GADD45A,GBX1,GPNMB,HAGH,HES1,HIST1H2BJ,ID2,IDH2,IGFBP3,IGFBP5,IL4R,IL6,IL7,ITGA5,JAG1…	1471 (20)
ADRA1A		g-protein coupled receptor			2.61e-05	ADAM12,ARC,BDNF,CCNB1,CCNE1,CDK1,CDK2,CEBPB,CEBPD,CREM,CSRP2,CTSV,CYP1A1,DUSP1,EGR1,EGR2,FABP5,FOS,IL6,LIF,MSX2,NR4A1,PAK1,POLA1,POLA2,PPP3CA,PRIM2,STAT3,TMPO,VEGFA	1536 (12)
FOXO1	1.06	transcription regulator		0.033	2.73e-05	ACLY,ANGPTL4,ANLN,APAF1,APOA5,AR,ASPM,ATG14,ATP5G3,ATP6V0B,BACH2,BAX,BCL2,BCL2A1,BCL2L11,BCL2L2,BIRC3,BIRC5,BRIP1,CASP2,CASP8,CCNA2,CCNB1,CCNB2,CCND1,CCNF,CCNG2,CCR7,CDC42EP3,CDK1,CDKN1A,CDKN1C,CDKN2A,CDKN2AIPNL,CENPF,CFLAR,CKMT2,CNR1,COX10,CPT2,CS,CTGF,CTSV,DDIT4,DEPDC1,DIO2,DLGAP5,DNAJC19,EDN1,EGR1,EGR2,EGR4,EOMES,FAS,FBXO21,FBXO32,FDPS,FGF18,FOLR1,FOS,FOSB,FOXM1,FOXO1,FOXP3,FOXP4,GADD45A,GADD4…	1424 (20)
miR-16-5p (and other miRNAs w/seed AGCAGCA)		mature microrna	Activated	3.643	2.9e-05	ABHD10,ANLN,ARL2,ATF6,BCL2,BCL2L2,BDNF,C17orf80,C1orf56,CA12,CAPRIN1,CARD8,CCND1,CCND2,CCNE1,CCNF,CDC25A,CDK5RAP1,CDK6,CDK7,CHEK1,CLDN12,DTD1,E2F3,EGFR,EIF2B2,FGFR1,FLT3,FNDC3B,GFM1,GFPT1,GNL3L,GOLPH3L,GPAM,GRN,HARS,HMOX1,HPF1,HYAL3,IL6,ITGA2,KCNN4,KIF23,KPNA3,LAMC1,LAMTOR5,LDAH,LUZP1,MAP2K1,MSH2,MYB,NAA15,NAPG,NPR3,OSGEPL1,PDCD4,PHLDB2,PLK1,PMS1,PNN,PNP,PRIM1,PRIMPOL,RAB30,RAB9B,RFT1,RHOT1,RNASE…
SMARCE1	-1.108	transcription regulator		0.687	3.02e-05	BCL2,BRCA1,BRCA2,CCNB1,CCNE1,CDK1,CENPE,CENPF,CHRM4,CYLD,FOS,MYC,NPC2,PGR,SCN2A,SMARCE1	949 (7)
EP300		transcription regulator	Activated	2.371	3.64e-05	ACACB,ACHE,ACOXL,ACTA1,ADAM12,AHI1,AKAP12,ANXA6,AQP11,AR,ARHGAP24,ARHGEF10L,ARHGEF3,ARID5A,ATF6,AXIN2,B2M,BAX,BBC3,BCL2L1,BIRC5,BRCA1,CA12,CAD,CAMK2D,CARD6,CCND1,CCNE1,CCNG2,CCR7,CD59,CDC25A,CDC42EP3,CDK2,CDKN1A,CDKN2A,CEBPA,CFLAR,CKB,CKM,CLOCK,COL1A2,COL2A1,CORO2B,CPT2,CRIM1,CRISPLD2,CXCR4,CYP19A1,CYP1A1,DGKE,DHRS3,DRD2,DTX1,DUSP1,DUSP22,EDN1,EGR1,EPHB2,FNBP1,FNDC3B,FOXO1,FRMD4A,FTH1,GAST,GATA3,…	1879 (19)
HIF1A	-1.14	transcription regulator	Activated	3.909	4.01e-05	ACAN,ACTA2,ADM,ADORA2B,AKAP12,ALDOC,ANGPTL4,APLN,APOE,ATP7A,AURKA,AXIN2,AXL,BACE1,BCL2,BCL2L1,BHLHE40,BIRC2,BIRC5,BMP2,BRCA1,CAV1,CCND1,CCR7,CD274,CDKN1A,CDKN2A,CEMIP,CHKB-AS1,CORO1A,CTGF,CXCR4,CYP19A1,CYP2S1,CYP46A1,DDIT4,DLL4,DTX1,E2F3,EDN1,EGFR,EGLN3,ENO2,EPAS1,EPOR,ERBB4,FAM13A,FAM162A,FAM53C,FHL2,FHL3,FLT1,FOS,FSCN1,FURIN,FUT7,FYN,FZD2,GADD45B,GATA6,GCHFR,GHR,GLYR1,GPER1,H2AFX,HES6,HIF1A,HIL…	1566 (19)
estrogen receptor		group	Inhibited	-4.196	4.41e-05	ABCA1,ABCG1,AGO1,ANXA1,AXL,BAX,BCL2,BDNF,BMP7,C3,CA12,CALB1,CALB2,CAV1,CCNA1,CCND1,CCND2,CD59,CDH11,CDH12,CDH15,CDH3,CLDN3,CNKSR1,CNNM1,COL6A1,COL6A2,COL7A1,CTGF,CXCR4,CYP1A1,DNMT1,DSC2,EDN1,EGFR,EGR1,ERBB3,ERBB4,FGF12,FGFR1,FGFR3,FGFR4,FLNC,FOS,GAL,GATA3,GJB3,HBEGF,ICAM1,ICAM2,ICAM3,IL1A,IL6,IRS1,ITGA3,JAG1,KLF10,KRT15,KRT18,KRT19,LDLR,LOXL2,LYN,MAPK12,MAPT,MMP14,MMP15,MMP24,MT-CO2,MUC1,MYC,NCAM…	1881 (17)
ESR2		ligand-dependent nuclear receptor		1.118	4.64e-05	ABCA1,ABCC11,ABLIM1,ADORA1,AKAP12,ANGPTL2,ANK1,ANXA4,APC,APEX1,APOE,AQP3,AR,ARL4A,ARRDC4,ATF3,ATF5,BBC3,BCL2,BCL2L1,BIRC5,BMP2,BMP4,C3,CA12,CACNA1D,CAV1,CCNA2,CCND1,CD3EAP,CD93,CDC25A,CDC42BPA,CDKN1A,CDKN1C,CEBPD,CECR6,CGA,CLDN11,CNNM1,COL1A1,COMP,CPM,CRIM1,CRYZ,CTGF,CYP19A1,CYP2A6 (includes others),DDB2,DKK1,DNAH11,EDN1,EGFR,EGR1,EHMT2,EMB,EPHA3,ESR1,FAM84A,FGFR1,FOS,FOXM1,FOXO1,FOXQ1,FZD2,GCSH,…	1844 (17)
miR-1-3p (and other miRNAs w/seed GGAAUGU)		mature microrna		1.798	4.85e-05	AGRN,ANKRD29,ANP32B,AP3B1,ARHGEF18,ARID2,AXL,BCKDHB,BCL2,BDNF,BLCAP,C1orf56,CAND1,CDK14,CDK9,CHSY1,CLCN3,COIL,DHX15,EGFR,EHMT2,EPB41L4B,ESR1,FOXP1,FSTL1,GCFC2,GCH1,GNPDA2,GNPNAT1,GPD2,HPS4,IFT52,IQGAP3,KCNJ2,LARP4,LIN7C,LRP1,LRRC8A,LZTFL1,MET,MTHFD2,MXD4,NELFCD,NETO2,OAT,OSBPL7,PDCD4,PDLIM7,PGM2,PIM1,PLEKHG2,PNP,POGK,POLA1,POLA2,POM121/POM121C,PTBP1,PTBP2,PTMA,PWP1,PXYLP1,RABGAP1L,RABL2A,RABL2B,R…
NKX2-3		transcription regulator		-1.854	4.88e-05	ACTA2,ADAP1,ADM,AIF1L,ANGPTL4,ANLN,AOC3,ARHGDIB,BMP2,BMP4,C1orf74,CCNB2,CDKN3,CENPW,CEP55,CHST7,CSRNP1,CXADR,CXCL16,DANCR,DDX60L,EDN1,EIF2AK2,EIF4B,EXOC6,FAM172A,FAM198B,FAM46A,FAR2,FBN2,FBXO6,FCN3,GBP2,GCA,GCH1,GDF15,GHR,GMPR,GNG12,HCP5,HELZ2,HES2,HEY1,HEY2,HFE,HIST2H2AC,HLA-B,HLA-C,HLA-F,HMMR,HOXD1,KLF2,LAP3,LGMN,MADCAM1,MAP2,MYH11,NETO2,PARP10,PARP14,PARP9,PKIA,PLCB1,PLSCR1,PMAIP1,PNPT1,PRSS12…
CBX4		transcription regulator			5.52e-05	CCNB1,CCNE1,CDC25A,CDC6,HOXA2,MCM3,MSH2,MYC,ORC1,POLA1,RBL1,VEGFA,WNT4
mir-34		microrna		0.874	5.78e-05	AHCYL1,AR,AXL,BCL2,BIRC3,BIRC5,CCND1,CCND2,CCNE1,CDC25A,CDK4,CDK6,CTNND2,E2F3,EFNB1,EMP1,FOSL1,LYST,MDM4,MET,MLLT3,MYC,MYCN,NOTCH1,RUNX2,SATB2,SLC30A3,STIM1	1304 (15)
TOB1	-1.442	transcription regulator		1.598	5.78e-05	ATM,ATR,BCL2L1,CCNA2,CCND1,CDK2,CDKN1A,CDT1,CHEK1,GMNN,HJURP,IKBIP,LETMD1,MBNL2,MIS18A,MIS18BP1,NBR1,PCBP4,PHLDA3,PLAC8,RPRM,SPDL1,STAG1,TCN2,TTC5,UBA6,UBE2T,WDHD1	854 (7)
ADRA1D		g-protein coupled receptor			5.78e-05	ARC,BDNF,CCNB1,CCNE1,CDK1,CDK2,CEBPB,CEBPD,CREM,CSRP2,CTSV,DUSP1,EGR1,EGR2,FABP5,FOS,IL6,LIF,MSX2,NR4A1,PAK1,POLA1,POLA2,PPP3CA,PRIM2,STAT3,TMPO,VEGFA	1085 (7)
CCNK		kinase	Inhibited	-3.201	7.18e-05	ATR,BRCA1,CBY1,FANCD2,FANCI,GABPB2,MDC1,ORC3,PLTP,POLA2,RFC4,RFC5,RPA2,SMARCD3,SNAPC5,TAF10,TAF8,TIMELESS,UBE2T,UTP14A
MYBL2	-1.588	transcription regulator		-0.979	8.41e-05	BCL2,BCL2L11,BIRC3,BIRC5,CCNA1,CCNA2,CCNB1,CCNB2,CCND1,CCNG2,CDC25B,CDK1,CDK2,CDKN2A,CEBPA,CLU,HSPA8,IGFBP5,MAD1L1,MPO,MYBL2,MYC,PPP3CA,TFEC,TOP2A	1179 (14)
RNA polymerase II		complex			8.82e-05	ADAM23,AGPAT2,ARID5A,ATP13A2,B2M,BCL2,BRCA1,CA12,CAP2,CASP7,CBX5,CCNB1,CCNB2,CCND2,CD14,CD82,CD83,CDH11,CDKN1A,CDKN2A,CEBPA,CHEK2,CIITA,CKM,CLDN3,COL1A2,CSF1,CXCR4,CYP1A1,CYP8B1,DCTPP1,DDIT3,DDX11,DKK1,DLGAP5,DUSP1,EBAG9,ERMAP,ESR1,ESRRA,EXOSC8,FANCI,FLT1,FOS,FOSL1,FOXC1,FOXC2,GADD45A,GADD45B,GAST,GBP2,GDF15,GHR,GPT,HNF1A,HOXA11,HOXA9,HPRT1,HSD11B2,ICAM1,IGFBP3,IL2RA,IL6,KCNF1,KSR2,LDLR,MAD2L1,MA…	1598 (14)
FSH		complex		1.031	9.41e-05	ACTA1,ACTA2,ACTG2,ACVR2A,ADCY7,ADM,AKAP12,AQP3,AR,ARL4C,AXIN2,AXL,BCKDK,BCL2L2,BDNF,BECN1,BMPR1B,BTG2,CAP2,CAPZA1,CCND2,CDC42EP4,CDK14,CDK6,CDKN1C,CENPI,CFLAR,CHUK,CITED1,COPS5,CREM,CTGF,CTNND1,CXCR4,CYFIP2,CYP19A1,DHRS3,DHX15,DNAJB9,DUSP1,DYRK3,EGFR,ELL2,ENC1,EPS15,ESR1,FDXR,FGFR1,FILIP1L,FLNC,FOS,FOSB,FOSL1,FOXO1,GATA6,GEM,GNAS,GNRH2,GPER1,GPRC5B,HBP1,HCRTR1,HSD17B1,HSF2,IGFBP3,IL6,IL6R,ING1,IN…	1922 (20)
ID2	2.126	transcription regulator		-0.652	0.000108	ACTA2,ASCL2,BCL2,BCL2L1,BCL2L11,BMP7,CCNB1,CCND1,CCND2,CCNE1,CCNG2,CCR10,CCR7,CD83,CDC25B,CDC6,CDK1,CDK20,CDK4,CDKN1A,CDKN2A,CEBPB,CSF1,CXCR4,CXCR6,DTX1,DUSP1,DUSP22,E2F2,EGR2,EGR4,EOMES,FGFR3,FOXO1,GADD45B,HIF1A,ICAM1,ICOSLG/LOC102723996,IKZF2,IL10RA,IL17RB,IL2RB,IL4R,IL6R,IRF6,IRF8,ITGA1,JAK2,JDP2,LMO4,MAF,MAP2K6,MAP3K3,MAP4K3,MYB,MYC,NGFR,NOTCH1,NR4A1,NR4A3,PIK3C2B,PIK3IP1,PIK3R1,RAP1GAP,REL,R…	945 (11)
GLI1	5.076	transcription regulator		1.693	0.000109	ACADVL,ARC,ASPM,BCL2,BCL2A1,BCL2L1,BNC1,C11orf96,CAV1,CCL26,CCND1,CCND2,CDH11,CDK2,CDKN1A,CLU,CNIH4,COL1A1,COL2A1,CRHR1,CSF1,DIO2,DKK1,DRG2,EMB,EPB41L4B,FAS,FOXC2,FOXL1,FOXM1,GAST,GATA6,GLI1,GOSR1,GPER1,HEY2,HOXA5,IBSP,ID2,IGF2,IGFBP7,IL2RA,IL6,IMPA2,IRS1,JAG2,KRT15,KRT19,LMNA,MAN1C1,MAPK11,MLH1,MMP11,MNX1,MRPS6,MYCN,NDRG2,NKX2-8,NOG,NR2F2,NREP,PDZRN3,PHLDA2,PIM1,PLPP2,PPT2,PRKCI,PSTPIP2,RAB34,RG…	1760 (17)
ONECUT1		transcription regulator			0.000111	AASS,ABCA8,ABL2,ACACB,ACSS3,ALDH3A1,AMT,APIP,APOH,ARHGAP32,ARL1,ARMC6,ARMT1,BCAR1,C11orf1,C1S,C2,C8G,CACNA1D,CASP2,CDC25A,CDK2,CEBPA,CEBPD,CENPN,CIR1,CLCN4,CLDN2,CLNS1A,COA4,COL5A3,CRADD,CYGB,DDB2,EGR2,EID1,EXOSC5,FABP5,FADS3,FAM117A,FAS,GTF2E1,GUF1,HBP1,HIST1H4H,HLA-G,HNRNPA2B1,HNRNPR,HSD17B4,IFT74,INSM2,IRF6,KAT7,LRRC59,LSG1,LUC7L3,MAP2K5,MEIS1,MON1B,NBR1,NDC1,NDUFAF4,NEK6,NOLC1,NUAK2,NUDT2,OAT…
E2F2	-3.097	transcription regulator	Inhibited	-2.669	0.000122	BCL2,BECN1,BIRC5,CCNA2,CCNB1,CCNB2,CCND1,CCNE1,CDC25A,CDC45,CDC6,CDCA4,CDK1,CDKN1A,CDKN2A,E2F3,IL6,MCM10,MCM2,MCM3,MCM5,MCM6,MCM7,MLH1,MYB,MYBL2,MYC,MYCN,NPAT,ORC1,POLA1,RAD51,RBL1,RRM2,SERPINE1,TERT,TOP2B,TOPBP1	876 (9)
NOTCH1	2.57	transcription regulator		1.04	0.000125	ACTA2,ADAM19,AKR1C1/AKR1C2,ASCL1,BCL2,BCL2L1,BIRC2,BIRC3,BMP2,CAD,CCND1,CCND2,CCNE1,CD14,CD82,CDCA7,CDK2,CDKN1A,CDKN1C,CEBPA,CEBPB,CEBPD,CFD,CFLAR,CHST1,CKM,COL1A1,COL1A2,CTGF,DKK1,DLD,DLL1,DLL4,DTX1,ECT2,EGFR,ENO2,EPHA4,ERBB3,FLT1,FOS,FOSB,FOSL1,GAA,GATA3,GLI1,GLS,GRN,HES1,HEY1,HEY2,HMOX1,ICAM1,ID2,IGFBP2,IGFBP3,IL1A,IL2RA,IL6,IRF1,IRF8,ITGA6,ITGAM,JAG1,LFNG,MCAM,MPO,MYC,MYCL,MYCN,MYH11,MYLK,NCF…	1496 (19)
CD40LG		cytokine		0.293	0.000131	ALCAM,ANXA6,ANXA7,ARMC6,ATF3,ATF5,B2M,BATF3,BAX,BCAT2,BCL2,BCL2A1,BCL2L1,BIRC2,BIRC3,CBX3,CCL19,CCNG2,CCR7,CD83,CD8A,CDC25B,CDK6,CDKN1A,CFLAR,CHRM5,CIITA,CLNS1A,CLU,CLUH,CSF1,CSTF2,CTGF,CXCR4,DDX46,DUSP1,DUSP5,E2F2,EGFR,EGR1,EGR4,EIF2A,EIF2AK2,FAS,FBL,FLT1,FOS,FOSB,FSCN1,FURIN,GADD45A,GATB,GBAP1,GCH1,HDDC2,HIF1A,ICAM1,ICOSLG/LOC102723996,ID2,IFI6,IFIT1,IGHG1,IL10RA,IL13RA1,IL1A,IL1RAP,IL2RA,IL2RB…	1887 (17)
miR-18a-5p (and other miRNAs w/seed AAGGUGC)		mature microrna		0.371	0.000145	BCL2L11,CDKN1A,CTGF,E2F2,E2F3,ESR1,HIF1A,HP,HSF2,KRAS,THBS1,TP63
WNT3A	3.778	cytokine		1.546	0.000158	ACAN,ACTA2,ALDH1A3,ARHGAP18,ARRDC4,ATP1B1,AXIN2,BACE1,BCL2,BDNF,BMP2,BMP4,CACNA1G,CCND1,CCND2,CD300A,CEBPA,CEBPB,CFD,COL11A2,COL1A1,COL2A1,CPT2,CTGF,DDIT4,DKK1,EDN1,EFNB1,EGR2,EOMES,EPAS1,ERBB3,ESRRB,FHL2,FMOD,FZD1,GAS1,GDNF,GLI1,GPNMB,HAS3,HEY2,IGFBP5,IKZF2,IL6,IRS1,IRS2,IRX3,JAM2,KCTD12,KIT,LBH,LGR5,LRP6,LRRC17,LRRC32,MITF,MMP13,MMP14,MPO,MSX2,MT1X,MYC,NEK6,NGFR,NKD1,NR5A2,PEX5,PMEPA1,PMP22,PNP…	1564 (18)
TCF4		transcription regulator		0	0.000168	ADA,ALCAM,ANXA6,ARHGAP4,ARHGEF18,AXIN2,BACH2,BIRC5,CCNA2,CCNB2,CCND1,CDC20,CDC25B,CDCA3,CDK1,CDKN1A,CDKN1C,CDKN2A,CDKN3,CEBPA,CEP55,CKAP4,CKS2,CREB3L2,CRELD2,DCK,DKK1,DUT,E2F8,EAF2,EDEM1,EDN1,ENTPD1,ESCO2,FAM46C,FOS,GLI1,H1F0,HMMR,HSPA13,ID2,IGFBP2,IQCB1,IRS1,KCNN4,KIAA1524,LEPROTL1,MAD2L1,MITF,MKI67,MMP13,MORF4L2,MSX2,MYB,MYC,NCAPG,NDC80,NEIL1,NEK2,NUF2,PACSIN1,PLAC8,PML,PPARG,PRC1,PSD3,RACGAP1,…	1263 (12)
YAP1		transcription regulator		-0.029	0.00019	ACTA2,ANLN,AURKB,BAX,BCL2L1,BCL2L11,BIRC5,BMP2,BMPR1B,CASP3,CASP8,CCND1,CCNF,CDK1,CDK6,CDKN1A,CTGF,DIAPH3,DNMT3L,EDN1,EGFR,FBXO32,FOS,FOXM1,ICAM1,ID2,LATS2,LDHA,MCM6,MYC,NEK2,OCLN,OXNAD1,PDGFB,PLK1,PMAIP1,POLA1,PPP1R3B,RAD51,RASSF4,SFN,SOX2,SOX9,TAGLN,TEAD4,TP63,TRIM63,UCA1	1471 (17)
PRKCD		kinase	Activated	3.964	0.000199	ABCA1,ALOXE3,ARHGAP32,ARID3B,BCL2,BCL2A1,BCL2L1,BIRC2,BIRC3,BIRC5,CCNA2,CCND1,CCNE1,CDKN1A,CDKN2A,CEBPB,CEMIP,CIITA,COL1A1,COL1A2,CTSB,CXCL16,DDIT3,EPOR,ERCC6L,FBN1,FOS,FOSL1,FOXP1,FZD1,GDF15,GEM,GLI1,GPR87,HJURP,HRH1,ICAM1,ICOSLG/LOC102723996,IL6,ITGAM,JCHAIN,KHDC1,KIAA1462,KIF2C,KRT20,LAMP1,LBH,LDLR,LIF,LIPG,LYST,MAP1LC3B,MAST4,MMP13,MRPS11,MYC,MYO9B,NOCT,NOX1,NR4A1,OAS1,PDCD4,PDLIM7,PLSCR1,RCA…	1783 (16)
EGR1	4.061	transcription regulator	Activated	2.35	0.000213	ACE,ACHE,ACTA2,AR,ARC,ATF3,BAIAP2,BAX,BCAR1,BCL2L11,CASP3,CASP7,CASP8,CAV1,CAVIN1,CCND1,CCND2,CDC20,CDKN1A,CLU,COL1A1,COL1A2,COL2A1,CREM,CSF1,EGFR,EGR1,EGR2,ELK1,ENPEP,FAS,FLT1,FOSL1,FOXP3,FTL,GADD45A,GADD45B,GDF15,GDNF,GLI1,GNAS,HBEGF,HIF1A,HMOX1,HPGD,ICAM1,IGF2,IL6R,ITGAM,JUND,LDLR,MAP1LC3B,ME1,MMP14,MYB,MYBL1,MYC,NAB2,NDRG1,NR4A1,PNPLA2,PPARG,PTPN1,RB1,SERPINE1,SF1,SGK1,SLC4A2,SNAI1,SOCS1,SOD2…	2089 (20)
Rb		group	Activated	3.086	0.000257	APAF1,AURKB,BIRC5,CCNA2,CCND1,CCNE1,CDC6,CDK1,CDK2,CDKN1A,CDKN2A,CDT1,CYP1A1,DLX2,DNMT1,E2F2,ECT2,FOXM1,GMNN,H19,MAD2L1,MCM3,MCM5,MCM7,MYBL2,MYC,PLK1,POLD1,RBBP8,RBL1,RFC4,RPA2,SLC5A5,SOD2,TERT,TOP2A,TPO,TYMS	1256 (17)
FOXO3		transcription regulator	Activated	4.64	0.000264	AFAP1L2,ALDH3A1,ANXA1,APAF1,APEX1,APOD,AR,ATG4B,AURKA,BBC3,BCL2L11,BECN1,BIRC5,BMP2,BUB1B,CAD,CASP8,CCNA1,CCNB1,CCNB2,CCND1,CCND2,CCNG2,CDC20,CDC42EP3,CDC45,CDC6,CDCA8,CDK4,CDKN1A,CDKN1C,CDKN3,CDT1,CEP55,CFLAR,CTGF,CTSB,CTSV,CXCR4,DDIT3,DDIT4,DLGAP5,EGR1,EGR2,EGR4,ENO2,ESR1,EXO1,FBXO32,FBXO5,FOS,FOSB,FOXC1,FOXM1,FOXO1,FOXP3,FRK,GADD45A,GADD45B,GMNN,GSTM5,HBP1,IARS,IKZF2,IL6,INHBA,IRS2,JAG1,KIF15,…	1419 (21)
UXT		transcription regulator	Activated	2.688	0.000269	ATR,B4GALT1,BRIP1,BUB1,CCNA2,CDC6,CHEK1,ENO2,GTSE1,HPGD,HUS1,IL2RA,KRT18,NKX3-1,PMEPA1,PSMD5,SEC24D,TNFAIP3,TNFRSF10B,TTK
EIF4E		translation regulator		-1.363	0.000276	ANAPC2,ATOX1,ATR,BCL2,BCL2L1,BIK,BIRC2,BIRC5,CCND1,CDK2,CDK4,CDKN1A,CDKN2A,CDT1,CEBPA,CEBPB,CKS2,CRADD,CUL2,DAXX,DEDD,DEDD2,EGFR,FBXW2,FOSL1,GPS1,GPS2,GPX2,HIF1A,HMOX1,HMOX2,IL15RA,KAT2B,LSM10,LSM2,LSM5,LSM6,MYC,NRAS,NUDT3,PDS5B,PGF,PIM1,POP7,PRPS1,PTGES3,RB1,SASS6,SERTAD1,SKP2,SNRPA,SPHK1,SVIL,TGFA,TP53BP1,TUSC2,UBA7,UBE2C,UBE4A,UPP1,VEGFC,XIAP,ZPR1	1611 (13)
CXCL12		cytokine		1.02	0.000276	ACTA2,AKR1C3,ARAF,AXL,BAX,BCL2,BCL2L1,BMP1,BMP2,C5,CCND1,CD14,CD82,CDK2,CDK9,CDKN1C,COL1A1,CXCR4,CXCR6,CYP2A6 (includes others),CYP2C18,CYP2C9,CYP2D6,DAD1,DMPK,DPP4,EGFR,EGR1,FAS,FLNA,FOS,FYN,GOPC,HNRNPD,ICAM1,IFI27,IFNAR2,IGFBP7,IL1A,IL2RA,IL6,IRF6,JMJD1C,KIT,LOXL2,MAPK12,MAPK8IP2,MMP11,MMP13,MMP14,MSH6,MSX2,MYC,NCK1,NPHS1,NR4A1,NUMA1,PCDH1,PGR,PKD1,PPEF2,RAP1A,RBM14,ROCK1,RPS6KA3,RPS6KB1,RRAS,R…	1688 (19)
BNIP3L		other	Activated	4.386	0.000291	ANK1,AURKA,BCL2L1,CCNA2,CDKN3,CENPE,CENPF,CHEK1,CKAP2,CST3,FANCD2,GADD45A,GPSM2,IL2RB,KIF11,MAP4K1,MYBL2,NUF2,PDGFRB,PIK3CD,PRIM1,RAD54L,RBL1,RRM2,SGO1,STAT3,SYK,TFDP2,TIMP2,TOP2A
REV1		enzyme		-1.89	0.000294	BAX,BBC3,IL6,PMAIP1,SESN2,TIGAR,TNFRSF10B	1081 (7)
I kappa b kinase		complex	Activated	3.138	0.000305	BECN1,BRCA1,BRCA2,FANCA,FANCC,FANCD2,FANCF,FANCG,FANCL,RAD51
Cg		complex	Activated	2.581	0.000346	ACSL1,ACTA2,ADM,AKR1B10,AKR1C3,APCDD1,APLN,AR,ARHGAP22,ARNT,B2M,BARD1,BAX,BCL2,BCL2L1,BDNF,BHLHE40,BLM,BMP2,BTG2,CCND2,CD93,CDC6,CDK4,CDKN1A,CEBPA,CEBPB,CEBPD,CEP170,CLDN11,CLU,CNNM1,CREM,CTSV,CXCR4,CYP19A1,DBI,DMD,DNAH11,DTL,DUSP1,DUSP6,EGR1,ELK3,EMB,EMP1,EPAS1,EPHA3,EPHA7,EPHB6,FABP5,FAM198B,FAS,FYN,FZD1,FZD4,GAL,GAS1,GATA6,GGCT,GHRL,GJB2,GM2A,GPC1,GTF2E1,HIF1A,HLA-A,HPGD,HSD11B2,ICAM1,IGFBP2,I…	1997 (20)
mir-196		microrna		-0.088	0.000373	ANXA1,BCL2,COL1A1,ERG,FOS,HOXA9,HOXB7,HOXB8,HOXC9,HOXD8,S100A9
MAPK1		kinase		1.098	0.000397	ADAM12,APOE,AR,ARG2,ARHGAP11A,ATF3,ATP1B1,ATP2A1,AURKA,BCL2,BDNF,BICRAL,BIRC5,BLZF1,C1S,CAV1,CCNB1,CCND1,CCNF,CDKN1A,CFB,CGA,CHST7,COL7A1,CRYBG1,CSTA,CTGF,CTSB,CTSW,DDT,DLX3,DNMT1,DSE,DUSP1,EGLN3,EGR1,EGR2,EHD1,EIF2AK2,EMP1,ENO3,ERAP1,ESR1,EVI5,EXOC2,FAM20A,FES,FHL2,FLNC,FOS,FOSB,FOXP3,GATA3,GBP2,GLS,GMNN,GPR83,H2AFV,HIC2,HLA-B,HLA-C,HLA-DMA,HLA-E,HMOX1,HOXA11,HRASLS2,IFI27,IFI6,IFIT1,IGFBP7,IL2R…	1719 (20)
miR-291a-3p (and other miRNAs w/seed AAGUGCU)		mature microrna	Activated	2.547	0.000428	ANKRD13B,ANKRD52,ARHGEF3,C3,CCND1,CCND2,CD46,CD83,CDKN1A,CENPF,DKK1,ERBB4,ESR1,GLTP,GPSM2,INSIG2,KDM1B,KIF23,LATS2,LEFTY1,LMNB1,LUC7L2,MBNL2,MED28,MYBL1,NIN,NIPSNAP2,PBK,PDIK1L,PRC1,PRKACB,RELA,TEX30,TFAP4,TMEM14A,TMEM263,TNFAIP1,TP63,TRPS1,TTC8,TUSC2,VEGFA,ZNF226
PIK3R1	-1.036	kinase		0.986	0.000434	AR,ATF4,ATF5,ATP1A1,BCL2,BCL2L1,CCND1,CCND2,COL1A2,DDIT3,DNAJB9,ERN1,FOS,FOXO1,GCH1,HIF1A,HMOX1,ICAM1,IL6,ISG15,LDHA,MAFA,MITF,MKI67,MYC,NFE2L1,PDGFRB,PDK1,PIK3CB,PIK3CD,PIK3R1,PKM,PPARG,SERPINE1,SLC5A5,SOD2,TRIB3,VEGFA,VEGFC	1703 (19)
TAL1		transcription regulator	Inhibited	-3.438	0.000444	ARAF,ARSA,ARVCF,ASPM,ATP6AP1L,BCL2,BUB1,C3,CACNG4,CCNB1,CCNE1,CCNG2,CDH23,CDK6,CDKN1A,CDKN2A,CDKN3,CENPU,CEP70,CHRNA5,CIB2,CMTR2,CPLX1,CWC27,CYLD,DSCC1,EEF1E1,EPOR,ERG,EVI5,FBN1,FBXW7,GATA3,GINS1,GUCY1A3,HELLS,HLA-A,HLA-B,HLA-C,HLA-E,HLA-F,ID2,IL10RA,INTS13,KIF14,KIF15,KIF20A,KIT,LRBA,LYST,MAP2,MAP3K1,MCM2,MELK,MFSD13A,MPO,MUC1,MUC16,MYB,MYC,MYO1E,N4BP2L1,NBAS,NCAPG,NCF1C,NKX3-1,NOTCH1,NR4A3,NTNG…	260 (3)
HIC1	4.626	transcription regulator		0.149	0.000471	ABHD3,ACKR3,ACTA2,ADORA2B,ADRB2,AHNAK2,AMIGO2,CA12,CCND1,CDKN1A,CDKN1C,EPHA2,FADS1,FHL2,GPR161,INHBA,KIAA0895,LIF,LRP8,MAP2K3,MAP2K5,MCAM,NOV,SFXN3,SLC7A11,SMPDL3A,SOX9,TMEM47,TMEM62,TNS3,TRIM16,TRIM16L
NRAS	-2.352	enzyme		0.949	0.000493	AGRN,BCL2,BCL2L1,BUB3,CCNB1,CCNB2,CCND1,CCNE1,CDC20,CDC6,CDKN1A,CDKN3,CENPA,CKM,COL1A2,DUSP6,EGR1,ELK1,EPAS1,EXO1,FOXM1,GALE,HIF1A,IFIT1,ITGA2,JCHAIN,KIF22,KIF2C,KRAS,MCM3,MITF,MKI67,MYBL2,NRAS,OIP5,POLD1,SESN1,SESN3,SKP2,SLC2A4,SPC25,TRAIP,UBE2C,VEGFA	1608 (22)
SPARC		other		1.214	0.000497	AGK,AKR1C3,ARG2,ATM,BARD1,BHLHE40,BLM,BRCA1,BRCA2,BRIP1,CABYR,CCL19,CDH3,CEBPD,CFD,CHAF1A,COL1A1,COL1A2,CTSF,CYP1A1,CYP8B1,ELMOD3,FANCB,FOXQ1,GPD1,HAT1,HES1,HIST1H3D,IL6,LRP8,MAP2,MBD4,MCM6,MSH2,NDRG1,NIPAL1,NIPSNAP2,NOTCH1,PAG1,POLE2,PPIH,RFC4,SERPINE1,SLC7A11,SNAI1,SOX9,THEM5,TOPBP1,TRIM5,UBLCP1,USP2	1465 (18)
INHA	2.805	growth factor		-1.758	0.000521	ACTA2,ACTG2,BAX,BCAN,BCL2,BOC,CCND2,CCNE1,CDK4,CFLAR,COL1A2,COL4A4,COL6A1,COMP,CTGF,CYP19A1,DNAH2,EGFR,EMILIN2,EPHX1,ESPL1,FGFR1,FGFR4,HSD17B11,IL1R1,INHA,INHBA,ITGA3,ITGA9,JAM2,KIF24,KIT,KRT18,KRT19,LMNA,MATN2,MYC,MYH11,PCDH7,PIK3CD,PIK3IP1,PIK3R1,PRLR,SERPINE1,SGK1,SMAD7,TBCEL,TP53INP1,TUBE1
CREBBP		transcription regulator	Activated	2.539	0.000565	ACOXL,ADAM12,AHI1,AKAP12,ANXA6,AQP11,AR,ARHGAP24,ARHGEF10L,ARHGEF3,ARID5A,ATF6,B2M,BCL2,BIRC5,BMP7,CAMK2D,CARD6,CCL26,CCND1,CCND2,CCR7,CD59,CDC42EP3,CDC6,CDKN1A,CEBPA,CGA,CKB,CKM,CLOCK,COL1A2,COL2A1,CORO2B,CRIM1,CRISPLD2,CSF1,CXCR4,CYP8B1,DGKE,DHRS3,DTX1,DUSP1,DUSP22,EGR1,EGR2,EHHADH,EOMES,FDPS,FGFR3,FNBP1,FNDC3B,FOS,FOSB,FRMD4A,FUT7,GLI1,GM2A,GNAS,GRIN1,GRIN2C,GRIN2D,GRIN3B,HIST3H2A,HLA-B,HLA-G,…	1672 (17)
NSD2		enzyme		1.715	0.000623	BACE2,BAX,BCL2,BTG2,CCND2,CDC25A,CXCR4,E2F2,FOS,GADD45A,GLS2,HAT1,IGF2BP2,ITGB7,JAM2,OAS1,PDCD10,PRKCA,RAB23,ROCK2,RRAS,STAT3
RBM5		other		0.721	0.000635	ANXA1,ATP5G3,BCL2,BIRC3,BMP5,BTG2,C19orf57,CDC27,CDK2,CDK5R2,CDKN2A,FAF1,GPER1,ICAM1,ISG15,MLH1,MYO1B,NDUFV2,PIM1,PLK4,SCAF11,TNFRSF10C,TNFRSF10D,TRAF1,XIAP
EIF2AK2	-2.572	kinase	Activated	2.118	0.000681	ATF3,ATF4,BAX,BCL2,BDNF,BHLHE40,BRIP1,CDKN1A,CEBPB,CEBPD,DDIT3,EGR1,EIF2AK2,ERAP2,FAS,FOS,HIST1H2BD,IFI27,IFI6,IFIT1,IL1A,IL6,IRF1,IRS2,ISG15,ISG20,KCTD13,MYC,NEDD9,NMI,OAS1,PARP9,PLSCR1,PSMB10,REC8,SOCS3,SOD2,TNFAIP3,TUBA1A,USP18,ZC3HAV1,ZNF292	1475 (18)
NFYA		transcription regulator		0.4	0.000697	ACLY,APAF1,BBC3,BCL2,BIK,CCNB1,CCNB2,CDC25B,CDCA8,CDK1,CDKN1A,CHEK2,COL1A2,COL5A3,CYP1A1,EGR1,EPHX1,F8,FTH1,GADD45A,GADD45B,GPAM,IBSP,ICAM1,IRF1,JUND,LMAN1,LPIN1,MLH1,NOTCH1,NPR1,OGG1,PADI4,PDGFRB,PIDD1,PKM,PMAIP1,POLA1,RRM2,TOP2A	1484 (11)
EIF2AK3		kinase		0.415	0.000716	AARS,ALDH18A1,APAF1,ARNTL,ATF3,ATF4,ATF5,ATF6,ATG5,BECN1,BIRC2,BIRC3,BTG2,CCND1,CEBPB,CLCN3,DDIT3,DNAJB9,EGR1,ELP3,EPRS,ERO1B,FBXO8,FOSL1,GADD45A,GCH1,HSPA9,IARS,LARS,LMO4,MAP1LC3B,MYC,NDRG1,NFIL3,PCK2,RELB,RNASEL,SCN5A,SEL1L,SHMT2,SPATA5,SQSTM1,TBCE,TBPL1,VEGFA,XBP1,XIAP	1279 (13)
PDGF BB		complex	Activated	3.646	0.000751	ACAT2,ACKR3,ACTA2,ADARB1,ADM,ADRB2,AKAP12,ARAF,ARG2,ASCL1,ATF3,BHLHE40,BMP4,BRCA1,C3,CCND1,CCNE1,CDK1,CDK2,CDK4,CDKN1A,CEBPB,CEBPD,CSF1,CSRP2,CTGF,CTH,DDIT3,DGAT1,DUSP1,DUSP5,DUSP6,EDN1,EGFR,EGR1,EGR2,ELOVL2,FGFR1,FHL2,FLNA,FLT1,FMO1,FOS,FOSB,FOSL1,FOXC2,FZD1,FZD2,GADD45A,GBP2,GDF15,GDNF,GEM,GFPT2,GHR,H19,HBEGF,HES1,HLA-E,HMOX1,HSD3B7,IGF2,IL6,INHBA,ITGA5,KLF10,KLHL21,KRAS,LDLR,LIF,LMNA,MAP2,MINO…	1643 (18)
VHL		transcription regulator		0.082	0.000754	AHCYL1,ATF4,BBC3,BCL2,BCL2L1,BHLHE40,CA12,CAV1,CCND1,CDKN1A,CDKN1C,CFL1,COPS5,CPT2,CTGF,CXCR4,EGFR,EGLN3,ENO2,EPAS1,FAF1,FILIP1L,FTH1,FTL,GLCE,HIF1A,HMOX1,HNF1A,HNRNPA2B1,HSD17B1,HYAL1,ITGA5,JADE1,LMNA,LOXL2,MAF,MIF,MMP14,NEDD9,NEK8,NFE2,NREP,PDGFB,PMAIP1,POLRMT,PPIL1,QPRT,RHOF,SKP2,SLC16A3,SOD2,TAGLN,TGFA,TRAF1,TYMS,UQCRQ,VEGFA,VEGFC	1765 (17)
ACKR3	-3.896	g-protein coupled receptor		-0.906	0.000764	ADM,AKR1C3,AXL,BCL2,C5,CCNB1,CCND1,CDK4,CDKN1A,CXCR4,FMOD,HBEGF,IGFBP7,MMP14,RB1,RRAS	1280 (12)
RASSF1		other		1.254	0.000777	AMIGO2,APOE,BCL2,BHLHE40,CARD8,CASP3,CAV1,CCNA2,CCND1,CCND2,CDKN1A,CLU,CXCR4,DKK1,EGFR,EGR1,EMP1,ESR1,FOS,GDF15,GHR,HBEGF,HIST1H2BC,HLA-DPA1,IGFBP3,KLF10,LDB2,LIF,MAP3K5,MDK,MGMT,MRAS,MTUS1,MYC,NOG,PAK1,PCDH7,RASGEF1A,SOX9,TMEM158,TP53INP1,TUBB,TUBB2A	1482 (19)
E2F8	-3.473	transcription regulator		0.689	0.000818	CCNA2,CCNB1,CCND1,CDC6,CDK1,CHEK1,ECT2,KIF23,RACGAP1
TEAD2	-2.47	transcription regulator			0.000818	CCND1,CCNF,CDK1,FGFR4,MCM6,POLA1,RAD51,TNNT2,TP63	211 (4)
RBL1	-3.296	transcription regulator	Activated	2.212	0.000833	AURKB,BCL2L11,CCNA2,CCND1,CCNE1,CDC25A,CDC6,CDK1,CDK2,CDKN1A,CDKN2A,CRADD,FAS,FOS,HES1,KRT10,MCM10,MCM2,MCM3,MCM5,MCM6,MCM7,MET,MYBL2,MYC,MYCN,NEK2,NOTCH1,ORC1,PLK1,RB1,RBL1,RRM2,SKP2,TERT,THBS1,TYMS	1611 (19)
mir-19		microrna		-0.535	0.000909	ABCA1,ALOX5,BCL2L11,CDKN1A,E2F2,E2F3,FZD4,LRP6,MAP2K3,MYLIP,PRKAA1,PSAP,RAB13,TP63
RBL2		other	Activated	3.593	0.000937	AURKA,AURKB,BCL2L11,BRCA1,BUB1,BUB1B,CAMKK2,CCNA2,CCNB1,CCNB2,CCND1,CCNE1,CCNF,CDC25A,CDC6,CDK1,CDKN1A,CDKN2A,CDR2,CRADD,DNMT1,ELK1,FAS,KIFC1,KLF10,MAP2K3,MYBL2,MYC,MYCN,NEK2,NOP2,NPAT,PFAS,PIM1,PLK1,POLD1,PRIM2,RB1,RBL1,RRM2,TEAD4,TERT,TRAF5,TYMS,UCK2,VEGFA,XPC	1447 (16)
CCAR1		transcription regulator		1.664	0.00094	CEBPA,CEBPD,EPAS1,PPARG,RGS2,SPHK1
MDGA2	-1.741	other		-1.265	0.000947	ADGRB1,ATR,BCL2A1,CDKN2A,EI24,FAS,IL6,MSH2,SESN2,TP63
miR-210-3p (miRNAs w/seed UGUGCGU)		mature microrna		-1.546	0.000947	ACVR1B,CASP8AP2,E2F3,EFNA3,FGFRL1,ISCU,NPTX1,PTPN1,SDHD,TP53I11
SLC29A1	-2.313	transporter	Activated	3.053	0.000967	AQP3,BAX,CDKN1A,FAS,FDXR,GADD45A,ITGA5,PPM1D,RPS27L,SESN1,SNRPG,TP53I3,TP53INP1
EGLN		group		-0.144	0.000985	ADM,ALDOC,APAF1,BCKDK,BCL11B,BPNT1,BRWD3,CAVIN1,CCDC58,CCL28,CNFN,CSRP2,DHX40,DPYSL4,EFNA3,EGLN3,FAM117B,FTL,FYN,HLA-B,HMGCL,IFI27L1,IKBIP,IMMP2L,KDM5B,LDHA,LNPK,LZTFL1,PDK1,PDK3,PPME1,RAB11FIP5,RNF122,RRAGD,SAP30,SLC27A1,SOX9,SPAG4,THAP8,TMEM107,ULBP1,WDR54,ZNF292,ZNF337,ZNF511	1170 (9)
Mek		group		-0.823	0.000995	ABCE1,APOE,ASCL1,AXL,BCL2L1,BCL2L11,BECN1,CASP2,CCND1,CCND2,CDCA7,CDKN1A,CDKN2A,CEBPZ,CLDN2,CLU,COL1A2,CTGF,DSCC1,DUSP5,DUSP6,EGR1,EGR2,EPHA2,EPHB2,ERBB3,ESR1,ETV4,FGFR1,FOS,FOSL1,FOXD3,FOXP3,GDF15,GNL3,GPER1,HIF1A,HOMER1,HRH1,ID2,IL6,ITGA6,LRP8,LYAR,MAFF,MANSC1,MLANA,MMP13,MMP14,MOB4,MST1R,MYC,NOP58,NOX1,NR4A1,OSM,PDGFRB,PHLDA2,PLCD1,PMAIP1,PMEL,POLR3G,PPAT,PSEN1,PUS7,RABGGTB,RETSAT,RND3,ROCK1,R…	1400 (19)
PAX3		transcription regulator		0.986	0.001	ANOS1,ANXA1,ARC,ARHGDIB,ATF2,ATP2B4,BCL2L1,BMP4,C8G,CCNE1,CDC6,CDH3,CDKN1A,CHRNA5,CLU,CNR1,COL1A2,CRY1,CST3,CSTF2,CTSA,CXCR4,DBN1,DLX2,EGR2,EXOSC9,FILIP1L,FKBP1A,FLT3,FOXD3,FUBP1,GLB1,GPR1,GPT,GSTM5,GUCY1A3,HARS,HLA-DRB1,HNRNPA3,HPX,HSPG2,ICAM2,ID2,IGFBP2,IL6,IL6R,IRS1,LRRC17,MAP2K5,MCAM,MCC,MED21,MET,MITF,MKNK1,MNX1,MSX2,NEDD9,NPC2,PCDHGC3,PGF,PKIA,POU3F1,PRMT2,PTP4A1,PUM2,RAB11B,RBM25,SFN,SHMT1…	1126 (7)
Smad2/3-Smad4		complex		0.207	0.001	BCL2,CDKN1A,COL1A1,COL1A2,GSC,IGFBP3,IGFBP5,MMP13,MYC,SERPINE1,SMAD7,SNAI1	313 (6)
CTBP1		enzyme		-1.376	0.00109	ACKR3,BRCA1,BRCA2,CCNG2,CDKN1A,CDKN2A,CLDN11,COL1A2,DKK1,ENC1,FAT1,FOS,FSCN1,OCLN,SPRY2,THBS1,TMED4,VDR
HNRNPA2B1	-1.76	other		0.243	0.00109	ADGRG2,ADORA2B,ANXA7,ARSJ,BCL2L1,CA12,CACNB2,CEMIP,CRIP1,DNER,DSE,ELOVL2,ELOVL7,ENTPD1,ERBB3,FSCN1,FZD8,GDF15,GPRC5B,H19,HNMT,HNRNPA2B1,HYAL1,IGFBP2,IL6,KCTD12,LEPR,LETM2,MAST4,MEIS2,MFHAS1,MOCOS,MYC,MYO1A,NOVA1,NPR3,NRCAM,OAS1,PBX1,PITPNC1,PKIB,PKM,PLCB4,PRSS3,RASSF8,ROR1,S1PR3,SETBP1,SFI1,SLC1A2,SNAI1,SPAG4,SRI,SRSF1,SSFA2,ST8SIA4,STOM,SVEP1,SYT1,TFPI2,TNS3,UBASH3B,WNT4
SHH		peptidase		0.777	0.00113	ALAD,ASCL1,ATF5,BAX,BCAR1,BCL2,BMP2,BMP4,BMPR1B,BRCA1,CAV1,CCND1,CCND2,CCNE1,CCNG2,CDC25A,CHEK1,DAAM1,DLX2,DTX1,EGFR,EMX1,ERBB4,FOXC2,FOXD1,FOXF1,GBX2,GDNF,GLI1,GPC1,H2AFX,HELLS,HEY1,HEY2,HOXD11,IGF2,IGFBP5,IL2RA,IL6,LFNG,MAGI1,MCM2,MCM3,MCM5,MCM6,MSX1,MYBBP1A,MYC,MYCN,NKX3-2,NR2F2,NR4A1,OCLN,PGF,PLAT,PMP22,RAD51,RFC3,RPA2,RUNX2,SERPINE1,SLC29A1,SOSTDC1,SOX9,SP7,TBX1,TGFB3,THBD,TRRAP,TUBB3,TYMS,U…	1437 (19)
PGF	6.283	growth factor		-0.506	0.00117	ALOX5,ANGPTL4,BCL2,BIRC2,BIRC5,CASP7,CCL28,CDK1,CXCR4,E2F2,EDN1,EGR1,FLT1,FOSB,HIF1A,IL6,JAK2,KIT,NANOS1,NRP2,SERPINE1	1567 (19)
MYC	-2.1	transcription regulator	Inhibited	-4.271	0.00123	ABCA1,ABCA7,ABCD1,ABCD3,ABCE1,ABCF1,ABCF3,ABCG4,ACAN,ACSL4,ACSS1,ACTA1,ACVR2A,ADARB1,ADM,AKAP12,ALCAM,ALDH18A1,ALOX5,ANKRD17,ANXA4,ANXA6,APCDD1,APEX1,AR,ARAF,ARHGAP22,ASCL1,ASCL2,ASPRV1,ATAD3A,ATF4,ATP13A2,AURKB,AXL,BAX,BBC3,BCKDHB,BCL2,BCL2A1,BCL2L1,BDNF,BIRC2,BIRC5,BRCA1,BUB1,BUB1B,C1QBP,CAD,CAMK2N1,CASP3,CASP8,CAV1,CCNA1,CCNA2,CCNB1,CCNB2,CCND1,CCND2,CCNE1,CCNG2,CCT3,CD274,CDC20,CDC25A,CDC25B,…	1820 (18)
NFYB		transcription regulator		-0.537	0.00125	ACLY,ACTA2,ACTR6,AKAP17A,APC,ARHGAP11A,B9D2,BCL11B,BCL2,BCL2L1,BCL2L11,BET1,CAV1,CBX5,CCNB1,CCNB2,CDC25A,CDCA8,CDK1,CDKN2A,CENPF,CEP57L1,CHEK2,CKS2,COL1A1,COL1A2,COL5A3,CTC1,DPP4,DTL,EPAS1,F8,FAM19A2,FAS,FBXL18,FTH1,GADD45A,GART,GDF6,GPAM,GPR160,GRK3,GTF2H2,HMGN3,HNRNPA1,HSPA13,IBSP,ICK,IGDCC4,INTS7,ITM2C,KBTBD8,KCTD1,KHDRBS3,KIAA1524,KLHL3,KMT2E,L2HGDH,LPIN1,LYAR,MED21,METTL2B,MLH1,MMP13,MSX2,MV…	953 (7)
MED1	-1.357	transcription regulator		-1.797	0.00132	ACAA1,ACLY,ANAPC5,AURKA,AURKB,BAX,BCL2L1,BCL7A,BHLHE40,BIRC5,CCNB1,CCND1,CCND2,CCNE1,CCNJ,CDC20,CDC6,CDK1,CDK2,CDK4,CDKN1A,CEBPA,CENPA,CFD,CHAF1A,CYP1A1,DTYMK,EHHADH,ESRRB,FADS2,FAM89B,FOXM1,FOXO1,GADD45A,GHR,HPRT1,HSD17B4,ID2,IGFBP3,IL2RB,LBR,LIF,MAD1L1,MAD2L1,MET,MYC,MYCN,NF1,NR3C1,PIM1,PLK1,PPARG,PRLR,PTMA,SEPT6,SLC2A4,SMARCA4,SOX2,STC2,TBX3,TERT,THBS1,TNNT1,TOP1,VDR,XBP1	1670 (16)
FANCC	-2.368	other		-0.466	0.00136	ANKRD6,ATP1B1,AXIN2,CDK1,CDK11A,DKK1,FGFR1,FHL2,FZD2,FZD4,FZD6,FZD9,GDF15,GSAP,HES1,HOMER1,IGFBP3,IL1R1,JAG1,MTUS2,NKD1,NR3C1,NUAK1,OAS1,OAT,PHLDA2,RLN2,RND3,SCHIP1,SKAP2,SYPL1,TACSTD2,TAX1BP3,TBC1D9
TRIB3	-2.217	kinase		-0.159	0.00141	CDC25A,CEBPA,CTH,DDIT3,DDIT4,GARS,GDF15,MTHFD2,PCK2,PMAIP1,PPARG,PSPH,RUNX2,SP7,STC2,TRIB3	1186 (10)
Cdkn1c		other		1.134	0.00159	ATM,BAX,CCNA2,CDC6,CDKN1A,CDT1,CXCR4,E2F3,EGR1,LGI4,MCM3,NGFR,PMP22,POU3F1,SOX10	874 (9)
PIWIL2		enzyme		0.728	0.00171	BCL2L1,CCND1,CDK8,CXXC4,LATS2,MAP1A,STAT3
DIABLO		other		0.701	0.00171	BIRC2,BIRC3,BIRC5,CDKN1A,CFLAR,MKI67,XIAP
IGF2	3.936	growth factor		1.076	0.00172	ALAD,ARHGEF2,ARL4A,BIRC5,BMP2,CCND1,CCNG2,CDC45,CDC6,CDK1,CDKN1A,CORO2B,CRY1,CTGF,CTSV,CXCR4,DDIT3,DUSP1,EGR1,EGR2,GADD45A,GAS1,GATA6,GCH1,GHR,GRN,H19,HBEGF,HELLS,HIF1A,IGF2,IGFBP2,IGFBP3,IGFBP5,IL6,ITGA5,KIFAP3,MCM2,MCM5,MCM7,MEF2D,MMP11,MYBL2,MYC,NDRG1,PDCD4,PDGFB,PIK3R1,PIM1,PMS1,PRDM16,PRIM1,RAD51,RAD51AP1,RGS16,RRM2,SAT1,SERPINE1,SFTPC,SKAP2,SLC2A4,SLC30A1,SLC38A2,SOCS3,SURF6,TAT,THBS2,THRA,…	1538 (20)
caspase		group		-0.565	0.00184	ACER2,BAX,BCL2,CCND1,CCND2,CCNE1,CD14,CDK1,CDK2,CDK4,CDK6,CDKN1A,EGFR,IL1A,IL2RA,NCF1,RB1,THBS1	1752 (20)
PAK1	-1.381	kinase		1.866	0.00184	BCL2,CCNB1,CCND1,CDKN2A,CTNND1,CYP19A1,FOSL1,HES1,ITGAM,MMP14,NF2,OCLN,PFKM,PGR,SCARB1,SRF,TFPI,VEGFA	1667 (21)
PLAG1		transcription regulator	Activated	2.447	0.0019	ATF5,BCL2,CDC42EP4,CDKN1C,CHST1,CNKSR1,COL9A3,CREB3L1,CRLF1,EFNB1,ETV4,FLNC,IGF2,KCNJ4,KRT19,MAP2,MAPK11,MLXIP,NPTXR,PIGF,PIR,ROM1,SMARCD3,SRPK3,TNPO3,TRAF1,TSPAN4,VEGFA
TFAP2A		transcription regulator		0.426	0.00195	ABCA1,ALCAM,ANXA1,APOE,BAX,BCL2,BCL2L1,BIRC3,BIRC5,BLCAP,BLOC1S6,CDKN1A,CEBPA,CGA,CHRNA3,COL7A1,EGFR,ESR1,FGFR4,FOXP3,GEM,IGF2,KLHDC3,MCM5,MT2A,PAG1,PLA2G16,POR,PPARD,PPARG,PPP2R2A,PRDX1,PSAP,RAB27B,SESN1,SESN3,SLC19A1,SMPD1,SOD2,STX7,TERT,TPM1,VEGFA,XRN1	1589 (13)
F2		peptidase	Activated	4.123	0.00202	ACTA2,ADAMTS9,ANGPTL4,B3GNT5,B4GALT1,BAX,BIRC2,BIRC3,CAD,CASP2,CASP3,CCNA2,CCND1,CCND2,CDC42EP1,CDKN1A,CFLAR,CKAP4,CLIC1,CLU,COL1A1,COTL1,CTGF,CXCR4,DAAM1,DIO3,DOCK10,DST,DUSP1,E2F7,EDN1,EGR1,EHD4,ELL2,ENTPD1,FAM46A,FLT1,FOS,FOSB,FOSL1,HBEGF,HIF1A,HMOX1,HOXD10,HYAL3,ICAM1,IFRD2,IGFBP5,IL15RA,IL6,LAMP1,LBH,LOXL2,MAP3K5,MFHAS1,MIF,MTSS1,MYBL2,MYC,MYH11,NCF1,NCF1C,NR4A3,NUAK2,NUP62,NUS1,PDCD1LG2,PDG…	1676 (18)
miR-124-3p (and other miRNAs w/seed AAGGCAC)		mature microrna		1.886	0.00208	ABHD5,ACTR8,AHRR,ANKRD27,APEX2,ARAF,ARHGEF1,ASPRV1,B4GALT1,BDNF,BLOC1S6,CAPRIN2,CAV1,CD59,CDCA7,CDCA7L,CDK2,CDK4,CDK6,CEBPA,CHST14,CHSY1,CREB3L2,CTGF,CTNND1,DEPDC1,DHCR24,DLX2,ECI2,EGR1,ELK3,FA2H,FAM129B,FCHO2,G3BP1,GINM1,GTPBP8,HES1,HYAL3,IFRD2,JAG1,KLF15,KLHL24,LAMC1,LDLR,LDLRAP1,LMNB1,LRRC58,MAGT1,MAPK1IP1L,MET,MMADHC,MPHOSPH9,MTMR6,MYO10,NAA15,NEK6,NFIC,OAF,PDLIM7,PGF,PHF19,POLR3G,PTBP1,PTBP2…
S100A6	1.228	transporter		-1.698	0.00213	ATF3,AURKA,CDK1,CDKN3,CENPA,DEPDC1,EXOSC8,INHBA,NCAPH,NEK2,PBK,PCDHB2,PRNP,TMPO,TNFAIP3,TYMS,YBX3	1085 (7)
NUMB		other	Inhibited	-2.123	0.00215	BCL2L1,BIRC3,CCNB1,CDK1,CDKN1A,CFLAR,EGFR,HES1,HEY1,HEY2,PSCA,TRPC6	1206 (10)
PPM1D	1.763	phosphatase		0.524	0.00216	BCL2L1,CCND1,CDKN1A,CDKN2A,GLI1,PGR,PMAIP1,RELA	1688 (17)
E2F7	2.421	transcription regulator			0.0023	CCNA2,CCNB1,CDC6,CDK1,CHEK1,E2F2,E2F3,E2F8,ECT2,KIF23,RACGAP1
Histone h3		group		0.728	0.00242	ACKR3,ACOT4,ACTA1,ADGRA2,ADGRB1,AKAP12,ANK1,AP1S3,ARHGEF17,ARR3,ASCL2,ATF7IP,B2M,BCL2,BCL2L11,BDNF,BIRC5,BMP4,CACNA1G,CAV1,CCNA2,CCNB1,CCND1,CCND2,CCNE1,CDC6,CDK14,CDK4,CDKN1A,CDKN2A,CEBPA,CFLAR,CIITA,CKAP4,COL1A2,CSPG4,CYP19A1,DBF4,DKK1,EFCAB7,EGR1,ENO3,EOMES,EPHB3,ERMAP,ESR1,FGFR1,FLT1,FOS,FOXJ1,FOXM1,FOXP4,GABPB2,GATA3,GATA6,GBX2,GCNT4,GHR,GKAP1,GLI1,HES1,HOXA11,HOXA5,HOXA9,ICAM1,ICAM3,ID2,IFI…	1565 (15)
ACTL6A		other	Inhibited	-2.324	0.00246	APAF1,BBC3,BCL2L1,BCL2L11,CCNA2,CCNB1,CCNB2,CCND1,CCND2,CDK2,CDKN1A,FAS,HMOX1,MYC,SFN,TP53INP1	1624 (14)
miR-22-3p (miRNAs w/seed AGCUGCC)		mature microrna		-0.455	0.00246	ACVR1B,AGBL5,ARID3B,BMP7,CLIP2,CYTH3,ESR1,FRAT2,MECOM,MTHFD2,MVB12B,POGK,PPARA,PPP1R9A,SRF,ZNF618
MMP3		peptidase	Inhibited	-3.244	0.00253	AGO4,AQR,CAPRIN1,CDC40,CIR1,CRNKL1,CSTF2,CSTF2T,DDX39A,DDX46,EGR1,ERN1,GEMIN5,GEMIN6,MBNL3,MMP13,MTPAP,NDRG1,NUDT21,PAN2,PDCD11,PLCB1,PNN,PNPT1,PPIL1,PRPF31,PRPF38A,RAC3,RBM14,RBM27,SAFB,SF3A1,SF3A3,SF3B1,SFPQ,SNRNP48,SQSTM1,SRSF1,SRSF2,SRSF3,SYNCRIP,TARDBP,THOC1,TOP1,TRA2B,TSEN2,WDR33
DGCR8		enzyme		0.67	0.00265	ACTA2,BDNF,CCND1,EGR1,EGR2,ERBB3,FOS,GDNF,HES1,ID2,JAG1,KRAS,MBP,MITF,MYC,NGFR,NOTCH1,NRCAM,PDCD4,PMP22,SMO,SMOC1,SOX10,SOX2,SPI1,TAGLN	486 (4)
SP1		transcription regulator	Activated	2.603	0.00265	ABCA1,ABHD2,ACSL1,ACSS1,ACTA2,ADA,ADH5,AGER,AHRR,AKAP12,ALOX5,ANK1,APOE,AR,ATF3,ATM,ATP7A,BACE1,BACE2,BAX,BBC3,BCL2,BDNF,BIRC5,BMP4,BMP7,C1QBP,CAD,CASP3,CAV1,CCNA2,CCND1,CCND2,CCNG2,CD59,CDC25B,CDK1,CDK2,CDK4,CDK6,CDKN1A,CDKN2A,CEBPA,CEBPB,CEBPD,CHRNA3,CHRNA5,CIITA,CKB,COL1A1,COL1A2,COL2A1,COL7A1,CPLX1,CREM,CSNK2A1,CTGF,CTH,CXCR4,CYBRD1,CYP19A1,DBF4,DHCR24,DIAPH2,DIAPH3,DLX3,DMD,DNMT3A,DRD2,DRG2,…	1896 (21)
BRCA1	-4.025	transcription regulator		1.827	0.0027	AK1,ALDH1A3,AR,ASCL2,ATM,ATRIP,BAX,BCKDHB,BCL2,BCL2L1,BIRC5,BRCA1,BRCA2,CCNB1,CCNB2,CCND1,CCNE1,CDH3,CDKN1A,CTSF,CYP19A1,CYP1A1,DDB2,DDIT3,DDIT4,E2F3,EGFR,EGR1,ERCC5,ESR1,EXO1,FAS,FHL2,FOXO1,FXYD3,GADD45A,GADD45B,GDF15,H2AFX,HMOX1,HNRNPD,HSD11B2,IFI27,IFI6,IFIT1,KIT,LPIN1,MAD2L1,MLH1,MYC,NEDD9,NEK2,NOTCH1,NR3C1,PLK1,PLSCR1,PLTP,RAD51,RB1,RBL1,RUVBL2,SAFB,SAT1,SERPINE2,SFN,SFPQ,TAP1,TERT,TNFAIP2,T…	1643 (18)
ID3		transcription regulator		0.414	0.0028	APAF1,ASCL2,BCL2,BCL2L1,BCL2L11,BMP7,CCNB1,CCND2,CCNE1,CCNG2,CCR10,CCR7,CD83,CDC25B,CDC6,CDK1,CDK20,CDKN1A,CDKN2A,CEBPB,CSF1,CXCR4,CXCR6,DTX1,DUSP1,DUSP22,E2F2,EGR2,EGR4,EOMES,FOXO1,FOXP3,GADD45B,GNL3,HIF1A,ICAM1,ICOSLG/LOC102723996,IKZF2,IL10RA,IL17RB,IL2RB,IL4R,IL6,IL6R,IRF6,IRF8,JAK2,JDP2,LMO4,MAF,MAP2K6,MAP3K3,MAP4K3,MYB,MYC,NOTCH1,NR4A1,NR4A3,PIK3C2B,PIK3IP1,PIK3R1,RAP1GAP,REL,RORA,SEMA7A,SM…	194 (2)
miR-24-3p (and other miRNAs w/seed GGCUCAG)		mature microrna		0.681	0.00283	ACVR1B,AURKB,BAX,BBC3,BRCA1,CCNA2,CDK1,CDK4,CDKN2A,E2F2,FURIN,IL6,MYC,NOTCH1,PMAIP1
EGFR	1.125	kinase		-1.221	0.00289	ABI1,ACOT7,ACTA1,ACTA2,ANXA1,AR,ASCL2,ATAD3A,BAX,BCL2,BCL2L1,BCL2L11,BIRC5,CAD,CAV1,CBX5,CCNA2,CCND1,CCNG2,CCT5,CD3EAP,CDK1,CDK2,CDK4,CDK6,CDKN1A,CDKN2A,CEBPB,CLDN2,CLK1,COL1A1,COL5A2,COL6A1,COL6A2,CST3,CTGF,CXCR4,CYP19A1,DDIT3,DSC2,DUSP1,E2F2,E2F3,EGFR,EGR1,ELK1,ENOPH1,EPHA2,EPS15,ERBB3,ERBB4,ESR1,ETV4,EXOSC5,FBN1,FOS,FOSL1,GADD45A,GAST,GHR,GPC1,GRN,HBEGF,HIF1A,HNRNPA1,HNRNPA2B1,HNRNPD,HNRNPDL,H…	1850 (18)
TGFB2		growth factor	Activated	2.095	0.00295	ABCA1,ACTA2,ANGPTL4,BHLHE40,BMP4,CD46,CD59,CDH11,CDKN2A,CFLAR,CIITA,COL1A1,COL1A2,CTGF,DOCK4,EDN1,EGR1,EGR2,FAS,FMOD,FOS,GAS1,HBEGF,HEY1,HMOX1,HSPG2,JAG1,JAM2,LIPG,MLLT3,MUC4,NFATC2,NOTCH1,PDGFRB,RGS3,SERPINE1,SESN1,SPHK1,TAGLN,THBS1,TIMP1,VDR,VEGFA,WNT11,WNT9A,XIAP	1996 (17)
EZR		other		-0.655	0.00299	ATF3,ATF4,BAX,BCL2,BCL2L1,BIRC5,DDIT3,DDIT4,FAS,GEMIN5,HNRNPA2B1,IGFBP2,IL6,MMP14,MYC,RPS6KB1,TMEM8B,TRIB3	1532 (14)
ZBTB17		transcription regulator		-0.633	0.00299	BCL2,BHLHE40,CAMK2N1,CCND1,CD46,CDKN1A,CDKN1C,DDB2,DDIT3,EGR1,LDLR,NGFR,NOCT,NTRK1,PMAIP1,SOCS1,SPTBN1,VPS72	1549 (14)
ZMIZ1		other		1.181	0.003	DTX1,HES1,IL2RA,MYC,SERPINE1	1008 (7)
sGC		complex		1.342	0.003	ARC,BDNF,EGR1,FOS,FOXP3
PPP1R13B		phosphatase		0.954	0.003	BAX,BBC3,CDKN1A,LATS2,TP53I3	1081 (7)
PANDAR		other	Inhibited	-2.236	0.003	APAF1,BBC3,BIK,PIDD1,PMAIP1
RTKN	1.45	other		1.287	0.003	BCL2A1,BCL2L1,BIRC3,FOS,TNFAIP3	876 (7)
CDC27	-3.072	other			0.003	CCNB1,CCND1,PLK1,SKP2,UBE2C	87 (3)
MYCL	1.997	transcription regulator	Inhibited	-2.224	0.003	CAD,CDK4,CIITA,HSPD1,TERT
MTA1		transcription regulator		0.836	0.00303	ACKR3,ADRB2,APEX1,BCL2L1,BRCA1,CCND1,CCND2,CDKN1C,CDKN2A,EHMT2,EMP1,EPHA2,ESR1,HUNK,MT-CO2,MTA3,MYC,PGR,PIK3R1,SERPINB1,SLC16A10,SNAI1,STAT3	1743 (22)
Calcineurin protein(s)		complex		1.823	0.00306	ARC,BCL2,BCL2L11,BDNF,CAMK2D,CDK4,CKM,CKMT2,CTSV,CYGB,DUSP1,EGR1,EGR2,FGF18,FOS,LIN7A,LIN7B,MYO1A,NFATC2,NFATC4,NFIL3,NR4A1,NR4A3,PPARA,RCAN1,RGS2,RYR1,SERPINE1,SLC8A2,STAT3,TRPC6	1433 (20)
miR-29b-3p (and other miRNAs w/seed AGCACCA)		mature microrna		0.08	0.00306	ACVR2A,BACE1,BCL2L11,CD276,CDK6,CNOT8,COL1A1,COL1A2,COL5A2,COL5A3,DCP2,DNMT3A,DNMT3B,FBN1,FRAT2,GMFB,HMGN3,KCTD3,LAMC1,LOXL2,MAPRE2,MYBL2,NASP,PIK3R1,PMP22,PPM1D,SRSF10,TDG,TGFB3,TNFAIP3,TUBB2A
Lh		complex		0.989	0.00318	ACTA1,ACTA2,ACTG2,ADCY7,AKAP12,AR,ARL4C,ARNTL,AXL,BDNF,BECN1,CAP2,CAPZA1,CCND2,CDC42EP4,CDK14,CDK5,CDKN1C,CFLAR,CHUK,CTNND1,CXCR4,CYFIP2,CYP19A1,DHRS3,DUSP1,DYRK3,EGFR,FDXR,FLNC,FOS,GEM,GNAS,GNRH2,GPRC5B,HSD17B1,IL6,INHA,ITGA3,KRT18,MAP1LC3B,MAP2K1,MAP2K3,MAP3K5,MAPRE2,MBD2,NLK,NPC2,P4HA2,PDLIM3,PER1,PGR,PGRMC1,PI4K2A,PIK3CD,PLAT,PLIN3,PLPP1,PMAIP1,PPIH,PRKACA,PRKX,PSIP1,PSMD3,PTP4A1,PTPN1,PTPN21…	2001 (21)
SMO	5.397	g-protein coupled receptor		1.299	0.00319	ALCAM,BCL2,CCND1,COL27A1,CXXC4,DIO3,DIXDC1,DLX2,ERVW-1,FAS,FOXC2,FOXD1,FOXD2,FOXF1,FZD2,FZD3,FZD7,GLI1,IL11RA,LAP3,LGR5,LIMD2,MYC,NKD1,NOG,NRCAM,NRP2,SOX18,SOX2,SOX9,SYNM,TGFA,TGFB3,TNFRSF10A,TNIK,WNT7B	939 (8)
UBE3A		enzyme		-0.188	0.00325	AR,ARC,CDKN1A,CDKN2A,ECT2,ESR1,PGR,PML,RNF2,SERPINE1,SOX9,TERT,TP53INP1,WNT4	1719 (19)
FN1		enzyme		0.067	0.00325	ACE,ACTA2,APLP2,APOE,BCL2,BCL7B,BIRC3,BIRC5,BSDC1,CALCR,CASP7,CCND1,CCNE1,CCNI,CCT4,CD83,CD8A,CDK4,CDK6,CDKN1A,CEBPB,COL1A1,COPS5,CORO1A,CSNK2A1,DHCR24,EGFR,EIF2S3,EIF4B,EWSR1,FLNA,FOS,G3BP1,GFRA2,GJB3,HLA-B,IL1R1,IL6,IL7,IRS1,ITGA1,ITGA5,ITGAE,ITGAM,JUND,LAMP1,LIMS1,LIN7C,MMP13,MMP14,MYC,NUP88,PDGFB,PGR,PSMC1,PTBP1,RDX,RNF125,RRAGD,RUNX2,SDC1,SDC4,SEC23B,SERPINE1,SKP2,SLC9A1,SMARCA4,SNAP23,SOCS3…	1937 (21)
REL	-2.106	transcription regulator		-0.663	0.00326	ACSL4,ANLN,ARFGAP3,ATXN1,B2M,BACH2,BARD1,BBC3,BCL2,BCL2A1,BCL2L1,BIRC5,BRCA1,C1QTNF12,CAMK2D,CCND1,CCND2,CD59,CDC6,CDKN1A,CIITA,COTL1,CREM,DDX11,DDX18,DNASE1L1,DUT,E2F3,EGR2,ENDOG,EPHB2,ESR1,EVI5,FADS2,FAS,FBXL4,FOS,FOSL1,FOXP3,GADD45B,HBEGF,HLA-A,ICAM1,ICK,IFT74,IGHG1,IL2RA,IL6,IRF6,IRF8,KPNA3,MAFG,MLLT3,MYC,NAB2,NFE2,NFKBID,NR4A1,NR4A3,PARP14,PCBP4,PFKM,PHF14,PHIP,PIBF1,PIPOX,PLA2G16,PMAIP1,PTG…	1435 (20)
ZNF217	1.469	transcription regulator		0.447	0.00335	ADM,ANK3,ARMCX5,ATL1,CITED1,CXXC4,EOMES,ERBB3,FRK,HOXC6,IGFBP3,KCNK2,KLHL4,KRT18,LMO3,MAP2K5,MPZL2,MYC,MYCN,MYO1B,NRK,PIPOX,PKP2,PLAT,RCAN1,RGS20,SEC14L2,SEMA3A,SH3RF2,SHC4,SOCS2,ST3GAL6,WNT5B,ZNF616
SMARCB1	-1.188	transcription regulator	Activated	3.607	0.00338	ACSL1,APOA5,ARHGAP4,ATP1B1,AURKA,BCL2L11,BICD1,CA5A,CA8,CCNA2,CCND1,CCNE1,CDC6,CDC7,CDK1,CDKN1A,CDKN2A,CDT1,CENPA,CENPE,COL1A1,COL1A2,COL5A2,CSF1,CXCR4,CYP4F8,CYP8B1,DOCK4,DSC2,EIF2AK2,FAS,FCGR1A,FOS,FZD7,GADD45A,GJB2,GMNN,HBEGF,HES1,HEY1,HP,IFNAR2,IGFBP2,IL15RA,IL1A,KIF11,KIF23,KLHL4,MCM10,MCM2,MCM3,MCM5,MYBL2,MYC,NKX3-2,OAS1,PLK4,POLA1,PPARG,PPP1R3C,PRIM1,RAB36,RAD51AP1,RAD54B,RFC5,RND3,SGCG,SK…	1412 (20)
26s Proteasome		complex	Inhibited	-3.895	0.00342	APAF1,AR,ARNT,ATF5,ATG5,BAX,BCL2L11,BIRC2,BIRC3,BMP2,BRCA2,CCNA2,CDC25A,CDC6,CDK1,CDKN1A,CENPE,CFLAR,CTSA,CTSB,CTSF,DDIT3,EGFR,ESR1,EXO1,FOSL1,FOXO1,GCH1,GRIN1,H2AFX,HBEGF,ICAM1,IL6,KIF23,LAMP1,MAD2L1,MAP1LC3B,MCOLN1,MDM4,MPL,MYC,NOTCH1,PGR,PKD1,POLA1,PRKCA,PRKDC,PRNP,PSAP,PSMC2,RB1,RFC3,SFTPC,SNAI1,SOCS3,SOX2,SQSTM1,SRC,TOP2A,UBFD1,ULBP1,ULBP2	1740 (20)
miR-30c-5p (and other miRNAs w/seed GUAAACA)		mature microrna		1.835	0.00343	BDNF,BECN1,C1orf56,CHD1,CNOT9,CTGF,DOCK7,ELMOD2,GPD2,HNRNPM,IL6,IRS2,ITGA2,KDELC2,LMNB2,LTN1,MAFA,MBNL1,MET,MYO10,NAPG,NCEH1,NPR3,P4HA2,PEX11B,PNP,PPARG,PPP3CA,PTRH1,RAB27B,RAD23B,RUNX2,SEC23A,SEC62,SLC12A4,SLC38A1,SLC38A2,SLC4A10,SLC7A1,SLC7A11,STX7,SYPL1,TMEM41B,TMEM59,TNFAIP2,TNFRSF10B,TRPS1,WDR92
Histone h4		group			0.00359	ACTA1,ADA,AKAP12,CCND1,CCNE1,CD247,CDC25A,CDC6,CDK1,CDK4,CDKN1A,CDKN2A,CFLAR,CHRNA3,CHRNA5,CIITA,CYP19A1,DKK1,ESR1,FLT1,FOS,FOXM1,GAS1,HES1,HOXA9,ICAM1,IL1A,IL2RA,IL6,IRF1,KDM5B,KIF1A,KLF2,MAD1L1,MAD2L1,MCM3,MGMT,MPL,MSH2,MSH5,NCAM2,NEDD4L,NF1,PKLR,PMAIP1,PPARG,PRLR,PRMT3,RBL1,RRM2,RUNX2,SMAD7,SOCS3,SPHK1,STAT3,TAGLN,TBX1,TBX2,TBX4,TERT,TGFBR1,TNFRSF4,TYMS	1378 (14)
HSPA9	-2.065	other		0.466	0.0037	CDKN1A,CLMN,FOXO1,HES1,HOXD10,MYC,MYCN,NEDD9,NTRK1,PBX1,PRDM16,SESN2,SOD2	966 (9)
SIN3B		transcription regulator			0.0037	CAD,CCNG2,CDK4,COL1A2,DDIT3,FBXO32,GADD45B,HES1,KLF10,LDHA,MYC,RRM2,TYMS	1008 (7)
ADRA1B		g-protein coupled receptor	Activated	2	0.00371	ACTA1,ARC,BDNF,CCND1,CDKN1A,CEBPB,CEBPD,CREM,CSRP2,CTSV,DUSP1,EGR1,EGR2,FABP5,FOS,IL6,LIF,MSX2,MYLPF,NR4A1,PAK1,PPP3CA,TMPO,VEGFA	1216 (8)
SMARCA4	-2.024	transcription regulator	Activated	4.027	0.00372	ABCA1,ABHD2,ACE,ACTA1,ACTA2,ALDH1A3,ALDH2,ANGPTL2,ARHGDIB,ARL4C,ARRDC4,ATP2A1,ATP2B4,BCL2A1,BIRC5,BMP4,C19orf12,C1orf54,C2CD6,CA14,CALB2,CCDC153,CCDC85B,CCNA2,CCND1,CDC25A,CDC6,CDH11,CDK2,CDK20,CDKN1A,CDKN2A,CEBPB,CHEK2,CIITA,CKM,CLIC2,CLK1,CLPX,COL1A1,COL7A1,CORO6,COTL1,CPM,CRYBG1,CSF1,CTGF,CTSB,CUL4B,CXCR4,CXCR6,CYP1A1,DDX18,DLX2,DUSP13,DUSP6,EFNB1,EGR1,EGR4,EMP3,ENO3,EPHA4,EPHB2,ESPNL,FADS3,FA…	1742 (20)
CD38		enzyme		0	0.00392	ALDOC,ANXA6,ATP1B1,CCND2,CCNE1,CISD1,CKAP4,CLCN3,CRELD2,CRIP1,DRC1,EAF2,EGLN3,ELL2,ENDOG,EVI5,FAM162A,GBP2,GLIPR2,GPAM,HMMR,ICAM1,IFI30,IGHG1,IL2RA,IL5RA,IL6,IL6R,ITGB7,JCHAIN,KIAA1147,KLHDC2,LFNG,MTDH,MYADM,NABP1,NDRG1,NEK2,NFIL3,PDK1,PIM1,PKIB,PKM,PPP3CA,PPP3CC,PYCR1,RAP1GAP,S100A6,SAP30,SDC1,SKA1,SLAIN1,SLC16A3,SLC39A8,SLC7A5,SLFNL1,SOCS1,SOCS2,SOCS3,SPCS2,TMEM97,UCK2,XBP1,ZBTB32,ZNF443	1025 (7)
NLRP3	5.182	other	Activated	2.794	0.00394	ACTA2,ATM,BCL2,BRCA1,CDCA8,CDK2,DDB2,ESPL1,H2AFX,HMOX1,IL6,KIF1A,LIF,MAPK13,MDC1,NFKBIE,OGG1,PARP1,PARP2,PINK1,PRIM1,PRIM2,PRKDC,RAD50,RAD51,RELB,RFC3,RFC4,STAT3,TDP1,TTK,TYMS,XRCC1	573 (7)
TFDP1		transcription regulator		-0.084	0.00396	APAF1,ATM,CASP3,CASP7,CASP8,CCNA1,CCND1,CCNE1,CDC6,CDK1,CDKN1A,CDKN2A,FGFR1,MYB,MYBL2,MYC,MYCN,RBL1,TCF3	859 (10)
FOSB	5.559	transcription regulator		-0.518	0.00396	BDNF,CCND1,CDK5,CEBPA,CEBPB,FOLR2,FOS,FOSB,FOSL1,FTH1,HPGD,INHBA,MMP13,MT2A,PPARG,RUNX2,SERPINE1,TCHHL1,TIMP1
HRAS		enzyme		1.415	0.00398	ACTA1,ADARB1,ADM,ADRA2A,ADRA2C,ALDH1A3,ANTXR1,ANXA6,ASCL1,ATXN1,AURKA,AURKB,B2M,BCL2,BCL2L1,BCL2L11,BIRC5,BMP1,BMP4,BTBD11,BTG2,C2orf69,CASP2,CAV1,CCDC80,CCNA2,CCNB1,CCND1,CCND2,CCNE1,CD81,CDC25A,CDC42BPA,CDH3,CDK1,CDK2,CDK4,CDK7,CDKN1A,CDKN2A,CEBPB,CEBPD,CFB,CGA,CLU,COL1A1,COL1A2,COL2A1,COL5A2,COL6A2,CREB3,CSF1,CSRP2,CSTA,CTGF,CTSB,CTSV,CYP1A1,DDIT3,DLL1,DNER,DNMT1,DNMT3B,DOK1,DPP4,DUSP1,DUSP6,E…	1495 (20)
CHEK1	-3.494	kinase		-0.727	0.00418	BCL2L1,BCL2L11,BUB1,BUB1B,CDC25A,CDC25B,CDKN1A,E2F3,H2AFX,MAD2L1,MYC,RRM2	1271 (17)
HSPA5		enzyme		-0.139	0.00439	ACADVL,ACLY,ATF6,BAX,BCL2,BCL2L1,BCL2L2,BIRC5,CASP3,CLU,CRTC1,DDIT3,EIF2A,ERN1,ESR1,FOSL1,HSPA8,ID2,IFIT1,IL6,ISG15,MAP1LC3B,XBP1	781 (5)
Hedgehog		group		0.533	0.00442	BDNF,CCNA2,CCND1,CCND2,CDKN2A,FOXC2,FOXF1,FOXL1,FOXM1,GAS1,GATA6,HES1,HOXA5,IGF2,JAG1,KCNJ11,KIT,KRT19,MAFA,MYC,MYCL,MYCN,PRKCI,SOX2,SOX9	126 (3)
Fgfr		group		1.175	0.00467	BCL2L1,BIRC5,FGFR1,FOS,GDNF,HEY1,HEY2,HMOX1,LGR5,SOX2,SP7	1280 (11)
HCAR2		g-protein coupled receptor		0.905	0.00467	AVEN,IL6,IQGAP3,KIF14,KIF20A,NMI,PLK1,PLK4,ROPN1L,SLC37A2,TRIM8
MXI1		transcription regulator	Activated	3.071	0.00467	APEX1,CCNB1,FOXM1,IARS,ID2,LARS,MKI67,MTHFD2,MYC,MYCN,SLC7A1	46 (2)
PLK1	-3.257	kinase		-0.724	0.00467	BAX,BBC3,CDKN1A,CLSPN,ESR1,FBXO5,GMNN,MRE11,PLK1,SFN,TERT	1562 (21)
ATR	-1.895	kinase		1.223	0.00467	ATR,BAX,BCL2L1,CDK14,FAS,MET,RRM2,SOX10,TREX1,ULBP2,WRN	1631 (17)
APC (complex)		complex			0.00481	CCNB1,CCNE1,PLK1,SKP2,TRIB3,UBE2C	756 (5)
SLC25A4		transporter		0.896	0.00481	ARL2,BCL2L1,BIRC3,CLPB,DCTN6,SOD2
RBCK1	1.142	transcription regulator		-0.896	0.00481	CCNB1,CCND1,ESR1,ICAM1,MYC,TNFAIP3
GNMT	2.612	enzyme		1.501	0.00481	ABCA1,ABCG1,CYP1A1,GPT,NPC2,SCARB1
FLT1	3.561	kinase		-0.522	0.00488	APLP2,BCL7B,BIRC5,BSDC1,CCNI,CDKN1A,CSNK2A1,DHCR24,DLL4,EIF2S3,EIF4B,EPAS1,EWSR1,FLNA,FOS,G3BP1,HLA-B,HMOX1,ICAM1,LAMP1,LIMS1,LIN7C,NOTCH1,PTBP1,RDX,RNF125,SLC27A3,SMARCA4,SNAP23,SOX9,SURF1,THBS1,TNFRSF10B,UBE2B,UBE4B	1497 (16)
mir-21		microrna	Activated	4.308	0.00489	ACTA2,ANLN,ARNTL,ASPM,ATAD2,BCL2,BTG2,CACYBP,CARD6,CCL19,CCNA2,CCNB1,CD274,CDC25A,CDK6,CDKN1A,CDKN2A,CKS2,CLPB,CLU,COL1A1,CSE1L,DBP,DDAH2,DDIAS,DLGAP5,ECT2,EGR2,FCGR1A,FOXP3,FUBP1,GATA3,GBP2,GPBP1,GTSE1,H2AFX,HNRNPA2B1,ICAM1,ICOSLG/LOC102723996,IGHG1,IL6,IPO11,IRF1,JAG1,KIF23,KIF4A,KIF5B,KIFC1,KNTC1,LEPR,MIS18A,MKI67,MSH2,NCAPD2,NIFK,NLRP3,NMT1,NUCKS1,NUSAP1,PBK,PDCD4,PDCL,PER3,PIP4K2A,PLAT,PPARA…	1144 (10)
MAP2K1	-1.242	kinase		1.399	0.00492	ACTA2,ALDH1L1,APOE,ATF3,AXIN2,BCL2,BCL2A1,BCL2L1,BCL2L11,BIRC2,BIRC3,BRCA1,CCND1,CD274,CDK2,CDKN1A,CDKN2A,CEBPA,CFLAR,CKM,CLDN2,COL1A1,COL1A2,CSTA,CTGF,CTSB,CYP46A1,DKK1,DNMT1,DPP4,DUSP1,DUSP5,DUSP6,EGR2,ELK1,ENO2,FLNA,FOS,FOSL1,FURIN,GPRC5B,GRIN1,HIF1A,IL1A,IL6,IRS1,ITGA5,JUND,LDLR,MBP,MITF,MMP13,MMP14,MYC,MYCN,NET1,NUDT19,OSM,PIM1,RAP1GAP,RAP2B,RRAGD,RUNX2,SCARB1,SERPINE2,SIRPA,SPDEF,TFPI2,THBS…	1908 (19)
EGF		growth factor		1.487	0.00512	ABI1,ACSL4,ADA,ALCAM,AQP3,AR,ARC,ARHGEF2,ATF3,ATM,AURKA,AURKB,B4GALT1,BBC3,BCL2,BCL2L1,BET1,BIRC2,BIRC5,BRCA1,BTG2,CASP3,CAV1,CCNB1,CCND1,CCND2,CCNE1,CDC42EP1,CDH11,CDK1,CDK2,CDK4,CDK5,CDKN1A,CEBPB,CEBPD,CEBPE,CFLAR,CGA,CKS2,CLCN3,CLDN2,CLDN3,CLU,COL1A1,COL1A2,CREM,CTGF,CXCR4,CYP1A1,DAD1,DDIT3,DIO2,DIO3,DNAI1,DPP4,DUSP1,DUSP5,DUSP6,E2F3,EDN1,EGFR,EGR1,EGR2,ELK1,EPAS1,EPHA2,EPS15,ESR1,FAM89B,FGFR1…	1969 (19)
Nos		group		1.473	0.00514	ADH5,ARC,BDNF,CD59,EGR1,FOS,GCH1,HMOX1,TIMP1,VEGFA	1115 (10)
48s		complex		-1.461	0.00514	ATF4,ATF5,BCL2,CCND1,CDK11A,DDIT3,MYC,MYCN,VEGFA,XIAP
miR-503-5p (miRNAs w/seed AGCAGCG)		mature microrna		1.293	0.00514	AGO1,ANLN,ATF6,CCND1,CCNE1,CCNF,CDC25A,CDKN1A,CHEK1,FGFR1	316 (7)
miR-143-3p (and other miRNAs w/seed GAGAUGA)		mature microrna		1.026	0.00514	BCL2,DNMT3A,FNDC3B,IGFBP5,KRAS,MAPK12,PLK1,PRC1,TAGLN,TOP2A
CBX3	-1.82	transcription regulator			0.00514	BCL2L1,BIRC5,CDC25A,CDK1,CDKN1A,CKM,FOXP3,MYC,PLK1,RSL1D1	882 (7)
PTK2		kinase		-0.413	0.00518	ACTA1,ACTA2,BIRC2,BIRC3,CCND1,CDKN1A,COL1A1,COL1A2,CSPG4,CXCR6,FOS,IL6,IRS1,ITGA5,KRT18,LDLR,LPP,OCLN,PALLD,PDGFRB,SERPINB1,SKP2,SNAI1,THBS1,TIMP1,XIAP	1339 (18)
PTEN		phosphatase		0.816	0.00523	ACAA1,ACSL1,ADM,AKR1C3,ANXA1,AR,AURKA,AURKB,BACE2,BAX,BBC3,BCL2,BCL2L11,BIRC5,BRPF1,BTG2,C3,CA12,CA3,CA8,CASP7,CCNB1,CCNB2,CCNC,CCND1,CCNE1,CCR7,CD274,CDC20,CDC25A,CDK4,CDK6,CDK9,CDKN1A,CDKN2A,CEBPA,CEBPB,CFD,CKS1B,CKS2,CS,CTSB,CTSV,CXCR4,DLAT,DLD,DRAP1,DTX1,DUSP1,ECI2,EDN1,EGFR,EGR2,EHHADH,EPAS1,ERBB3,ESR1,FAS,FES,FGF23,FGFR4,FLT1,FOS,FOXM1,FOXO1,G3BP1,GGT1,GTPBP6,H2AFY,HCN2,HGFAC,HIF1A,HLA-DMA,…	1926 (18)
RHOA		enzyme		1.255	0.00545	ACTA1,ACTA2,ANLN,BAX,BCL2,BCL2L1,CCNB1,CCND1,CCNE1,CDKN1A,CDKN2A,CEBPB,COL1A1,CTGF,DYRK1B,ECT2,ESR1,FOS,GDF15,IBSP,ICAM1,IL6,MMP13,MMP14,MYLPF,OCLN,PAK1,PPARA,PRLR,RND3,ROCK2,RUNX2,SCARB1,SKP2,SOX9,SRF,STAT3,TAGLN,TG	1283 (15)
miR-19b-3p (and other miRNAs w/seed GUGCAAA)		mature microrna		-0.33	0.00554	ALOX5,BCL2L11,BIRC5,CCND1,CTGF,ERBB4,ESR1,MYLIP,THBS1
FGF2		growth factor	Activated	2.257	0.00554	ACAN,ACE,ACTA2,AKR1B10,ANGPTL4,AQP3,AR,ARC,ASCL1,ATF4,BAX,BBC3,BCL2,BCL2L1,BDNF,BIRC5,BMP4,BTG2,CALB1,CAV1,CCND1,CCND2,CDC25A,CDH11,CDKN1A,CFLAR,CHRM4,COL1A1,COL1A2,CSF1,CTSL,CXCR4,DAD1,DDIT3,DIO3,DLL1,DLL4,EGFR,EGR1,ELK1,EPAS1,EPOR,FAS,FBN1,FGF23,FGFR1,FGFR3,FGFR4,FLNA,FLT1,FOS,FOSL1,FOXO1,FTH1,FUT3,GADD45A,GDNF,GLI1,GPNMB,GRIN2C,HBEGF,HIF1A,IBSP,ICAM1,IGF2,IGFBP2,IGFBP3,IGFBP5,IL6,INHBA,IRS1,IT…	1686 (16)
TIP60		complex			0.0056	BAX,CDKN1A,COL2A1,EOMES,MCM3,MYCN,RBL1	1603 (18)
PLA2G6		enzyme		-0.895	0.0056	ATF4,BCL2L1,DDIT3,PPARG,RGS2,RUNX2,STIM1	877 (7)
ABCC5		transporter		1.414	0.00574	ARC,EGR2,EOMES,FOS,FOSB,NR4A1,NR4A3,TNFRSF25
CDCA7L	-3.358	other			0.00574	CCNB1,CCNE1,CDC6,MCM3,MSH2,ORC1,POLA1,RBL1
SH3KBP1		other		0.788	0.00574	BCL2A1,BCL2L1,CCND2,HIF1A,MYC,SERPINE1,SNAI1,XBP1	955 (12)
PIAS2		transcription regulator		0.586	0.00574	AR,CDKN1A,FOS,IRF1,ITGA2,LDLR,MUC1,SLC11A1	1009 (7)
TRRAP	-1.047	transcription regulator			0.00574	CCND2,CDKN1A,MAD1L1,MAD2L1,MCM3,MT-TY,RBL1,TERT	1473 (14)
SYK	1.357	kinase		-0.398	0.00587	AKAP12,ARID5A,BCL2,BCL2L11,BIRC3,BMPR1B,CCND1,CCR7,CDH12,CXCR4,DOCK10,EDN1,FOSL1,FOXP1,GADD45A,GATA3,IL6,IRF1,ITGAM,KIAA1107,KLF2,MAML2,OAS1,PCMTD1,PIM1,PLEKHG1,RASSF4,RGCC,TFPI2,THPO,TIMELESS,TNFSF13B,TP53INP1,TRIB2,USP53,VEGFA,YPEL5	2000 (22)
MTPN		transcription regulator		-0.161	0.00587	ANXA1,APOD,BAX,BCL2,BCL2A1,BCL2L1,BCL2L2,CASP3,CASP7,CASP8,CASQ1,CCNA2,CCNB1,CCNB2,CCNC,CCND1,CCND2,CDK1,CEBPA,COL1A1,COL1A2,EDN1,FAS,FOS,GAS6,IL6,MIF,MYC,PLAT,RELA,S100A6,SERPINE1,SOX2,TAGLN,TGFB3,TNFRSF1A,TUBA1A
mir-24		microrna		0.873	0.00595	ARHGAP19,ARNT,BCL2L11,CDK4,CDKN1A,FAF1,FURIN,HNF1A,ICOSLG/LOC102723996,IL6,MYC,NET1,PAK4,PARP1,PSAP,SERPINE1,SLC4A1,SPRY2,TRIB3	1506 (12)
TERT	-5.585	enzyme		0.52	0.00595	ALDH1A3,AR,ATF3,B2M,BAX,BIRC5,BTBD11,C2orf69,CAV1,CCND1,CCNE1,CDKN1A,CDKN2A,COL5A2,COLQ,CTGF,DNER,DUSP6,EGFR,EIF5A2,ELK3,FAM167A,FOXD1,GATA6,GLB1,HLA-B,HMGB1,ICAM1,IFIT1,IL13RA1,IL6,ISG15,KRT19,LIPG,MFGE8,MMP14,MYC,NOP58,NUCKS1,PCDHGA11,PCDHGA3,PCDHGC3,PLTP,PSCA,RAB9A,RABEPK,RB1,RRM2,SASH1,SOD2,SPIN1,SSR3,TACC3,TBX3,TERC,TERT,UBASH3B,XBP1	1495 (16)
AKT1		kinase		1.514	0.00597	ACAT2,ACLY,ACTA2,AKR1B10,AKR1C1/AKR1C2,AR,ATP5G3,ATP6V1E1,AURKB,BAX,BCL2,BCL2A1,BCL2L1,BCL2L11,BIRC3,BIRC5,BMP2,CASP3,CCND1,CCND2,CCNE1,CDK2,CDK4,CDKN1A,CEBPD,CFLAR,CKS2,CLU,CRYZ,CST3,CTSV,CXCR4,DIAPH2,DIAPH3,DLX3,EGR1,ESR1,FABP5,FAS,FBXO32,FOS,FOSB,FOXO1,FOXP3,FSTL1,GATM,GCSH,GDF15,GSTM5,HIF1A,HMOX1,HNRNPL,HNRNPM,HUNK,IGF2,IGFBP5,IL6,IRS1,IRS2,JUND,KLF15,MATR3,MBP,ME1,MMP14,MSTN,MT2A,MUT,MYB,MYC…	1736 (18)
ATF4	-1.461	transcription regulator		1.4	0.0061	AARS,ABCA1,ABCG8,APEX1,ARHGAP24,ATF3,ATF4,ATF5,BBC3,CDKN1A,CDKN2A,CEBPB,CHAC1,CTH,DDIT3,DDIT4,EDN1,FUT7,FYN,GADD45A,GARS,GCH1,GDF15,IARS,IBSP,IGFBP2,IGFBP5,IGFBP7,IL6,JAG1,LARS,MAP1LC3B,MARS,MT2A,MTHFD2,NDRG1,NID2,PCK2,PMAIP1,PMP22,PPARG,PRKDC,PRRX2,PSEN1,PSPH,PYCR1,SEL1L,SHMT2,SLC38A2,SLC38A3,SLC3A2,SLC7A1,SLC7A11,SLC7A5,SOD2,STAT3,STC2,TNFRSF10B,TRIB3,VEGFA,WNT11,XPOT,XRCC1	1149 (8)
SMAD1		transcription regulator		0.784	0.00616	ACTA2,BCL2L1,BTG2,CDKN1A,COL1A1,COL1A2,COL2A1,CSF1,CTGF,GADD45B,HEY1,IBSP,IRF1,MYC,PDGFB,RUNX2,SMAD7,SOX9,SP7,TLX2,VEGFA	1678 (16)
SP3		transcription regulator		0.811	0.00622	ABCA1,ACSL1,ACTA2,ADH5,AHRR,AKAP12,APBA1,ATF3,BIRC5,CCND1,CDC25B,CDKN1A,CEBPA,CHRNA3,COL1A1,COL1A2,COL2A1,COL7A1,CYP46A1,DLX3,DMD,DNMT3A,DRD2,DUSP1,EGFR,EGR1,EIF2AK2,ESR1,FAS,FLT1,FOS,FOSL1,FOXP3,GDF15,GHR,GLTP,GRIN1,HSD11B2,HSD17B1,IGF2,IGFBP3,IL1A,IL2RB,ITGA2,ITGAD,JAM2,LCAT,LDLR,MET,MSH6,MUC4,MYCN,MYH11,MYLK,NPTXR,NR5A2,PADI1,PADI4,PGR,PKM,PRLR,PTPN1,RBL1,RELA,RRAS,SCARB1,SERPINE1,SETDB1,SGK1,…	1412 (14)
SMAD7	1.599	transcription regulator		-1.714	0.00625	ACTA2,ACVR1B,ACVR2A,BCL2L11,BIRC2,BMP2,BMP7,BMPR1B,CCNA2,CCNB1,CCNE1,CDK1,CDKN1A,CFLAR,CKM,COL1A1,COL1A2,COL2A1,COL6A1,CTGF,DNMT3B,FAS,FSTL3,FURIN,GADD45A,GAS6,HBEGF,HMOX1,ICAM1,ID2,ITGA6,LTBP2,MATN2,MET,MUC4,MYC,MYLPF,NET1,NID2,PLAT,PMEPA1,SERPINE1,SFTPC,SLC5A5,SMAD7,SOX9,TAGLN,TERT,TGFA,TGFB3,TGFBR1,TIMP1,TPM2,VEGFA,XIAP	1594 (20)
ATM	-2.286	kinase		-0.04	0.00645	ALKBH8,ATM,BAX,BBC3,BCL2L1,BIRC2,BLM,CDKN1A,CFLAR,CHEK1,CHEK2,CLU,CTGF,DUSP1,FAS,FDXR,GADD45A,GADD45B,H2AFX,HMOX1,IL6,IRF1,LPIN1,RRM2,SERPINE1,SPO11,TNFAIP3,TNFRSF10B,TNFSF9,XRCC5	1773 (21)
SNAI1	5.792	transcription regulator		1.254	0.00645	AFAP1,AXL,BCL2L1,CCND1,CCND2,CCNE1,CD46,CDC25B,CDK2,CDK4,CDKN1A,CFL1,CGN,CLCA2,CLDN3,COL1A1,COL2A1,CTGF,CYP19A1,DKK1,ESPN,ESRP1,FLNA,FLNB,FLNC,FOS,FOSL1,FOXC2,HPGD,IBSP,ITGA2,KRT18,MMP14,MUC1,OCLN,RAB25,RUNX2,SDC1,SLC27A2,SNAI1,SP7,SVIL,TF,THBD,TP63,TPM1,VDR,WAS	1493 (18)
DYRK1A		kinase	Activated	2.666	0.00647	CCNB1,CCND1,CDC6,CDK1,CDKN1A,E2F8,KNTC1,MCM3,MYBL2,RCAN1,SERPINE1,SRSF2,UBE2C	1765 (21)
HDAC2		transcription regulator		0.645	0.00654	ACAN,ALOX5,APEX1,ASCL2,ATG5,BBC3,BIRC5,BRCA1,CCNG2,CDK2,CDKN1A,CDKN2A,CDT1,COL1A2,COL2A1,COMP,DKK1,EGR1,ESR1,FAS,FDXR,FOXM1,GLI1,IL1A,IL6,ITGAD,KRT15,LGR5,MCM10,MCM3,MCM5,MCM7,MTA3,MYC,MYCN,NASP,NCR3LG1,NR3C1,PDGFB,POLL,PRIM2,RAD54L,RORC,S100A9,SCN2A,SOX10,SOX9,SQSTM1,TAGLN,TERT,THEMIS,TNFRSF19,TNNI2,TP63,TPD52,TRPC6	1754 (21)
STAT4		transcription regulator		0.883	0.00663	ACAP1,ACSS1,ALDOC,AP2A2,ARFGAP3,ARL5B,ARMCX1,ATF4,ATP7A,BCL2,BCL2L1,BCL2L11,BSG,C3,CCNI,CCNL2,CDK2,CIR1,DDAH2,ENO2,EPOR,FBXL12,FSCN1,FURIN,FZD7,GATA3,GCNT2,HES6,HILPDA,IL10RA,IL2RA,IL6,ING2,IRF1,ISG15,ISG20,JAG2,KRT18,LPIN1,LRP1,LRRFIP1,MAP3K1,MAPK8IP3,MATK,MLLT3,MYC,NDRG1,NSD3,NXN,P4HA2,PDK1,PER1,PEX13,PFN2,PKP2,PLAC8,PRDM16,PRDX6,R3HDM1,RAMP1,RGCC,RGS16,RNF138,RORA,RRAGD,SAT1,SELPLG,SERPINB1,SE…	1462 (11)
Il3		cytokine		1.456	0.00674	AATK,ARNT,ATF5,BCL2,BCL2L1,BCL2L11,BHLHE40,CCND2,CD14,CDKN1A,COL2A1,CSF1,EGR1,FAS,FOS,IL5RA,IL6,ITGAM,KSR1,MMP13,MPO,MYB,MYC,NFIL3,OSM,PIM1,PIM2,SNAP23,SOCS1,SOX9,SRP9,TNFRSF1A,TROVE2	1639 (18)
TCF7L2		transcription regulator		-0.236	0.00686	AATK,ACAA1,ACOT4,ACSL1,ADO,ALOX5,ANLN,ANXA1,APLP1,APOD,AQP3,ARHGEF10,ATP8B1,AXIN2,BACE1,BMP4,C5orf51,CAMK2N1,CCND1,CCND2,CCNYL1,CCP110,CDKN1A,CDKN2A,CLDN11,CLDN2,CREB3L2,CTGF,DHCR24,DOCK10,DRAM2,DUSP15,EGFR,EHHADH,ENPP4,EPAS1,EPS15,ERBB3,ERBIN,FA2H,FBXO32,FBXO8,FKBP1A,FNTB,FRMD4A,FTH1,G2E3,GAST,GJC2,GLTP,ICK,ID2,IL1RAP,IRS1,IRS2,JAG1,KAT2B,KDM4B,KIF5B,KLHL4,LAMP1,LBH,LDLRAP1,LGI3,LRRN1,LTV1,MAFA,…	596 (6)
MAX		transcription regulator	Inhibited	-2.606	0.00688	APEX1,AR,BAX,CAD,CBX5,CCNB1,CCND2,CCNG2,CDC25A,CDK4,CDKN1A,DDIT3,DKC1,DUSP7,E2F2,EDN1,FADS2,FBXO32,FTH1,GADD45A,GADD45B,GLYR1,ID2,JARID2,KLF10,MTF2,MTHFD1,MYC,PDGFRB,PDK1,PTMA,RBBP8,RCC1,TERC,TERT,TMEM126A,TNNT2,UBE2C,WRN
ERBB3	-1.75	kinase		0.525	0.00688	ACTA1,ACTA2,ADAM19,BAX,CCND1,CCND2,CCNG2,CDKN1A,CLU,COL1A1,COL6A1,CXCR4,DUSP1,EGFR,EGR1,ERBB3,FBN1,GHR,GJB3,HBEGF,HIF1A,HMGB1,HMOX1,HP,IGF2,IGFBP5,MATN2,PCDHA11,PIM2,PLK1,RRAS,SLPI,SNAI1,SOCS3,STAG2,THBS1,TLN1,TNXB,VEGFA	1498 (17)
VEGFA	2.386	growth factor		1.382	0.00697	ACE,ACHE,ACSL1,ACTA2,ADH5,AK4,ALDH2,ANP32A,ARG2,ATP5G2,ATP5G3,ATP5O,BAX,BCAT2,BCL2,BCL2A1,BIRC5,BMP4,CASP3,CAV1,CCND1,CCNE1,CD83,CDKN1A,CDKN2A,COL1A1,COX6B1,CST3,CTGF,CTSB,CTSV,CXCR4,CYB5B,DBT,DLL1,DLL4,DUSP5,E2F2,E2F3,EDN1,EGR1,EOMES,ERAP1,ETV4,FGFR1,FLT1,FOS,FOSB,GART,HBEGF,HES1,HIF1A,HMOX1,HSD17B1,ICAM1,IGFBP5,IL6,ITGA1,ITGA2,LDB1,LMNA,MKI67,MMP13,MMP15,MRPL3,MTIF2,MYCN,MYLK,NFATC2,NOTCH1,NPHS…	1460 (20)
CDK2	-1.24	kinase		0.336	0.00705	BARD1,BRCA1,CCNE1,CDC25A,CDC6,CDK4,CDKN1A,CDKN2A,CHEK1,H2AFX,MAP2,MT2A,MYBL2,MYC,RB1,RBL1,TERT,TNFAIP3	1123 (14)
ERK		group	Activated	3.527	0.00717	ABCA1,AGER,ARG2,BAX,BCL2,BCL2L1,BCL2L11,BECN1,BTG2,CAV1,CCND1,CCNE1,CDK4,CDKN1A,CEBPD,CFLAR,CGA,CKS2,CLU,COL1A1,CTGF,CYP1A1,DIO2,DIO3,DNMT3B,DPYSL2,DUSP1,EDN1,EGFR,EGR1,EGR2,EIF2AK2,EPHA2,ESR1,ESRRA,FAS,FOS,FOSL1,FOXO1,FOXP3,GDF15,GPRC5C,HAS1,HAS3,HBEGF,HEY1,HEY2,HMOX1,HOMER1,ICAM1,ICAM3,IFNAR2,IL6,INPP1,IRS1,ITGAM,JAG1,KLF10,KRT18,LDLR,LIF,MAFB,MAFF,MCAM,MMP13,MMP14,MUC1,MYC,MYLK,NDRG1,PMAIP1,PP…	1872 (18)
TNFSF10		cytokine	Activated	2.917	0.00725	BAX,BCL2,BCL2L1,BIRC2,BIRC3,BIRC5,CASP3,CASP8,CD14,CFLAR,CSE1L,CTSB,CXCR4,EGFR,EIF2AK2,FOS,FTH1,HLA-A,HLA-C,HLA-F,IFI27,IFI6,IFIT1,IL2RA,IL6,ISG15,ITGAM,PMAIP1,PRAP1,RCAN1,RELA,SP100,TAF6,TIMP1,TNFAIP2,TNFAIP3,TNFRSF10A,TNFRSF10B,TNFRSF10C,TP63,TRAF1,VEGFA,XIAP	1861 (22)
miR-483-3p (miRNAs w/seed CACUCCU)		mature microrna		1.222	0.00736	BBC3,BRCA1,CENPF,DCAF6,EI24,GPSM2,GTF2E1,IER5,IGF2,LBR,MAPKAPK2,MDC1,METAP1,MKI67,PROM2,PSEN2,PUDP,SLC7A1,SOCS3,SPC25,TACC1,TVP23B
GPER1	-2.903	g-protein coupled receptor		0.423	0.00749	BAX,CACNA1D,CCND1,CDKN1A,CTGF,CYP19A1,EGR1,ESR1,ESRRA,FOS,MYC,NOP58	1884 (18)
IGF1		growth factor		1.257	0.00759	ACTA1,ACTA2,ADA,ADM,AKR1C1/AKR1C2,ATP2A1,BAX,BBC3,BCL2,BCL2A1,BCL2L1,BCL2L11,BDNF,BHLHE40,BIRC3,BIRC5,BMP2,BMP4,BRCA1,BSG,CASP3,CCNA2,CCNB1,CCND1,CCND2,CCNE1,CCNG2,CDK1,CDK2,CDK4,CDKN1A,CEBPB,CEBPD,CFLAR,CLU,COL1A1,COL2A1,CSF1,CTGF,CYP19A1,DAXX,DDIT3,DDIT4,DMD,DYRK1B,EDN1,EGR1,EGR2,EIF1AX,EIF2AK2,EPAS1,ESR1,FBXO32,FGFR1,FOS,FOSB,FOXC2,FOXO1,GDNF,GHR,GPD1,GPD2,GPER1,H2AFX,HIF1A,HMOX1,HSD11B2,ICAM1…	2065 (19)
KMT2D		transcription regulator		-0.737	0.00767	ACOT4,ADGRA2,ADGRG2,AP1S3,BAG2,CCDC138,CCDC91,CDCA7,CHST7,CHURC1,CKAP4,CNTLN,CRIP1,CSPG4,DKK1,EBF4,ECI2,ENO3,FABP3,FAM117A,FBXL7,FOXQ1,GALNT12,GK5,GKAP1,GPRC5C,HAUS4,HDDC2,HOXC6,IKZF2,IMMP2L,IRF1,JAG2,KDELC2,LRRN4,LTK,MARVELD1,NAALADL2,NIPSNAP3A,NPR3,OXR1,PAOX,PARP11,PCDH7,PPARG,PRIMPOL,PRR15,PRSS16,RABEPK,SCARB1,SFXN4,SLC38A6,SMO,STBD1,STXBP2,SYPL2,TCEAL1,TCF15,TMEM159,TMEM53,TNNT2,TRMT2B,VTN,WD…	935 (7)
FOLR1	1.26	transporter			0.00791	ABCE1,ADA,ALDOC,AOC3,ARHGDIB,ATR,B3GNT3,BCAT2,BIRC3,CAV1,CENPK,CLPTM1,CSTF1,CYP4F8,DTD1,DUSP6,ECI2,GPAM,HNRNPDL,HOXB9,IK,MDK,MRPS6,NPHP1,PDCD4,PIP5K1B,PRLR,SHCBP1,SLC15A2,SLC3A2,SMARCE1,SMC2,SNRPF,ST3GAL3,ST3GAL4,ST3GAL6,STXBP2,SYNCRIP,TBCE,TYMS,UCHL5
POLR2A	2.286	enzyme			0.008	ASCL1,BCL2L1,CAD,CASP7,CAV1,CCNA2,CCND1,CCNE1,CDK2,CDKN1A,CXCR4,E2F3,EGR2,FOS,HNRNPH1,HOXA9,IFI6,LEFTY1,MAGI1,MYBL2,MYC,PTBP1,SGK1,SRSF6,STC2,TNFAIP3,VEGFA
TGFBR1	1.338	kinase	Activated	2.955	0.00804	ACTA2,BHLHE40,BIRC5,BMP4,CCND1,CCR7,CDK4,CDKN1A,COL1A1,COL1A2,CTGF,DOCK4,EDN1,EGR2,FMOD,FOXP3,GAS1,HEY1,HMOX1,JAG1,LEFTY1,MMP13,MST1R,NFATC2,PDGFB,PIGF,RGS3,SERPINE1,SLC5A5,SMAD7,SNAI1,TAGLN,VEGFC,WNT11,WNT9A	1852 (19)
ELK1	-1.631	transcription regulator		1.227	0.00834	BCL2L1,BMP2,CDKN1A,CDKN2A,EGR1,EGR2,ELK1,FOS,FOSL1,INSIG2,JAM2,MECOM,MMP13,MTHFD2,MUC4,MYLK,PRKCA,RUNX2,SLC7A11,SNAI1,TAGLN,THBS1,TIPARP,TNFRSF10B,TPD52L1	1964 (24)
KDM4C		enzyme			0.00836	CCNB1,CCNE1,CDC25A,CDC6,HOXA9,LEO1,MCM3,MIS18BP1,MSH2,MYC,ORC1,POLA1,RBL1,SKA1,SOX2,TTYH1,WNT3	888 (7)
F7		peptidase	Activated	2.295	0.00836	AR,CASP7,CTGF,EGR1,FOS,FOSL1,GADD45A,HBEGF,IL6,JAG1,LIF,MMP13,MYC,PTGER2,RELA,RND3,VEGFA	1340 (15)
RAD21	-1.636	transcription regulator			0.00836	BDNF,CCNG2,HLA-DRB1,IGF2,IRS2,MYC,PCDHA12,PCDHGA4,PCDHGA7,PCDHGA9,PCDHGB1,PCDHGB2,PCDHGB3,PCDHGB7,PCDHGC3,PIM2,THBS1
SRSF2	-1.41	transcription regulator		-1.101	0.00861	ATF4,AURKA,AURKB,CCND1,CEBPA,COL1A1,DDIT3,HNRNPH1,HNRNPL,HSD3B7,MAPT,MLXIPL,MST1R,PLK1,PPARA,PTBP1,PYGM,RRM2,SRSF1,SRSF2,SRSF6,SRSF7,TNFRSF10A	1204 (12)
KLK4		peptidase			0.00864	CCNB1,CCNB2,CCNH,CDK7,CDKN1A,CDKN2A,CDKN3,CHEK1,E2F2,GADD45A,MKI67
ARHGDIG		other		-0.302	0.00864	ALCAM,ANO9,ANXA1,COL5A2,DUSP6,EDN1,PADI1,PADI3,PALLD,PLCD1,RGS2
ITGA6	1.324	transmembrane receptor		0.103	0.00864	BAX,BCL2,BCL2L1,BFSP1,BIRC5,CCND2,ITGA2,ITGA3,LGR5,RELA,VEGFA	1681 (18)
ACVR1C	3.316	kinase	Activated	3.071	0.00864	BCL2L1,CASP8,CCND1,CCNG2,CDK2,CDKN1A,FOS,LEFTY1,SERPINE1,SMAD7,XIAP	1298 (14)
TGM2		enzyme	Activated	4.873	0.00868	ACTA1,ADGRE2,BCL2A1,BIRC3,BTG2,C12orf29,C3,C5AR1,CAD,CCND1,CD101,CD93,CDCA7,CDK6,CFLAR,CSRNP1,DDX60L,DNAAF2,EHD1,FAM90A1,FARSB,FERMT1,FFAR2,GCA,GM2A,GTPBP10,HIF1A,HIP1,HK3,HLA-B,ICAM3,IFI6,IFIT1,IL10RA,IL6,ITGA6,ITGAM,MAFB,MDN1,MERTK,MSX2,MT2A,MYC,NLN,NPC2,OAS1,OASL,ORC3,OTUD6B,PADI4,PAK1,PARP14,PARP9,PDGFRB,PGA4 (includes others),PIM1,PLEKHO2,PLSCR1,PNRC1,POR,RFLNB,RPF2,RTKN2,RUNX2,SACS,SEMA7A,S…	1366 (18)
ABL1		kinase	Activated	2.324	0.00868	BCL2L11,BMP2,C3,CAV1,CCNA2,CCND1,CCND2,CCNE1,CDKN1A,CGA,CSF1,DOK1,FAS,GADD45A,MYC,SP7,TGFB3,TP63,VEGFA	1944 (20)
TFRC		transporter		0	0.00874	ANKRD22,CCNA2,CCNB1,CD300A,CDC20,CDK1,CDKN1A,CSTF2T,FAM20C,FOS,GADD45A,ID2,ITGAM,KIT,ME1,PIP5K1B,PPARG,SLC26A11,SULF2,TGFB3,UBE2E1
SPHK1	3.11	kinase		0.465	0.00874	ACTA2,BCL2L1,BCL2L11,BIRC2,BIRC3,CCND1,CDKN1A,CDKN2A,COL1A2,CTGF,DDIT3,EGR1,ERN1,GCH1,IL6,MAP2K6,SERPINE1,SOCS3,TAGLN,TIMP1,TRAF1	1355 (17)
ERG	-2.861	transcription regulator		0.817	0.00916	ADRB2,AR,ARHGAP22,ARHGAP24,ARHGAP4,ARHGEF2,ARHGEF6,AXIN2,BIRC3,CCNA2,CD59,CDK5RAP2,CNR1,COL11A2,CUX2,CXCR4,DAAM1,DBN1,DIAPH2,DIAPH3,DOCK10,EGFL7,ERG,EVI5,FAM174B,FLNB,FLNC,FLT1,FOSB,FYN,GFRA3,GMFB,GPATCH2L,GUCY1A3,HMGB1,HMMR,HPCAL1,HPGD,ICAM1,ICAM2,ITGA6,MAGI1,MAP3K5,MET,MPL,MYCN,MYO10,NDRG1,NFIL3,NPHP1,NRCAM,PIM1,PLAT,PLEK,PRKCI,PSTPIP2,PTPN4,RAB7A,RALGPS2,RAPGEF5,RGS3,RHOBTB1,ROCK2,RRAS,SLC24A1…
TNF		cytokine	Activated	5.146	0.0093	AATK,ABCA1,ABTB2,ACADVL,ACE,ACKR2,ACKR3,ACSL1,ACTA1,ACTA2,ADAM8,ADAMTS7,ADAMTS8,ADM,ADORA1,ADORA2B,ADRB2,AGER,AGFG2,AIMP1,AKAP12,AKR1B10,ALAD,ALCAM,ALDH1A3,ALDH2,ALDH3A1,ALOX5,AMPD3,ANGPTL4,ANK3,ANXA1,AOC3,APAF1,APC,APLN,APOE,AQP3,AQP7,AR,ARC,ARHGAP18,ARHGAP22,ARHGDIB,ARHGEF17,ARRDC3,ATF2,ATF3,ATF4,ATP1A1,ATP2B4,AXIN2,AZU1,B2M,B4GALT1,BACE1,BAX,BBC3,BCKDHB,BCL2,BCL2A1,BCL2L1,BCL2L11,BCL2L2,BDNF,B…	2182 (16)
CINP	-1.556	other		-1.982	0.0096	CCND1,CDKN1A,CHEK1,RB1
OLFM2	1.879	other		1.97	0.0096	ACTA1,HEY2,MYH11,TAGLN
TEX11		other		1	0.0096	BAX,CCNB1,CCND1,FOS	1437 (9)
CHFR		enzyme			0.0096	AURKA,KIF22,PARP1,PLK1	1312 (7)
NUP133		transporter	Inhibited	-2	0.0096	NUP107,NUP153,NUP98,TPR
G0S2		other		1.982	0.0096	CDCA7,HSPD1,MYC,SLC19A1
NOC2L		transcription regulator		-1.969	0.0096	BAX,CDKN1A,PMAIP1,TP53I3	1118 (11)
PRKG1		kinase		1.578	0.00992	ACTA2,ANAPC2,BCL2,CCND1,CDKN1A,COL1A1,CTGF,FOS,GKAP1,GUCY1A3,MPO,MRE11,PPARG,SERPINE1,TAGLN,THBS1	1553 (17)
UPF2		other		0.318	0.00992	BMP5,CACNA1D,CACNB2,CAMK2N1,CLU,CYFIP2,HEY1,KHDRBS3,MPPED2,PPCDC,PTPN21,PYGM,RCAN1,SERPINB5,TNFAIP3,TSPAN13
JAG1	1.248	growth factor		-0.374	0.00992	ACTA2,CCND1,CDKN1A,COL1A1,DTX1,HES1,HEY1,HEY2,MYC,NR2F2,PDGFRB,RUNX2,SOX2,TAGLN,WNT3,WNT4	1315 (13)
ZFP36		transcription regulator		0.473	0.01	ABCG4,AHRR,BIRC3,CDC6,CDKN1A,CENPA,CLCN3,E2F8,FOS,FOSL1,HIF1A,ICAM1,IL1A,IL6,IRF1,KIF11,KIF14,KIF18A,KNTC1,LATS2,MEFV,MPO,NEK2,NHSL2,NUF2,OSM,PBK,PIM1,PNRC1,PRC1,S100A9,SOCS1,SOX6,SS18L2,THBD,TMCC2,TOP2A,TRAF1
RAF1		kinase		0.944	0.0103	ACAT2,ACOT7,AKAP12,ANXA1,BCL2,BCL2L11,BECN1,CCL19,CCND1,CDC25A,CDC42EP1,CDC6,CDKN1A,CDKN2A,CHN1,CLK1,CSTA,CSTF1,CTSL,DHRS3,DIO2,DUSP5,DUSP6,EGR1,ELK1,EMP1,EMP3,ESR1,FAM13A,FAS,FOS,GRN,HBEGF,HIF1A,HNRNPA2B1,HPCAL1,HSD11B2,IGFBP3,IL1R1,IL6,ITGA2,ITGAM,LAD1,LDHA,LIF,MCF2L,MCM8,MET,MKI67,MMP13,MT1F,MYBL2,MYC,NINJ1,OCLN,PHLDA2,PLAT,PNP,PRSS3,RFFL,RND3,RPS6KA5,RRM2,RTCB,SDC1,SEC14L2,SLC16A7,SNRPD1,SPRY…
TSPYL5	-2.584	other		-0.46	0.0107	ASB3/GPR75-ASB3,AZIN1,CNTNAP2,CYP19A1,DTD1,FBXW7,GABRP,GATB,GLDN,MN1,NR3C1,PTBP2,SEC14L3
CTR9	-1.236	other		-1.677	0.0107	CLCA2,CYP1A1,ELOVL2,EPAS1,HOXA9,HRASLS2,MYC,PGR,RASGRP1,SDC1,TIAM1,TP53INP1,USP53
ZBTB7A		transcription regulator		-0.173	0.0107	ADA,ADH5,CDK2,CDKN1A,CDKN2A,DLL4,FOS,H19,MYC,NRAS,PKM,RBL1,RELA
Raf		group		-0.923	0.0109	BCL2L11,CCND1,CDKN1A,CDKN2A,DUSP6,EDN1,EGR1,FOS,FOSL1,GDF15,GRIN1,ID2,KRT18,MAFF,MANSC1,MYC,MYH11,PHLDA2,PMAIP1,RND3,SEMA6A,SH2B3,SLC16A6,SPRY1,SPRY2,SPRY4,TAGLN,TNFAIP3,TOP2A,TPO
APBB1	4.292	transcription regulator		-0.152	0.0112	ACTA2,CCND1,CD82,EGFR,HES1,MYC,TAGLN,TPM1,TYMS
TFAP2B		transcription regulator		-1.467	0.0112	EDN1,EPAS1,HOXA2,IGF2,KIT,MT2A,SLC19A1,SOD2,TERT
OSM	6.674	cytokine	Activated	2.175	0.0114	ABCA1,ABCG1,ACAA1,ACE,ACKR2,ACTA2,ADH5,AHCYL1,AKR1B10,AKR1C1/AKR1C2,AKR1C3,AMPD3,ANXA1,AQP7,ARHGEF2,ARL4A,ARL4C,ATP2B4,B2M,BAIAP2,BCL2,BHLHE40,BLMH,BRD8,C1S,CALB2,CBX3,CCND1,CCND2,CCNG2,CDC42EP4,CDH3,CDKN1A,CEBPA,CEBPD,CGA,CHD1,CKM,CLPP,CLPX,COL1A1,COL1A2,COL2A1,COL6A1,COX6B1,CPM,CRLF1,CRY1,CTSL,CTSV,CXADR,CYP19A1,DDX27,DHCR24,DHRS3,DNAH17,DNASE1L2,DSC2,DYRK3,ECM1,EMP3,EPHB2,EPHB6,ERBB3,ETFB,EVPL…
MYOD1		transcription regulator		1.678	0.0114	ACACB,ACHE,ACTA1,ACTA2,ADCY7,ADORA1,ARNT,ATP2A1,ATP7A,BCL2,BCL2L1,BRCA1,CBX5,CCNE1,CDH15,CDK2,CDKN1A,CDKN1C,CKM,DMD,DUSP1,EIF3E,ENO3,ESR1,ETV4,FNDC5,FOSL1,FSTL1,FYN,GADD45A,HES6,ID2,IGF2,IGFBP5,KIFC3,LDB3,LMNB2,MAFB,MAP2K1,MEF2D,MKI67,MYCL,MYLPF,MYO5B,NPTX1,PFKM,PMEPA1,PNP,PRDM16,PRKACA,PRKAR2B,RAPSN,RB1,RBM38,RRAS,RYR1,SCHIP1,SCN4A,SEPT4,SLC2A4,SMAD7,SP7,SPTBN1,SRC,STAM,STAM2,TEAD2,TNNC2,TNNI2,T…
MET	-2.723	kinase		1.776	0.0115	AQP3,ARID5A,ATM,AURKA,AURKB,BCL2,CCND1,CCND2,CD274,CDK1,CDKN1A,CTSV,EDN1,FBXO32,FOS,HBEGF,HMOX1,IL15RA,IL6,INHBA,ITGA3,MAD1L1,MAD2L1,MERTK,MET,MMP13,MUC1,MYC,NPHS1,NREP,PIM1,PLK1,RILPL1,SH3BP5,SLA,SOCS3,SOD2,SOX2,TCHP,TGFA,TNFSF8,TRIM21,TRIM63,VEGFA
IFNA2		cytokine		1.673	0.0116	ALOX5,ANXA1,ARL5A,ATF5,B2M,BAX,BCL2,BIRC5,C1S,CAV1,CCDC92,CDKN1A,CDKN2A,CORO2A,DAD1,DPP4,EFNB3,EGLN3,EIF2AK2,FAS,FBXO8,GBP2,GEM,GNAS,GPATCH11,HBEGF,HIF1A,HLA-A,HLA-B,HLA-C,HLA-E,HSH2D,HSPA6,IFI27,IFI6,IFIT1,IFNAR2,IL2RA,IL2RB,IL6,IRF1,ISG15,ISG20,KDM5A,LAMP3,LPAR6,LYN,MAP2K1,MET,MT-CO2,MT1F,MT1X,MT2A,MX2,MYC,OAS1,PARP4,PARP9,PLAT,PLSCR1,PMAIP1,PML,RB1,RBL1,REC8,SAMD9,SDC1,SEPT4,SERPINB9,SLC18A2,S…
miR-17-5p (and other miRNAs w/seed AAAGUGC)		mature microrna		-1.202	0.0117	BCL2,BCL2L11,BIRC5,BMP2,CCND1,CCND2,CCNE1,CDK7,CDKN1A,CRIM1,E2F2,E2F3,EGR2,ESR1,H2AFX,HBP1,MEF2D,MYLIP,PAK5,PPARA,PPARG,RB1,RGS5,RUNX2,STAT3,TP63,TUSC2,VEGFA
miR-221-3p (and other miRNAs w/seed GCUACAU)		mature microrna		-1.422	0.0118	APAF1,BBC3,BCL2L11,CDKN1C,DDIT4,ESR1,FOS,ICAM1,KIT,MITF,PIK3R1,PPP2R2A,SH3BP2,SLC29A1,SOD2
PTCH1		transmembrane receptor	Inhibited	-2.299	0.0118	ACTA1,BTG2,CCND1,COL2A1,DLL1,ERBB4,FOXF1,GADD45A,GLI1,IGF2,MTSS1,MYCN,SOX9,TNNI2,TNNT1
Akt		group		1.031	0.012	ADM,AQP3,AR,ATF4,BAX,BBC3,BCL2,BCL2A1,BCL2L1,BCL2L11,BHLHE40,BIRC2,BIRC5,BMP2,BRCA1,BTG2,CCND1,CCND2,CCR7,CD274,CDK4,CDKN1A,CDKN1C,CEBPB,CFLAR,CTGF,CXCR4,CYP19A1,DLL4,E2F2,EGFR,EGR2,ELK1,EPAS1,ERBB3,ESR1,FAS,FBXO32,FOS,FOSL1,FOXM1,FOXO1,FOXP3,GLI1,HES1,HIF1A,HMOX1,HPGD,IGF2,IGFBP2,IL1R1,IL2RB,IL6,LMNA,MAP2,MCAM,MMP14,MRE11,MT-CO1,MT-CO2,MT1X,MT2A,MUC1,MYB,MYC,NDRG1,NET1,NFIL3,NOTCH1,NRP2,PGR,PMAI…
RARG	-1.496	ligand-dependent nuclear receptor		1.606	0.0121	ABCA1,BMP2,CHST10,CNR1,CTGF,CYP19A1,DUSP1,EGR1,EGR2,FOLR2,FOS,FOXC1,HOXA3,HOXA5,IL6,MAFB,MMP11,MYC,SLC10A1,THBD,UBA7
Irgm1		other	Activated	2.737	0.0121	AURKB,BUB1,CCNA2,CCNB1,CCNB2,CDCA3,DTL,FAS,GINS1,ID2,IL6,KIF20A,MKI67,NCAPG,NEK2,OASL,RRM2,SPAG5,STIL,UBE2C,USP18
TERC	1.383	other			0.0123	ALAD,ARNTL,AURKA,CDC20,CDKN1A,CLU,CRY1,EGR1,H19,H1F0,MCM10,PRC1,S100A9,TERT,THRA,TUBB2A,UPP2
SSRP1	-2.864	other	Activated	2.425	0.0123	ACTA1,CDKN1A,DUSP5,EGR1,HIST1H1C,HIST1H2AC,ID2,LMOD2,LOXL2,LYPLA1,MT-TY,POLR3G,SRF,TAGLN,TNNI2,TOP1,TP53I3
LRP6	-2.103	transmembrane receptor		0	0.0123	ACTA2,AXIN2,CAV1,CCND1,DKK1,FOS,GATA3,IL6,KRT18,LEPR,LRP6,MMP13,MMP14,MPO,MYC,PNPLA3,PRLR,ROCK2,TTYH1
MYOC		other		0.897	0.0124	ANXA1,CDH11,DDIT3,DDIT4,DLG1,EBF3,EGR2,ENPEP,EPHA2,ESRP1,FBN1,FBXO32,FSCN1,GPRASP1,IGFBP5,JDP2,KCNJ2,LAMA2,LAMC1,MBP,NBN,NFASC,PGR,PHLDA2,PLXNC1,PRSS3,RAB27B,RGS17,RHBDF1,RUNX2,SESN2,SLC7A11,SOSTDC1,SOX11,SP100,STC2,TRIM63,UPP1
NELFB		other	Inhibited	-2.121	0.0125	ATF3,CDKN1A,COL6A1,CTGF,GADD45A,GADD45B,MAD2L1,VEGFA
PRDM8	6.208	transcription regulator		-0.378	0.0125	CALB2,CDH11,EBF3,EPHA6,NHLH2,NRP2,PAQR3,ZBTB18
Cbp/p300		group		0.818	0.0125	ABCA1,APEX1,BCL2A1,BRCA1,CKM,HP,IRF1,MGMT,NCR3LG1,PSG5,RELA,UBE2C
IGFBP5	-1.944	other	Activated	2.359	0.0125	BAX,BCL2,BCL2L1,BHLHE40,CCND1,COL1A1,IRS1,LAMC1,RUNX2,SERPINE1,SFN,TNFRSF1A
EIF2A	-1.719	translation regulator		-0.064	0.0133	ATF4,ATF5,DDIT3,PCK2,XIAP
RASSF3		other	Activated	2.215	0.0133	BAX,BBC3,BCL2,CASP3,CDKN1A
AMER1		other		0.277	0.0133	APAF1,AXIN2,BAX,CDKN1A,LGR5
PLSCR1	-3.298	enzyme			0.0133	CCND1,CDK4,CDKN1A,CDKN2A,MYC
PROK2		other		-0.585	0.0133	BCL2,CDC25A,FOS,HIF1A,VEGFA
RBX1		enzyme		-1.342	0.0133	BCL2,BIRC5,BRCA1,CCNB1,CDK1
PTPRR		phosphatase		-0.447	0.0133	DNMT1,DNMT3A,DNMT3B,FOS,FOSL1
FGF18	3.437	growth factor		0.625	0.0133	ACAN,CSF1,NOG,RUNX2,TIMP1
STX2	-1.406	transporter		1.342	0.0133	BMP2,BMP4,CCND1,MYC,SMAD7
TFF2		other		-0.447	0.0133	CCNA2,CCND1,CCND2,CCNE1,SLC9A2
TP53BP2		other	Activated	2.198	0.0133	BAX,BBC3,CTGF,FAS,TP53I3
CAMK2N2		other		1.912	0.0136	BAX,BCL2,CCND1,CCNE1,CDK2,CDKN1A,RB1
SMOC2		other		-1.134	0.0136	AURKB,CCNB1,CDK1,CENPF,LGR5,MCM10,SNAI1
Shc		group		0.194	0.0136	BCL2,BCL2L1,CCND2,CCNE1,FOS,MYC,PPARG
EIF4G2		translation regulator		0.378	0.0136	CCND2,CDKN1A,HIF1A,IGF2,KRT19,PLAT,SERPINE2
mir-154		microrna		-0.313	0.0136	AXL,BCL2L11,BIRC5,HMOX1,KIT,PMP22,STAT3
FRMD6		other		0.478	0.0136	BMP2,CDKN1A,CTGF,IGFBP3,PDGFB,RASSF4,RASSF8
RB1CC1		other		1.744	0.0136	ALDH1A3,CCND1,CDKN1A,MYC,RB1,SERPINE1,SMAD7
ARID4B		enzyme		0.956	0.0136	CLDN3,EMB,FOXP3,GLB1,HOXB8,INHA,PTGDS
miR-21-5p (and other miRNAs w/seed AGCUUAU)		mature microrna		-0.862	0.0138	ACTA2,APAF1,BCL2L1,BTG2,C8orf44-SGK3/SGK3,CDC25A,CDK6,CDKN1A,FAS,IL6R,JAG1,LRRFIP1,MSH2,NFIB,PDCD4,PIK3R1,PRRG4,RP2,SERPINB5,SESN1,SLC16A10,SMAD7,SPRY1,SPRY2,STAT3,TAGLN,TPM1
DDIT3	2.457	transcription regulator		1.464	0.0138	ATF3,ATF5,ATG5,AVIL,BBC3,BCL2,BCL2L11,CEBPA,CEBPD,CFLAR,CLPP,DDIT3,FOXO1,HMOX1,HSPD1,IL6,IRAK2,ITGAM,PPARG,SLC5A5,SOX2,STAT3,TNFRSF10A,TNFRSF10B,TRIB3,XBP1,XPOT
DLL4	5.31	other		0.927	0.014	ACTA2,DLL4,DTX1,FLT1,GATA3,HES1,HEY1,HEY2,MAF,NR2F2,PDGFB,RGS5,RORC,UNC5B
L-type Calcium Channel		complex		0	0.0141	APOE,BDNF,CACNA1D,EGR1,FOS,KCNJ2
MFN2		enzyme		1.342	0.0141	ATF4,BAX,BCL2,DDIT3,SLC2A4,XBP1
LIN9		other		-1.303	0.0141	BUB1B,CDC6,CDK1,CDKN1A,CDKN2A,MYBL2
MRPL12	-1.183	other		1.741	0.0141	MT-CO1,MT-CO2,MT-ND6,MT-RNR1,MT-RNR2,SYPL1
mir-322		microrna		0	0.0141	BCL2,CCNE1,CDC25A,CDKN2A,FGFR1,MAP2K1
TNRC6A		other		-0.128	0.0141	BCL2L11,CDKN1A,LATS1,LATS2,RB1,RBL1
TNFSF11		cytokine		1.113	0.0143	ADORA2B,AHRR,AURKA,BCL2,BCL2A1,BCL2L1,BMP4,BSG,BST1,CALCR,CAV1,CCND1,CCNE1,CD14,CD83,CDC42EP4,CDK14,CDKN1A,CEBPA,CKB,CLOCK,CREBRF,CYP1A1,DMPK,DUSP1,ECT2,EGR2,EHD1,ESR1,FAS,FGR,FHL2,FOS,FOSL1,FOXM1,FOXO1,FRRS1,GADD45B,GCH1,GPR68,GRN,HCK,HMOX1,ICAM1,IL11RA,IL13RA1,IL15RA,IL1A,IL6,IRF8,ITGA5,ITGAM,JDP2,LDB2,LSR,MAFB,MAP2K1,MYC,NAB2,NEK2,NFATC2,NFATC2IP,NFIL3,NME6,PAG1,PCDH7,PHLDA3,PIM1,PLK1,POR,PTGE…
RUNX2	-1.001	transcription regulator		-1.284	0.0143	ACTA2,AXIN2,BAX,BCL2,BIRC5,BMP2,CCND1,CCNE1,CDHR5,CDKN1A,CEBPA,CEBPD,CIITA,COL1A1,COL1A2,CREB3,CYP19A1,FGF18,FRA10AC1,GADD45B,GALNT3,GNAS,HIF1A,IBSP,MKI67,MMP13,MMP14,MSX2,MYH11,NUDT12,PIK3CB,PTGDS,RGCC,RUNX2,SELPLG,SERPINE1,SNAI1,SOX6,SP7,ST3GAL5,SVIL,TAGLN,TCF7,TG,TIMP1,TLN1,TPM1,UGCG,VEGFA
SRSF1	-2.442	other		-1.039	0.0146	AURKA,AURKB,BIRC5,COL1A1,HNRNPH1,HNRNPL,LMNA,MST1R,PLK1,PTBP1,RRM2,SRSF1,SRSF2,SRSF6,SRSF7,VEGFA
WWOX		enzyme		0.724	0.0148	BBC3,BCL2,BCL2L1,COL1A1,ESR1,HAS1,IL6,ITGA3,RUNX2,TIMP2,VEGFA
SFTPA1		transporter	Inhibited	-2.657	0.0148	ADRB2,AGR3,AKR1C1/AKR1C2,ANGPTL4,ANKRD35,COL1A1,CRLF1,CTGF,ECM1,EGR1,ERN1,ETV7,FOS,FOSB,FOXP3,FZD8,GABRP,GFPT2,GPR68,GSTO2,GUCY1A3,HBEGF,HSPA6,IL1A,IL2RA,IL6,KCNMB4,KLF2,MYC,PMEL,RASD1,RELA,SERPINE1,TCEA3
KIAA1524	-2.287	other	Inhibited	-2.108	0.0151	ACTG2,BCL2,CFB,CORO6,CRLF1,CYSRT1,DSC2,E2F2,ENO3,GADD45A,GPNMB,KIAA1524,LXN,MYC,NPTX1,PDE2A,PDGFRB,PDLIM7,PSG4,PTPRB,PXYLP1,RHOD,S100A16,SAT1,SERPINE2,SLC12A8,SLC22A4,TUBA4A
HDAC1		transcription regulator		1.371	0.016	ACAN,AKAP12,AMPD3,APAF1,APEX1,AR,ARC,ASCL2,ATF3,ATG5,AXIN2,BAX,BBC3,BDNF,BRCA2,CCNA1,CCNA2,CCNB1,CCNB2,CCND1,CCND2,CCNE1,CDC25A,CDC6,CDK1,CDK2,CDKN1A,CDKN2A,CDT1,CEBPA,COL1A2,COL2A1,E2F2,EGFR,EGR1,EHMT2,ESR1,FAS,FLT1,FOS,FOXM1,FOXP3,GLI1,GNAS,H2AFX,HES1,IL6,ITGAD,KRT15,LGR5,MAD1L1,MCM10,MCM3,MCM5,MCM7,MTA3,MUC4,MYC,NASP,NCR3LG1,NKD1,NKX3-1,PDGFB,PLK1,PMAIP1,POLL,PPARG,PRIM2,RAD54L,RBL1,RELB,RGS10…
SKP2	-4.537	enzyme		-0.686	0.0167	BBC3,CCND1,CCND2,CCNE1,CDK2,CDK9,CDKN1A,CDKN2A,FOXP3,PHB2,PTMA,SKP2,USP18
BAG1		other		-0.651	0.0167	BCL2,BCL2L1,CCND1,CDKN1A,EGFR,FOS,FRK,GADD45A,MAPT,MT2A,NEDD4L,NR3C1,RAB27A
FAS	4.732	transmembrane receptor		-0.626	0.0168	ACTA2,AGER,AIFM1,AKAP9,ARFGAP1,ARHGEF1,ARL4A,BAX,BCL2,BCL2A1,BCL2L1,BIRC2,BIRC3,BIRC5,CASP3,CASP8,CD59,CD83,CD93,CDC42EP2,CDIPT,CDKN1A,CEBPD,CFLAR,CLASP1,COL1A1,COL1A2,COL6A1,CRYBG1,CSF1,CTGF,CTNND1,CTSL,CYTH2,DNAH17,DYRK3,EGR1,EGR2,EPOR,FAS,FBN1,FES,FLT1,FOS,FOSB,FOXO1,FSCN1,GBP2,GIT2,GLIPR1,GPNMB,GTPBP6,HLA-F,HPR,HPS5,ICAM1,IFIT1,IL10RA,IL13RA1,IL15RA,IL17RA,IL1A,IL1RAP,IL6,IMPA2,IRF1,JUND,KIF3…
TFAP4	-1.182	transcription regulator		1.271	0.0171	BCL2L1,CCNG2,CDK2,CDKN1A,CDKN2A,CKS2,EGR1,FOS,GDF15,GMFB,GNRH2,LGR5,LIF,OCLN,PHYHIP,PKP3,RHOBTB3,RPS6KA5,SNAI1
MTOR		kinase		-1.325	0.0173	ACLY,ADM,AIFM1,AKR1A1,AR,ARL4C,ARNT,AVIL,BCL2,BCL2L1,BCL2L11,BIRC5,CAB39L,CASP3,CASP8,CCND1,CCNE1,CCR7,CD274,CDKN1A,CEBPA,CEBPB,CEBPD,CFLAR,CPT2,CRADD,CS,CTNND1,CXCR4,DDAH2,DDIT3,DDIT4,DEFB1,DMD,EGFR,EOMES,EPRS,ERICH5,FABP5,FAF1,FDPS,FGFR3,FKBP1A,FOXP3,GATA3,GSTM5,HIF1A,IL1R1,IL2RB,IL4R,IL6,INHA,IRF1,IRS2,JAK2,MADD,MAP1LC3B,MAP2,MAPT,MBP,MEFV,MICAL1,MLYCD,MT-CO1,MT-TY,MUC1,MYC,NAB2,NFKBIL1,OAS1,P…
BLOC1S5	-3.194	other		-0.73	0.0173	ATP7A,BLOC1S6,DRD2,DTNBP1,GRIN1,GRIN2C,GRIN2D,PI4K2A,SNAPIN,VAMP7
HELLS	-2.743	enzyme		-1.808	0.0173	CCNA2,CCNB1,CDC6,CDKN2A,HSPD1,KRAS,PDS5A,RALGPS2,RBL1,XPO4
HOXB13		transcription regulator		1.343	0.0174	ADCY10P1,AR,CCND1,CDKN1A,CDKN2A,CEP170,EPHA4,EPHA7,LRRN1,MYC,NIPAL1,SEMA3A,SLC30A4,TIGAR,UGT2B15
EIF2AK4		kinase		0.459	0.0174	ATF3,ATF4,ATG3,ATG5,CD247,CHAC1,DDIT3,EGR1,IL6,MBP,PCK2,PPARG,PSEN1,PSPH,SOD2
CLDN7		other		-0.722	0.0175	ABLIM1,ALDH3A1,APLP2,APOE,ARHGDIB,C1S,C3,CA12,CBX2,CCDC97,CCNA1,CKAP4,CLIP4,CTGF,DKK1,FADS3,FLG,FOSL1,FOXQ1,FZD2,GLS,HELZ2,HIST2H2AC,HLA-B,IFI6,IGFBP7,LYSMD2,MLEC,MRPS17,MT1X,MT2A,MUC1,NETO2,NSA2,NUDT21,PANX2,PKMYT1,PLA2G16,PRNP,PSG9,PSMG2,RNASET2,RPP40,RSL1D1,SDCBP2,SERPINB1,SLCO2A1,SOSTDC1,TEAD2,TIMP2
KL		enzyme		0.68	0.0175	AXL,BAX,BCL2,BCL2L1,CCND1,CYP46A1,EGR1,FGF23,IL6,MERTK,MITF,MYC,SOD2,TYRO3,VDR,VEGFA,WNT3A
mir-30		microrna		-1.025	0.0175	ADAM12,AR,BAX,BBC3,BCL2L11,BECN1,CDKN1A,CTGF,GADD45A,IL6,ITGA2,MYBL2,NEDD4L,RUNX2,SERPINE1,SKP2,SNAI1
MEIS1	-3.231	transcription regulator		-0.267	0.0175	ASCL1,BAZ2B,C8orf44-SGK3/SGK3,CDKN1A,ERBIN,FLT3,FOS,HLF,HOXA2,HOXA3,HOXA5,HOXA9,IKZF2,MYB,RNF220,RUNX2,TRIB2
SMAD4		transcription regulator	Activated	3.456	0.0181	ANGPTL4,ARHGEF2,BBC3,BMP2,BMP4,BMP7,CCND1,CCND2,CCNE1,CCNG2,CDC42EP3,CDH3,CDKN1A,CDKN2A,COL1A2,COL7A1,CSF1,CTGF,DAXX,DNAH2,DOCK4,EDN1,EGFR,ERCC5,FOS,FOXP3,FSCN1,FSTL3,FUT7,GADD45A,GADD45B,GAST,GCNT1,GLI1,HEBP1,HMOX1,HP,ICAM1,ID2,ITGA6,ITGB7,JAG1,JAG2,JAM2,LEMD3,LOC102724788/PRODH,MET,MMP13,MST1R,MSX2,MUC4,MYC,MYCN,NPPC,NPR2,NUP153,OVOL1,PDGFB,PDGFRB,PILRA,POR,RGCC,RNF220,RUNX2,SAE1,SELPLG,SERPINE…
UCP1		transporter		-1.417	0.0183	AARS,ALDH18A1,ARHGAP33,ARHGEF2,ATF4,ATF5,BCAT2,BCKDHB,CCDC6,CDKN2AIPNL,CLCN3,CTH,CTSV,DBT,DDIT3,EMB,EML1,ERN1,FBXO32,GADD45A,GARS,GDF15,GNMT,GSTO1,KCNAB1,KLHL8,LRRC8D,MSS51,MTHFD1,MTHFD2,MYC,NT5C,NUDT19,PCK2,PGD,PHYHD1,PSD3,PSPH,PYCR1,RAB40B,SERPINE1,SHMT1,SHMT2,SLC3A2,SLC41A1,SMOX,SMTNL2,SMYD2,STAB2,STAP2,STBD1,STYX,SYNM,TPPP,TRIB3,TTLL7,XPOT
RELA	-1.105	transcription regulator	Activated	2.635	0.0189	ACTA2,AHRR,ALCAM,APOE,AR,ARFGAP3,ARHGDIB,ASCL2,ATP6AP2,B2M,BACE1,BACH2,BAX,BBC3,BCL2,BCL2A1,BCL2L1,BCL2L11,BECN1,BIRC2,BIRC3,BIRC5,BMP2,BRCA2,BTG2,C3,CARD8,CASP3,CASP8,CAV1,CCL19,CCND1,CCR7,CD14,CD274,CD59,CDKN1A,CDKN2A,CEBPB,CFB,CIITA,COL1A1,COL1A2,COL2A1,CTGF,CTSB,CXCR4,CYP19A1,CYP1A1,CYP2C9,DDIT3,DGCR6/LOC102724770,DIO2,DUSP1,EDN1,EGR1,EOMES,EPAS1,ERAP1,ERAP2,EWSR1,FAS,FOS,FOXP3,FSCN1,GCH1,GDF…
STAT5A		transcription regulator		0.875	0.0191	AKR1C3,ALDH3A1,ANKRD22,AR,ARNT,ASCL2,ATM,AXIN2,BAX,BCL2,BCL2A1,BCL2L1,BIRC3,C9orf152,CASP2,CASP3,CASP8,CCND1,CCND2,CCNE1,CDC7,CDK4,CDK6,CDKN1A,CEBPA,CEBPB,CEMIP,CFLAR,CHEK1,CYP2J2,DUSP5,EGLN3,EOMES,EPAS1,EPOR,ERAP2,ESR1,FAM198B,FAS,FOS,FOSB,FOXQ1,GADD45A,GCHFR,GCNT3,GRHL3,GZMM,HENMT1,HIST1H1C,ICAM1,ICAM2,ID2,IGFALS,IL2RA,IL2RB,IL6,IL6R,IRF1,KIT,KLF10,KRT20,KRT80,KSR1,MAF,MUC20,MYC,OAS1,OSM,PIM1,P…
PIM1	-2.422	kinase		-1.097	0.0191	BBC3,BCL2,BCL2L1,CCNA1,CCNB1,CCND2,CDC25A,CDK4,CDKN1A,CDKN2A,EPHA2,ERBB3,FOSL1,GLB1,GNL3,ID2,IGFBP5,IL2RA,IL6,MET,MYC,NKX3-1,PIM1,SKP2,SOCS1
HDAC6		transcription regulator		0	0.0195	AR,BAX,BCL2,BIRC5,COL1A1,CYP1A1,GDF6,HIF1A,IL6,LTBP2,MYC,NOG,NR3C1,PDGFB,SERPINE1,SLC1A2,SRSF2,TAGLN,TGFB1I1,TGFBR1
Pkg		group		1.811	0.0198	ARC,BCL2,BDNF,EDN1,EGR1,FOS,FOSB,LGR5,SOD2,SOX9,TLN1,VCL
SKI		transcription regulator		-0.823	0.0198	ACTA2,BCL11B,CDC25A,CDKN1A,GLI1,MBP,MITF,MUC4,NRCAM,PMP22,SERPINE1,SMAD7
MGEA5		enzyme		1.219	0.02	ABLIM1,ACSL4,ACSS1,ADAM19,ADAMTS17,ADAP1,ADGRG2,ADGRL2,AHNAK2,AIFM1,ALDOC,APOE,ARAF,AVEN,BCL2,BCL2L1,CADPS,CALB1,CASP2,CAV1,CCND1,CCNG2,CD14,CD93,CDCA4,CDCA7,CDCA7L,CDK2,CDK5,CDK6,CDKAL1,CDKN1A,CEBPA,CEBPB,CLDN12,CNOT1,CREB3L2,CXCL16,CYFIP2,DST,EFNB1,EGR2,EIF2A,ELF1,ELK1,EPHA4,EPHB3,EPHB6,ERBB3,FABP3,FAS,FDPS,FGF18,FGFR1,FGFR4,FLNA,FLNB,FSCN1,FZD6,GAA,GADD45A,GAS1,GAS6,GDF11,GFRA3,GPER1,GTF2F2,GT…
CSF2RB		transmembrane receptor		-0.479	0.0203	BCL2,BCL2L1,CCND2,FOS,IL6,ITGAM,MYC,PIM1,SNAP23
SELENOS		other		0.376	0.0203	ATF6,CAV1,CEBPA,CEBPB,CFD,DDIT3,IL6,PPARG,XBP1
PURA		transcription regulator		0.468	0.0203	ACTA2,AR,CASP8,CDK5,CDKN1A,ITGAD,ITGAM,MBP,MYC
PNN	-1.094	other	Activated	2.138	0.0203	BCL2L1,BSG,CDK4,CDK5,CDKN1A,GDF15,MYC,SRSF1,TIMP1
PLAGL1		transcription regulator		0.95	0.0203	ANGPTL4,APAF1,CDKN1A,KRT20,LDHA,LOC102724788/PRODH,PPARG,RASGRF1,SLC2A4
BRD7	-1.095	transcription regulator		-0.524	0.0203	BAX,BBC3,CDKN1A,CYP1A1,ESR1,NDRG1,PIDD1,PYCARD,RAD51
MAML1		transcription regulator		0.132	0.0203	CCND1,CKM,EGR1,HES1,HEY1,HEY2,IL1A,MYLK,RND3
EGR3		transcription regulator		1.698	0.0204	BCL2L1,EFNB1,ESD,GDNF,GINS2,IL2RA,MXRA8,NAB2,NF1,NGFR,NOTCH1,RORC,SLC15A2,SLIT2,SOCS1,SOCS3,SOX9,ZNF292
mir-15		microrna		1.472	0.0206	AR,BACE1,BCL2,BCL2L2,BIRC5,CARM1,CCND1,CCND2,CCNE1,CD82,CDK6,CDK7,CHEK1,EGFR,EIF2B2,IFIT1,IL6,ISG15,LAMP1,LATS2,MYB,OAS1,PIM1,PPM1D,RNF125,SMURF2,TFAP4,TIMP1,WNT3A
ADRB		group		-1.201	0.0207	ACAT2,ACSS1,ANGPTL4,ARHGEF3,ATF3,ATF5,AXL,BAX,BDNF,BHLHE40,BRCA2,CASP3,CCNA2,CCND1,CCNE1,CDC7,CDK4,CDK6,CDKN1A,CDKN2A,CFLAR,CREM,DDIT3,DDIT4,DIO2,E2F3,FAM214A,FAS,FDPS,FOS,GADD45A,GDF15,HMOX1,HSD3B7,HSPD1,ICAM1,LBH,LPIN1,NBN,NEK2,NPM3,NR4A1,NR4A3,OASL,PCYT2,PDGFB,PKD1,PPM1D,RAD51,SLC7A11,SLCO4A1,SMC1A,SQSTM1,TRAF1,WNT7B,YPEL3
RBPJ		transcription regulator	Inhibited	-2.285	0.0207	ASCL1,BMP2,BMP7,CCND1,CDCA7,CDKN1A,CDKN2A,CSF1,CTRB2,DLL1,DLL4,DTX1,DUSP1,ECT2,EPHA4,FBXL19,FGF11,FGF18,FOS,GDNF,GLS,GNAI1,HES1,HEY1,HEY2,HMMR,HOXD1,IGF2,IL17RA,IL6,INHA,INHBA,IRF8,JAG1,LEFTY1,LFNG,LIF,MAP2K3,MDK,MIB2,MMP13,MSTN,MYC,NHLH1,NTF4,OAT,PDGFB,PGF,PRSS3,RORC,SDC1,SOX2,SOX9,TGFB3,VEGFA,VEGFC
CXCR4	2.724	g-protein coupled receptor		1.759	0.0208	ACKR3,AXL,BCL2,C5,CCND1,CDH11,CDKN1A,CXCR4,DPP4,EGFR,EGR1,ID2,IGFBP7,IL2RA,IL6,MMP13,MSX2,MYC,PGR,RRAS,RUNX2,SP7,TNFRSF10A,TNFRSF10B,TNFRSF10C,TNFRSF10D
GJA1		transporter		0.202	0.0209	BMP2,BMP4,CCND1,CDKN1A,CDKN2A,FGFR3,FOXO1,GJB2,GJC2,ICAM1,IL2RA,MBP,NOV,SKP2,THBS1,VEGFA
IL2		cytokine		1.599	0.021	ABCA1,ACVR1B,ACVR2A,ADAM8,ANXA1,ATF5,ATM,BAX,BBC3,BCL2,BCL2A1,BCL2L1,BHLHE40,BIRC3,BMP2,C3,CAMK2N1,CARD6,CARD9,CASP3,CCND1,CCND2,CCNE1,CCNG2,CCR7,CD247,CD274,CD46,CD59,CD83,CD8A,CDC25A,CDC6,CDK2,CDK4,CDK6,CDKN1A,CDKN1C,CEBPA,CFLAR,CLSPN,CSF1,CSRNP1,CTSW,CXCR4,CXCR6,CYP1A1,CYP2C9,DARS2,DHODH,DKC1,DPP4,DUSP5,DUSP6,DUSP7,EDN1,EEF1E1,ELF1,EMP1,ENTPD1,EOMES,EPAS1,EPHA4,EXOSC9,FAS,FGFR1,FOS,FOXO1,FOXP3…
mir-29		microrna		1.374	0.022	ADAM12,ADAMTS9,AR,BACE1,BCL2,BCL2L2,CARD9,CD276,CDK6,COL1A1,CTNND1,DKK1,DNMT1,DNMT3A,DNMT3B,EOMES,FLT3,HBP1,IL2RA,KIT,KREMEN2,MYBL2,NASP,PDGFRB,PIK3R1,PMP22,RUNX2,SCARB1,THBS1,TNFAIP3
SHC1		other		0.478	0.0225	AMZ2P1,BAX,BCL2,BCL2L1,BCL2L11,CCR7,CDKN1A,DKK1,EGR1,FGD4,FOS,FTH1,FTL,ICAM1,ITGAM,KLF2,MAP2K3,SDC4,SERPINE1,SHC4,SOD2,SQSTM1,THBD,WNT3A
APP		other	Activated	2.583	0.0232	ABCA1,ABCD3,ABCG1,ACHE,ACTA1,ACTA2,ADAP1,AGER,AIFM1,AK1,ALDOC,ANAPC2,AP3B2,APC,APLP2,APOE,ARC,ARNTL,ARRDC3,ASCL1,ATF4,ATM,ATOX1,ATP1A4,ATP1B1,ATP2B2,ATP5C1,ATP6V1E1,AXIN2,AXL,BACE1,BAX,BBC3,BCL2,BCL2L1,BCL2L11,BCL2L2,BDNF,BIK,BMP4,BSG,C1QBP,C1S,C3,CA12,CALB1,CAMK2D,CASP3,CCND1,CCND2,CCNE1,CCNG2,CD59,CD82,CDC27,CDH3,CDK1,CDK2,CDK4,CDK5,CDK5RAP2,CDK6,CDK9,CFL1,CFLAR,CHRM4,CKB,CLIC1,CLU,COMMD7,CPLX1…
AHR		ligand-dependent nuclear receptor		-1.13	0.0232	ABCB6,ACTA2,ADAM19,ADM,AHRR,AKR1A1,ALDH2,ALDH3A1,APAF1,ARG2,ARNT,ATOH8,BAX,BTG2,CAMK2N1,CASP8,CCL21,CCNA2,CCNB1,CCND1,CCNE1,CCNF,CCNG2,CD14,CDC25B,CDK1,CDK2,CDK4,CDKN1A,CDKN2A,CEBPA,COL1A1,COL1A2,COL27A1,COL5A2,COL6A1,COL9A3,COLQ,CYP19A1,CYP1A1,CYP2A6 (includes others),CYP2S1,DMXL2,DUSP6,E2F8,EDN1,EHD1,EMILIN1,EMILIN2,ENPEP,ESR1,FAS,FBN2,FOS,FOSL1,FOXP3,FZD7,GADD45A,GAS1,GAS6,GPAM,GSTM5,HES1,HEY2…
RUVBL1	-1.161	transcription regulator		1.058	0.0232	AXIN2,CCND2,CHKB-AS1,FAM53C,GADD45B,HIST2H2AC,IGFBP3,KDM4B,KIFC2,MCM3,MNX1,NAE1,NUCKS1,PLAC8,POMK,RBL1,SESN2,TMEM19,ZDHHC9
miR-155-5p (miRNAs w/seed UAAUGCU)		mature microrna	Activated	2.175	0.0236	ABHD16A,AMIGO2,ARFIP2,ARID2,ARL10,ARL5B,ATG3,ATP6V1C1,BET1,CCND1,CEBPB,CHAF1A,CUL4B,DHX40,DNAJC19,EGFR,FADS1,FAR1,IL13RA1,IL1A,IL6,JARID2,KRAS,LCLAT1,MAF,MAFB,MATR3,MEIS1,MET,METTL7A,MLH1,MOSPD2,MSH2,MSH6,MSI2,MYB,MYO10,MYO1E,PDLIM5,PIK3R1,PKN2,PMAIP1,PPP5C,PRKCI,PTPRJ,RAB23,RAB27B,RAB34,SCAMP1,SERPINE1,SLA,SLC30A1,SOCS1,SPI1,SYPL1,TACSTD2,TNFRSF10A,TP53INP1,TRIP13,TWF1,UBE2J1,UFL1
LIN28A		other	Inhibited	-2.763	0.0237	AR,CCND1,CDC20,CDC25A,CDK1,CDK2,CDKN1A,H2AFX,KRAS,TARDBP,TIA1
RACK1	-1.005	enzyme		-0.363	0.0237	BAX,BCL2L1,CDKN1A,COL1A2,FOS,FOXM1,GLI1,ISG15,MYC,RB1,TP63
DDX5		enzyme		0.006	0.0237	ACTA2,BAX,BBC3,CCND1,CDKN1A,COL2A1,FOS,FOSL1,MYC,NET1,TIMP1
HOXA11	2.828	transcription regulator		0.788	0.0237	ANXA1,CTSV,FOXD1,GDNF,HOXA11,NRCAM,SIX2,ZKSCAN8
HIF3A		transcription regulator		-0.594	0.0237	APLN,EDN1,EPAS1,HIF1A,PDGFRB,SOX2,STAT3,VEGFA
TLE1		transcription regulator			0.0237	ATF3,BCL2A1,CDKN2A,DUSP1,EGR1,FOS,MEIS2,ROCK2
ELK4		transcription regulator		1.513	0.0237	CDKN2A,EGR1,EGR2,FOS,FOSL1,INSIG2,NR4A1,SRF
UGCG	-1.495	enzyme	Inhibited	-2.157	0.0237	BAX,BBC3,BCL2L1,CASP3,CDKN1A,GLS2,ICAM1,SLC38A3
TOPBP1	-2.833	other	Inhibited	-2.809	0.0237	BAX,BBC3,BLM,CDKN1A,COQ8A,GADD45A,HIC1,IGFBP3
Hdac		group		-1.18	0.024	APAF1,ARC,ATF3,BCL2,BDNF,BIRC5,BMP2,CCND1,CCNG2,CDK5R2,CDKN1A,CXCR4,DDIT3,DLL1,DNMT3B,EDN1,EGFR,EGR1,FBXO32,FOS,FOSL1,FOXD1,GADD45B,GALT,GATA3,GDNF,HIF1A,HOXA11,HOXD11,HPGD,IGFBP3,IL6,IL6R,IRX3,KLF10,MGAT5B,MMP14,MPL,MT1F,MYBL2,MYC,MYCN,NCKAP1,NR4A1,NTRK1,ONECUT2,PBX1,PGF,PSG5,RGS10,RORC,SIM2,SMARCD3,SMO,SMPD3,SPRY1,SPRY2,TBX3,THBS4,TIMELESS,TP63,TRPC6,WNT4
GPS2	1.481	transcription regulator		-0.082	0.0243	ABCA1,CCND1,CDK6,CDKN1A,CYP8B1,DHRS3,FAM20C,FZD1,HEBP1,HIVEP2,HP,MBNL1,MYC,PGR,PID1,RGL1,RNF144B,SGK1,SOCS1,TRERF1,XYLT1,ZNF703
SNAI2		transcription regulator		0.649	0.0245	AR,AXL,BBC3,BRCA2,BSG,CCND1,COL1A1,COL2A1,CTGF,CXCR4,DKK1,EGR2,HPGD,IBSP,ITGA3,KRT18,MMP14,MUC1,RUNX2,SOX10,SOX9,SP7,TP63,TRPS1,VDR
NFKBIA		transcription regulator		1.748	0.0246	ABCD3,ACKR3,AMPD3,ATF2,AURKB,AXL,BAX,BCKDK,BCL2,BCL2A1,BCL2L1,BCL2L2,BIRC2,BIRC3,BMP2,BRF2,BTG2,BUB1B,C3,CASP8,CCNA2,CCNB1,CCNC,CCND1,CCND2,CD82,CDC25A,CDC25B,CDC45,CDC6,CDH3,CDK2,CDKN1A,CEBPB,CEBPD,CFLAR,CKS1B,CLU,COL1A2,COL2A1,COL5A2,CSF1,CTSB,CTSF,CXCR4,DDIT3,DUSP6,EOMES,ERAP1,ERAP2,FAS,FGFR4,FHL2,FOS,FOXC2,FOXM1,FSCN1,FZD7,GADD45A,GADD45B,GBP2,GCH1,GM2A,GRIN1,GRN,GSTM5,HAS1,HES1,HEY1,HIF1A,HL…
HIST1H1T		other		0	0.0248	ABCG4,B2M,BCAR1,CANT1,CCDC58,CD81,CDC6,CLIC3,COPS7B,CSTF1,CYTH1,DEGS2,FANCI,FDPS,FOS,HIRIP3,ICOSLG/LOC102723996,IGF2,LYRM9,MARS,MAST1,MCM6,MMP15,MRPL38,PCBP4,PHB2,PHC3,PPFIA3,PPT2,RCHY1,RILPL1,RNF113A,SF3A1,SMARCE1,TMEM53,ZC3H4
Hist1h1a		other		0	0.0248	ABCG4,B2M,BCAR1,CANT1,CCDC58,CD81,CDC6,CLIC3,COPS7B,CSTF1,CYTH1,DEGS2,FANCI,FDPS,FOS,HIRIP3,ICOSLG/LOC102723996,IGF2,LYRM9,MARS,MAST1,MCM6,MMP15,MRPL38,PCBP4,PHB2,PHC3,PPFIA3,PPT2,RCHY1,RILPL1,RNF113A,SF3A1,SMARCE1,TMEM53,ZC3H4
SPRY2	2.25	other		-0.144	0.0249	AXIN2,CDKN1A,EGFR,EOMES,ETV4,FGFR3,FOS,ID2,ISG15,LMO4,MET,PTPN1,SFTPC
HEXIM1	2.332	transcription regulator		1.133	0.0249	ANXA1,BBC3,CCND1,CDKN1A,COL1A1,HEXIM1,HIF1A,HNRNPH1,LOXL2,MMP13,POLR2A,PTBP1,SRSF6
SUPT16H	-1.083	transcription regulator			0.0249	ACTA1,CDKN1A,DUSP5,EGR1,HIST1H1C,HIST1H2AC,ID2,LMOD2,LOXL2,LYPLA1,POLR3G,TNNI2,TOP1
ATF3	5.911	transcription regulator		0.985	0.0259	ATF3,AURKA,AURKB,BBC3,BIRC3,CCND1,CCNE1,CD82,CD83,CDK1,CDK2,CDK4,CDKN1A,CGA,CHAC1,CXCL16,DDIT3,GBP2,ICAM1,IL6,ITGA1,KAT5,LDLR,MMP13,MSH2,MT2A,NEK2,PLK1,RIPK2,SERPINB5,SERPINE1,SLC11A1,SRI,STAT3,TNFRSF10B,TP53I3,XIAP
mir-145		microrna		0.551	0.026	ABCA1,ACTA2,CACNA1C,CCNA2,CDK6,DDX17,EGFR,FSCN1,GATA6,IL6,IRS1,MUC1,MYC,MYH11,NRAS,PDE3B,ROCK1,SOD2,SOX9,TAGLN
CDK2AP1		other			0.026	CCND2,CDK2,CSNK2A1,DAAM1,DIXDC1,FBXW4,FOSL1,FRAT1,FZD1,FZD3,FZD5,FZD7,MYC,NKD1,PPARD,SLC9A3R1,TCF3,TIE1,WNT3A,WNT7B
H2AFB3 (includes others)		other	Activated	3.545	0.0266	AQP3,ARC,ATF3,ATF5,BBC3,BCL2L11,BIK,BREA2,CDKN1A,CDKN1C,CHAC1,FOS,GAS1,HIP1R,ICAM5,ING1,MMEL1,MSX1,NKX3-1,SERPINB9,SLC30A3,TMEM217,TRAF3IP3
TASP1		peptidase		-0.647	0.0274	CCNA2,CCNB1,CCNB2,CCNE1,CDKN1A,CDKN2A,HOXA3
mir-148		microrna		0.24	0.0274	ALCAM,BCL2,BCL2L11,DNMT3B,MMP15,PIK3IP1,ROCK1
RUVBL2	-1.118	transcription regulator			0.0274	ATF2,AXIN2,CCND1,CCND2,MCM3,PGR,RBL1
LNX2	1.401	other		1.026	0.0274	BCL2,HES1,HES6,HEY2,JAG1,LFNG,NOTCH1
ARID4A		transcription regulator		1.026	0.0274	CLDN3,EMB,FOXP3,GLB1,HOXB8,INHA,PTGDS
CELF1		translation regulator		0.83	0.0274	ACTA1,CCNB1,CDKN1A,CEBPB,DMPK,FHL2,RCAN1
SUMO3		other		-1.886	0.0276	BACE1,CAV1,CCND2,CD59,CTH,CXCL16,HLA-G,HSPA8,IL6,IRS1,ISG15,LAMP3,MMP14,NOV,PML,PNP,TAP1,XRCC5
CYR61		other		0.22	0.0286	BAX,BCL2L1,BCL2L11,C3,CCND1,CCND2,CDKN1A,COL1A1,COL1A2,ESR1,FBXW2,FZD7,FZD8,HIF1A,IL1A,IL6,ITGA2,ITGA3,ITGA5,MIF,MSX1,MSX2,MYC,NLK,NOX1,NR4A1,SERPINE1,TIE1,TIMP1,TIMP2,TOLLIP,VEGFA,VEGFC,WNT7B,XIAP
RAB1B		other		-1.481	0.029	ARL1,BET1,COPZ2,CYTH1,GEM,GOLGA2,GORASP2,NAPA,RAB32,RABAC1,RHOBTB3,RRAGC,SEC24D,SLC5A5,SRP54,STXBP1
HLX		transcription regulator		-0.123	0.029	BMP2,CCNB1,CDKN1C,CDKN2A,EGR1,ELK1,FER1L6,GDF15,HES1,ICAM1,IL4R,MYC,PLXNA1,RB1,SEMA3G,UNC5B
CSF1R		kinase		0.532	0.029	CCND1,CCND2,CCNE1,CDKN1A,CSF1,FOS,GAB3,IL1A,IL4R,IL6,LGR5,MYB,MYC,PGR,SPI1,STAT3
TRPS1	-2.436	transcription regulator		-1.086	0.0299	DKK1,DPEP2,GALNT3,IBSP,MMP13,RAMP1,RANBP3L,RUNX2,SEMA6A,SMPD3,SP7,VDR
E2F5		transcription regulator		0.625	0.0299	AURKB,BAX,BECN1,CCNA1,CDK1,CDKN1A,MYB,MYBL2,MYC,MYCN,SERPINE1,TERT
mir-25		microrna		-1.317	0.0299	BAX,BBC3,BCL2L11,CDKN1A,E2F2,E2F3,GADD45A,IL6,ITGA5,MYLIP,RGS5,TGFBR1,TP63,ZNF512B
NRG1		growth factor	Activated	2.311	0.0306	ABCA1,ACHE,AR,ARHGEF2,ASCL1,ATF4,BCL2,BET1,BRCA1,CASP3,CAV1,CAVIN1,CCND1,CCND2,CCNE1,CDC42EP1,CDKN1A,CHCHD3,CHRNE,CKS2,COL1A1,CTGF,CXCR4,DAD1,DDIT3,DUSP1,DUSP6,EDN1,EGR1,EGR2,ENO3,EPHA2,ERBB3,ETFB,FABP5,FOS,FOSB,FSTL1,G3BP1,GPER1,GPS2,GRIN2C,GUCY2C,HES1,HIF1A,HMOX1,IGF2,ITGAM,JUND,LIMK2,LMO4,MBP,MED1,MNX1,MYC,NDUFS1,NOTCH1,NR4A1,NR4A3,NTRK1,NUP214,PAFAH1B1,PDCD4,PGR,PKLR,POU3F1,PRKACA,PYGM,RAB3A,…
DUB		group			0.0307	ABCA1,LDLR,MYLIP
TFIIH		complex			0.0307	CDKN1A,COL6A1,PPARG
NSD3	-1.231	enzyme			0.0307	CCND1,DCPS,PIM2
ZNF219	1.097	transcription regulator			0.0307	ACAN,COL11A2,COL2A1
PRAG1		kinase			0.0307	HES1,HEY1,HEY2
ISX		transcription regulator			0.0307	BCO1,CCND1,SCARB1
FAM129B	1.255	transcription regulator			0.0307	CCND1,MYC,PKM
HIST1H1D	-4.866	other			0.0307	AXIN2,H19,MYC
Integrin alpha 4 beta 1		complex			0.0307	BCL2,BCL2L1,MMP14
NAA30		enzyme			0.0307	FAS,PMAIP1,TNFRSF10B
BCO1	-2.427	enzyme			0.0307	BCO2,PPARG,SCARB1
CKLF	-3.112	cytokine			0.0307	BAX,BCL2,CASP3
OLA1	-1.513	enzyme			0.0307	CCND1,CCNE1,CDKN1A
LPXN	3.311	transcription regulator			0.0307	ACTA2,MYH11,TAGLN
SERTAD1	1.56	transcription regulator			0.0307	CCND1,CDK4,SET
ELL	1.584	transcription regulator			0.0307	CDKN1A,FOS,MYC
PLEC		other			0.0307	CXCR4,IL6,KRT18
EMP2	-3.03	other			0.0307	CAV1,ITGA5,ITGA6
SPTBN1	-2.089	other			0.0307	BCL2L1,FOS,STAT3
U2AF2		other			0.0307	BBC3,CCND1,CDKN1A
EIF2B1		translation regulator			0.0307	ATF4,CCND1,DDIT3
RAD50	-1.967	enzyme			0.0307	ATM,H2AFX,NBN
STK16		kinase			0.0307	NPPC,SERPINE1,VEGFA
AHNAK		other			0.0307	CCND1,CCND2,MYC
GFRA2	6.214	transmembrane receptor			0.0307	EGR1,EGR2,FOSB
SYF2		other			0.0307	CDKN1A,POLA1,RBL1
LSS		enzyme			0.0307	ABCA1,ABCG1,LDLR
LYPD6	-1.378	other			0.0307	AXIN2,FZD4,WNT3A
AP2A2	-1.091	transporter			0.0307	BAX,BCL2,CDKN1A
ELOA		transcription regulator			0.0307	ATF3,CCNE1,CDKN1A
CDK5R2	4.606	other			0.0307	ARC,BDNF,FOS
MATK	-1.938	kinase			0.0307	CXCR4,LYN,SRC
MT3		other			0.0307	BAX,BCL2,SERPINB5
SRSF5	1.561	other			0.0307	AZIN1,NR3C1,VEGFA
RPL23A		other			0.0307	CCNA2,CCNE1,MYC
UIMC1		other			0.0307	BAX,BBC3,CDKN1A
MAP2K4		kinase		1.269	0.0309	ATF2,ATF3,BCL2,BCL2L1,BIRC3,BIRC5,CCND1,CDKN1A,CFLAR,EGFR,FAS,FLNA,FOS,GADD45A,IL6,PAK1,PPARD,PPARG,PRDX1,ROCK1,ROCK2,STAT3,TUBB2A,VDR,XIAP
MSGN1		transcription regulator		1.342	0.0312	CLOCK,DLL1,HES1,LFNG,NOTCH1,PPARG
UCHL5	-1.586	peptidase		0	0.0312	APAF1,CASP3,CASP7,CDC6,PARP1,TOPBP1
STK17A		kinase		0.128	0.0312	ATOX1,CCS,GSTO1,MT1X,NUDT9,SOD2
SERPINB2		other		0.816	0.0312	BAX,BCL2,CASP7,CASP8,CCNA2,CD14
HINFP		transcription regulator			0.0312	ATM,CKS2,HIST1H4C,NPAT,PRKDC,RB1
HGS		other		0.022	0.0312	EGFR,ESR1,FOS,SRF,STAM,STAM2
ALOX15B		enzyme		-1.698	0.0312	CBX3,NKX3-1,PSCA,TACSTD2,TP63,VEGFA
CCND2	4.097	other			0.0312	CCND1,CCND2,CCNE1,CDK4,CDKN2A,VEGFA
KIF3A		enzyme			0.0312	CDKN1A,COL2A1,MMP13,MYC,SP7,VEGFA
USP8	-1.37	peptidase			0.0312	BACE1,EGFR,ERBB3,HNRNPD,MET,STAM2
NELFA	-1.483	other	Inhibited	-2	0.0312	BSG,CCNB2,CDKN1A,DLGAP5,MYBL2,TOP2A
EIF3A		other		1.49	0.0312	ISG15,NDRG1,RAD23B,RPA2,RPA3,XPC
ROR2		kinase		0.651	0.0312	AXIN2,CEBPA,MAP2,MLANA,PPARG,SP7
KRT8		other		0.054	0.0312	ALDH4A1,BIRC5,KRT18,KRT19,KRT20,SLC4A1
RECK		other		0.686	0.0312	CCND1,CDKN1A,CDKN2A,EGFR,SKP2,SPRY2
STUB1		enzyme		-0.159	0.0329	ACTA2,ATXN1,BIRC5,CASP3,CCNA2,CDK1,CDKN1A,FBL,FOXO1,IL6,KLHL24,MAPT,MYH11,RAD51,TAGLN,TERT,VEGFA
AR	-1.425	ligand-dependent nuclear receptor		-0.36	0.0336	ABCA1,ABCG1,ACTA1,ADM,AKR1C3,AQP3,AR,ARMCX2,ATAD2,BCL2L1,BIRC5,BUB1,BUB1B,C3,CACNA1A,CACNA1C,CAMKK2,CAV1,CCDC85B,CCNA1,CCNA2,CCND1,CDC25B,CDH11,CDK14,CDKN1A,CDKN2A,CDT1,CEND1,CENPE,CFLAR,CGA,CIT,CKAP4,CLDN11,CLDN3,CUX2,DBI,DCTPP1,DDT,DEPDC1,DHCR24,DISP2,DNAJB9,EDN1,EGFR,EGR1,EHD3,EIF2B5,ELOVL2,EMB,ENO2,EPAS1,EPB41L4B,EPHX1,ERBB3,ERN1,ESPL1,ESPN,FABP5,FAM174B,FAM89B,FXYD3,GAS6,GDF15,GDNF,GUCY1A3,I…
EPHX2	1.194	enzyme		-1.798	0.0337	BDNF,DLL1,DLL4,HES1,HEY1,ICAM1,IL6,NOTCH1,XBP1
Gm-csf		group		-0.383	0.0338	BAX,BCL2,BCL2L1,BIRC5,CASP2,CASP3,CCND2,CD14,CD1B,CD83,FAS,FOS,ICAM1,IL6,LAMP3,MYC,PIM1,SF1,SOCS2,SOCS3,TERT,TRIB2,XIAP
mir-27		microrna		-0.568	0.0338	ABCA1,BAG2,BIRC5,BMP2,CAD,DLL4,EDN1,EGFR,ESR1,FBXW7,FLT1,IL6,KRAS,MET,MSTN,NF1,PDS5B,PKMYT1,PPARA,PPARG,PSAP,SEMA6A,SPRY2
NKX3-1	2.768	transcription regulator			0.0338	AR,BTG2,CA12,CA3,CA8,CASP7,CTSB,CTSV,ERG,FES,FGF23,FOS,IGFBP3,MYC,PIK3R1,PIM1,PTP4A2,RAMP1,SDC1,SDC4,SOAT1,STAT3,VAV3
DCN		other		-0.018	0.0338	BAX,CASP3,CASP8,CDKN1A,CDKN1C,CKM,COL1A2,CTGF,DUSP1,FBN1,HIF1A,ICAM1,IL6,IRS1,KIT,MET,MMP13,SDC1,SEMA3A,SERPINE1,TCHP,THBS1,VEGFA
ETV5		transcription regulator		1.917	0.034	ALCAM,BAX,CCND1,CLDN3,FOXM1,ICAM1,ICAM2,ITGA5,KRT13,KRT19,KRT23,KRT80,MAF,NCAM2,NRCAM,PKP2,PKP3,PKP4,SFTPC,TJP3
SMAD2		transcription regulator	Activated	3.295	0.0343	ACTA2,ADAM12,BCL2L11,BECN1,CCNG2,CDKN1A,CDKN2A,COL2A1,CTGF,FLT1,FOXP3,FSTL3,FURIN,GADD45B,GSC,HES1,HMOX1,IL6,IL6R,MET,MMP13,MUC4,NET1,PDGFB,RUNX2,SERPINE1,SMAD7,SNAI1,SOX2,SPHK1,THBS1,TPM1,TPM2,VEGFC,XIAP
SYVN1	1.911	transporter		0.909	0.0345	APLP2,ATP1A1,ATP6AP1,AXL,BHLHE40,CAVIN1,CCND1,CD46,CEP164,CSPG4,DIO2,DUSP1,EPHA2,ERN1,FANCG,FAS,FOLR1,HLA-A,HLA-C,HNRNPM,IRAK2,ITGA3,ITGA6,KCNN4,MCAM,MED25,NDFIP2,NUDT21,PNPLA2,POLR2B,PSMC3,PTBP1,PTPRJ,RAB34,RPN2,SETX,SKIV2L,SLC27A3,SLC30A1,SLC35C2,SLC3A2,SLC43A2,SLC7A2,SLC7A5,SLCO4A1,SNAP23,STOM,TRERF1,UNC13D,USP5,VAMP7,ZC3HAV1,ZNF281
KDM3A		transcription regulator		1.387	0.0346	ADM,EDN1,GDF15,HMOX1,SERPINE1
AKIRIN2		other		-0.656	0.0346	CCND1,CCND2,DUSP1,IL6,MYC
SLC5A8		transporter			0.0346	BAX,BCL2,BIRC5,TNFRSF10A,TNFRSF10B
MRPL14		other		1.342	0.0346	MALSU1,MT-CO1,MT-CO2,MT-ND4,MT-ND6
MED28	-1.091	other	Inhibited	-2.197	0.0346	ACTA2,ACTG2,CRIP1,MYH11,TAGLN
IER3		other			0.0346	BCL2,BCL2L1,BIRC2,BIRC3,PIK3CB
BAG6		enzyme		1.544	0.0346	BBC3,CDKN1A,COL1A1,SERPINE1,SESN1
TSHR		g-protein coupled receptor		1.387	0.0346	SLC16A10,SLC16A2,SLC5A5,TG,TPO
AGR2		other		1.402	0.0346	CDKN2A,EGFR,EGR1,FOS,MUC1
GNE		kinase		-0.555	0.0346	CHAC1,DDIT3,JDP2,ST3GAL5,TRIB3
LRP2		transporter		0.555	0.0346	BMP4,CA3,CTSB,MSX1,NLRP3
mir-634		microrna	Activated	2.233	0.0346	APIP,AR,BIRC5,OPA1,XIAP
MYCBP		transcription regulator		-1.342	0.0346	CAD,CCND2,CDK4,EIF2A,LDHA
NUP107	-2.496	transporter		-1.387	0.0346	FOS,NUP153,NUP214,NUP98,TPR
EGR4	4.942	transcription regulator		1.231	0.0346	AR,CREM,EGR1,EGR2,MYBL1
MCM7	-2.178	enzyme		-1	0.0346	CDK2,CHEK1,EGFR,LMNB2,MET
RPS6KB2		kinase		0.447	0.0346	BCL2,BCL2L1,EIF1AX,IRS1,ISG15
MIB1		enzyme		1.27	0.0346	BLM,HES1,HEY1,HEY2,NOTCH1
CUL1		enzyme			0.0346	BRCA1,CCND2,CCNE1,MYC,SKP2
MLLT3	-1.278	other			0.0346	EDN1,HOXA9,MYC,SCNN1G,SGK1
ADCYAP1R1		g-protein coupled receptor	Activated	2.194	0.0346	ARC,BDNF,DUSP5,EGR2,FOS
ITGB1BP1		transporter		1.159	0.0346	CDKN1A,DLL1,DLL4,HEY1,HEY2
NEU3		enzyme		-0.447	0.0346	AR,BCL2,CLIC3,EGR1,RAB25
FOXN3		transcription regulator		0.277	0.0346	CFAP36,DYRK3,IFT81,PIM2,TSEN2
RHOC		enzyme		-1.342	0.0346	ATF3,CDKN1A,CDKN1C,DDIT3,NAT8L
ANGPT2		growth factor		1.464	0.0348	ACTA1,ADA,ADAM12,APIP,ARHGEF2,ARL4C,AXIN2,BCL2,BCL2L11,CASP3,CDC27,CDKN1A,CEBPB,CFB,COL1A1,COL1A2,CWC22,DBNL,DDIT3,EDN1,EGFR,EIF1,EPHX2,FAS,FKBP2,GATA6,HIF1A,HMOX1,HSPD1,ICAM1,IL6,LARP4,LEPR,LIG4,LMNB2,LYN,MAP2K1,MAP4K5,MAPK12,MFGE8,MGMT,MIF,NCF1,NOX1,PDCD4,PDGFRB,POLA1,POLD1,RAD21,RBM14,RCAN1,RDH10,RFC1,RFC2,RFC4,RPA2,RPA3,SERPINE1,SMYD5,SNAI1,SOD2,TCN2,THBS1,THBS2,TMEM41B,TNFRSF10B,TNIK,TOP1,TO…
SBDS	-1.033	other			0.0356	AKR1C1/AKR1C2,AKR1C3,CALB1,CEP57,CHAC1,COL27A1,CPLX1,CTGF,CTH,DDIT3,EGR1,EPDR1,ERBB3,FA2H,FBXO32,FOS,GADD45B,HOXA11-AS,HSPA6,IGFBP7,IL4R,KIF1A,LGR5,MAFB,MAFF,MSX2,MT2A,MYEF2,PCDH7,PCDHB2,PTBP2,PTBP3,PUDP,TRIB3,UBE2QL1,ZNRF1
CCNE1	1.61	transcription regulator		-0.976	0.0359	AR,BARD1,BRCA1,CCNA2,CCNB1,CCNE1,CDC45,CDC6,CDK2,CDKN1A,HIF1A,MCM2,RBL1
ACKR1		g-protein coupled receptor			0.0359	BDNF,ICAM1,LOC102724428/SIK1,NINJ1,PMS1,PRDX6,STAM2,TBC1D8,TNFAIP2,TNFAIP3,ZBTB18
TPPP2		other			0.036	ATM,CDKN1A,CDKN2A,RCAN1
TOX		other		-0.261	0.036	CDKN1C,FOXO1,ID2,ZBTB7B
RASSF6		other	Activated	2	0.036	BAX,BBC3,BTG2,CDKN1A
CDK12	-1.01	kinase		-1.999	0.036	ATR,BRCA1,FANCD2,FANCI
SULT2B1	-1.84	enzyme		-1.966	0.036	BCL2,CCNB1,FAS,MYC
RSF1		transcription regulator		-1	0.036	BCL2,BCL2L1,CFLAR,XIAP
Vla-4		complex			0.036	BCL2,BCL2L1,KIT,PDGFB
RAP1GAP	2.095	other	Activated	2	0.036	CCND1,CDK4,CDK6,FOS
PAPPA		peptidase	Inhibited	-2	0.036	ABCA1,ABCG1,IGFBP5,SCARB1
TYMS	1.127	enzyme		-1.067	0.036	CDKN1A,FAS,MYC,TYMS
miR-183-5p (miRNAs w/seed AUGGCAC)		mature microrna		-0.038	0.036	FOXO1,IDH2,PDCD4,SRSF2
RIPK4	2.765	kinase		0.865	0.036	GRHL3,IRF6,MAD1L1,OVOL1
GRIN2B		ion channel			0.036	BDNF,CDK5,GRIN1,PPP5C
TIMP4		other		-1.067	0.036	BCL2,BCL2L1,MMP14,TIMP2
RBM14	-2.418	transcription regulator		1.982	0.036	CCND1,MYC,SKP2,SOX6
SUB1		transcription regulator			0.036	BAX,CCND1,FOS,GADD45A
PSAP	1.292	enzyme			0.036	BIRC2,BIRC3,CCND1,ESR1
ARAF	-1.173	kinase		-1	0.036	CCND1,FOS,RFFL,TNNT1
BRCA2	-3.971	transcription regulator		-1.067	0.036	BAX,BBC3,CDKN1A,SERPINE1
PPP2R2A	-1.151	phosphatase		1	0.036	CLSPN,SAT1,SERPINE2,SLC22A4
GTF2H4		transcription regulator			0.036	CAD,CCND2,CDK4,TERT
BCAR3		other		-1.114	0.036	CCND1,IRS1,RAP1A,RRAS
BLOC1S6	-2.269	other		0.372	0.036	ATP7A,PI4K2A,STX12,VAMP7
TFDP2	-1.207	transcription regulator			0.036	AURKB,SMC1A,STAG3,TOP2B
HIVEP2	2.16	transcription regulator			0.036	FOS,GATA3,MYC,SP7
GNL2		enzyme		0.218	0.036	CCNA2,CCNE1,CDKN1A,MYC
RFXANK	-2.432	transcription regulator			0.036	COL1A2,EPHA3,HLA-A,HLA-B
TRIM28		transcription regulator		-1.342	0.0363	ALAD,APAF1,ATF7IP,BCL2L11,CASP7,EFCAB7,EPAS1,GABPB2,HMBS,IL6,KLF2,MAP3K5,MITF,PMAIP1,POLR2A,RCAN1,S100A9,SOX2,SOX6,ZNF180,ZNF271P,ZNF420,ZNF767P,ZNF793
KAT5	-1.937	transcription regulator		-0.616	0.0363	ALKBH7,APEX1,BAX,BBC3,BIRC2,CACNB2,CAD,CCND1,CCND2,CD82,CDKN1A,COL2A1,CXCR4,DPH6,EGFR,EOMES,EPG5,ERCC2,ERCC5,GPAM,HOXA9,HSPD1,IGFBP5,IL6,KAT5,MAD1L1,MAD2L1,MAPT,MICALL2,MYC,N4BP2,PLCH1,RAD54B,SCN2A,SNPH,SOD2,SRF,SRSF2,STX17-AS1,TDG,TKTL2,XIAP
MMP9		peptidase		0.198	0.0366	ACTA2,BCL2L1,CALCR,CCND1,CDKN1A,CTSB,CXCR4,DDIT3,EGFR,FOS,GADD45A,HPGD,ICAM1,ICAM5,IL1A,IL6,JAG1,JAG2,MATK,MMP13,MMP14,MSTN,MYC,OCLN,SDC4,SERPINE2,SIGLEC15,TIMP1,TNFSF12,TRAF5,TRAF6,VEGFA
ATP7B		transporter		1.886	0.0366	ACLY,CDC20,CENPQ,CKS1B,FABP5,FDPS,H19,HIST1H1C,LDLR,LPIN1,MAD2L1,PPARA,RAD51,SHCBP1,SMC2,SMC4,SQLE,TRIP13
NFYC		transcription regulator		0.208	0.0366	BET1,CCNB1,CCNB2,CDCA8,CDKN2A,COL1A1,COL1A2,COL5A3,FTH1,KBTBD8,LPIN1,NPR1,PDGFRB,RFC3,SGK1,TYMS,YBX3,ZNF417/ZNF587
ENG		transmembrane receptor		-1.616	0.0366	ACTA2,BARD1,CTGF,CXCR4,H2AFX,ITGA1,ITGA5,ITGA6,MYC,NBN,NTHL1,PAK1,PDGFB,PTPRJ,SERPINE1,SMAD7,TGFBR1,THBS1
SOX9	3.168	transcription regulator		0.552	0.0369	ACAN,AR,CBLN4,CDK4,CDKN1A,COL1A1,COL2A1,COMP,CREB3L2,CTGF,CXCR4,FOS,H19,KIT,KRT15,LRP6,MITF,NKX3-2,PPARG,PRKCA,PTGDS,RUNX2,SMPD3,SOX10,SOX8,SOX9,SP7,VEGFA
FGF7		growth factor		1.635	0.0388	ADSL,BCL2L1,CAD,CCND1,CDK2,CDK4,CDKN1A,CDKN2A,CEBPA,CEBPD,CLCN2,CSF1,CTRB2,EGFR,FABP5,FOXF1,FOXM1,HAS3,HPRT1,IL1A,IL7,IRF1,MMP13,RUNX2,SDC1,SERPINE1,SFTPC,SPRY2,VEGFA
WT1		transcription regulator	Activated	2.136	0.0388	APC,APLP2,ARL2,BCL2,BCL2A1,BCL2L1,BTG2,CAPRIN1,CCND1,CCNE1,CDC45,CDC73,CDKN1A,CKM,CLIC1,CSF1,CSPG4,CTGF,CTSV,CUL4B,CYP19A1,EGFR,EGR1,ENO2,EPOR,ESR1,FDPS,FGFR1,FOSB,GPKOW,HBEGF,HNRNPL,HSPG2,IFRD2,IGF2,IL1RAP,IL2RB,INHA,IRF8,ITGAM,ITM2B,JUND,KRAS,LMAN1,LRP1,MAPRE2,MBTPS1,MMP13,MMP14,MT1X,MTIF2,MYC,MYCN,NDRG1,NPHS1,NUP98,PCK2,PIR,PTPN9,RALGPS2,ROCK1,SDC1,SEC13,SERPINE1,SH3BP5,SLC15A2,SMC1A,SMIM29,SO…
TREM1		transmembrane receptor		1.776	0.0396	ABL2,ACKR3,ADORA2B,ADRB2,ARRDC4,ATF3,ATP1B1,BABAM2,BCL2,CCR7,CD14,CD274,CD83,CDK1,CEBPB,CENPU,CFB,CKS2,CSF1,CXCR4,DTL,DTNBP1,E2F7,EDN1,EGR1,EGR2,ELOVL7,FABP3,FFAR2,FNDC3A,FOSL1,GADD45B,GEM,HAS1,HBEGF,HECW2,HES1,HOMER1,HSD3B7,IL15RA,IL1R1,IL6,IL6R,INHBA,IRF1,ISG15,KCNJ2,LAMP3,LIF,MAD1L1,MAFF,MT1F,NEDD4L,NME7,NRIP3,OASL,OAZ2,PHLDA2,PIM2,PLAC8,PPARG,RCAN1,RGS16,RHOBTB3,S1PR3,SLCO4A1,SNUPN,SPRY2,TFPI…
PELP1	-1.45	other		-0.389	0.0398	ADRB2,BCAS2,BMP2,CCNA1,CCND1,CDK2,CYP19A1,EGFR,FOS,FYN,KAT2B,KCNK2,MAPK4,MRAS,MTA3,MYC,NKX3-1,PRMT6,SRC,SRSF12,TCN2,ZNF804A
BMP4	-1.042	growth factor	Activated	2.103	0.0402	ACAN,ACTA2,ACVR2A,ASCL1,BCL2,BMP2,BMP4,CCL19,CCND1,CDK2,CDKN1A,CDKN2A,CGA,COL2A1,CXXC5,DEK,DIO2,DIO3,DLX2,EGFR,EIF4A2,FOXF1,HES1,HEY1,IBSP,ID2,IL6,KIT,KLF10,LEFTY1,MITF,MMP13,MMP14,MSX1,MSX2,MYC,MYCN,NGFR,NOG,OVOL2,RUNX2,SCARB1,SMAD7,SNAI1,SOX2,SOX9,SP7,SPI1,SPINT1,SULF1,TAGLN,TLX2,TP63,VEGFA
COL9A1		other		0.993	0.0403	COL2A1,COMP,FMOD,HSPG2,MATN1,MATN3,MFGE8,THBS4
CCK		other		0.132	0.0403	BIRC5,CFLAR,CNR1,CREM,EGR1,FOS,VEGFA,XIAP
miR-100-5p (and other miRNAs w/seed ACCCGUA)		mature microrna		-0.367	0.0403	CCND1,EGR2,FGFR3,IGF2,MMP13,PLK1,RPTOR,SMARCA5
mir-130		microrna		-1.58	0.0403	CEBPE,HOXA5,IRF8,MAFB,PPARA,ROCK1,STX6,TGFBR1
PTGFR		g-protein coupled receptor		1.414	0.0403	ACTA1,FOS,GDNF,MYLPF,NOX1,NR4A1,OXTR,PRLR
MAP4K4		kinase	Activated	3.515	0.0408	ACACB,ACADVL,ACLY,AGL,AGPAT3,ALDH3B1,ALDH4A1,ALG14,ALG9,APIP,ARAF,BCAT2,BCKDHB,CEBPA,CEBPB,CHSY1,COQ3,COQ5,COX10,DHODH,DLAT,DLD,FAR1,HMGCL,HSD3B7,ITGA5,KYAT3,MAFA,MAFB,MLXIPL,NDUFA5,NDUFS1,NDUFS4,NT5C2,PEX19,PEX3,PFKM,PHYH,PIGO,PLA2G12A,PLCB4,PNPLA3,PPARG,PTS,RPS6KB1,SLC2A4,ST3GAL4
IL7	3.022	cytokine	Activated	3.014	0.0408	BAX,BCL2,BCL2L1,BCL2L11,CASP3,CCND2,CD247,CD274,CD8A,CDK6,CDKN1A,CFLAR,COL1A1,CSF1,CXCR4,DARS2,DPP4,DUSP5,E2F2,E2F3,FAS,FOXO1,FOXP3,GARS,GATA3,IL1R1,IL2RA,IL6,IL7,ITGB7,KLF2,LAMP1,LIF,LYN,MAF,MLLT3,MMP13,MYC,NTN1,PIK3IP1,PIM1,PIM2,PMAIP1,RGS16,RORC,RUNX2,SMAD7,SMURF2,SOCS1,SOCS3,SYK,TCF3,TNFSF8,UPP1,XBP1
ERBB4	-2.539	kinase		-0.615	0.0409	ACTA1,ACTA2,ADAM19,BDNF,BRCA1,BTG2,CCND1,CDKN1A,COL5A2,DDIT3,DUSP1,EGFR,EGR1,ERBB4,GADD45A,GHR,GJB3,GPAA1,GPC1,HBEGF,HIF1A,HMOX1,IGF2,IGFBP5,MAP2K3,MYC,PCDHA11,PGR,PIM2,SERPINE2,SLPI,SOCS3,STAG2,THBS1,TLN1
GH1		growth factor		1.689	0.0413	ACAA1,ACSL1,AKR1A1,ANGPTL4,APC,APLP1,APOE,ATF3,ATF4,ATP5G2,BCL2,BMP2,BMP4,C3,CA3,CALB1,CCNB1,CEBPA,CEBPB,CEBPD,CLU,CTH,CXCR4,CYB5B,CYP2C19,CYP2C9,DBI,DDIT3,DDT,EGR1,ERBB3,FDPS,FOS,FTH1,GADD45A,GAST,GHR,GHRL,GPT,GRIN1,ID2,IGFALS,IGFBP3,IGFBP5,IL4R,IL6,IRF1,ITGA1,LDLR,MLH1,MT-CO2,MT-CYB,MT-ND5,MYB,MYC,NDRG2,NRAS,PLA2G16,PPARA,PPARG,PRDX1,PRLR,PTMA,RAD23A,RAD23B,RFC1,SHMT2,SMARCA4,SNAI1,SOCS1,SOCS2,…
SIAH2		transcription regulator		-1.199	0.0415	AKR1C3,CHEK2,DBI,DDT,DHCR24,EGLN3,FXYD3,HIF1A,MT1X,NDRG1,NKX3-1,PMEPA1,STEAP2,TMPRSS2
CHADL	2.146	other		-0.535	0.0415	CDKN1A,COL2A1,CSPG4,FAS,GFRA2,IGFBP3,IL6,KLF2,MET,MN1,NCF1,SMPD3,SOX9,STEAP4
MAP3K8		kinase		-0.621	0.042	ADCY7,APOE,ARHGAP22,ARRDC3,BIRC3,BMP1,C6orf222,CEBPD,CIITA,COBLL1,COLEC12,DNAJC2,DUSP6,ECI2,FAAP24,FAM107B,FLNB,FOS,FSCN1,GCA,GPR160,GPR171,HIP1,HP,IER5,IL1A,IL6,INHBA,LAD1,MAD2L1,P2RY1,PGR,PLAT,PTGER2,RAB3A,RAB9A,RASGRF1,REPIN1,RGS3,RHOF,SDR42E1,SENP7,SESN1,SH3D21,SLA,SLCO4A1,SNN,SOCS3,ST3GAL3,STK17B,TAPBPL,TDRKH,TICAM1,TIMELESS,TMEM143,UBALD1,UBE2B
CRTC2		other		-0.884	0.0431	AANAT,BACH2,BCL2,CCND1,CDK6,CYP19A1,GPT,MTA3,MYC,SDS,SMARCA4,TCF3
BGN		other		0.094	0.0431	ACAN,AXIN2,BAX,BMP2,CCND1,EGFR,FBN1,LRP6,MMP14,PLTP,RUNX2,SERPINE1
NTRK1	5.22	kinase		1.368	0.0431	BCL2,BCL2L1,BDNF,CDKN1A,EGR1,EGR4,FOS,GADD45A,H2AFX,IGF2,NR4A1,SOD2
WNT1		cytokine		0.708	0.0431	ACTA2,APCDD1,AXIN2,BIRC5,BMP4,CALB2,CCDC80,CCNB1,CCND1,CCND2,CDKN1A,CDKN2A,CEBPA,DKK1,DLL1,DLL4,DUS2,EDN1,EFNB1,EGR1,EIF1AX,EIF5B,ETV4,FOS,FZD2,GAS1,GRN,HES1,HNF1A,IGF2,KIT,KRT19,LBH,MRAS,MYC,NCK1,NXF1,PDCD4,PPARG,RARG,RELN,RUNX2,SERPINE1,SERPINE2,SIM1,TERC,TGFBR1,VEGFC,XIAP,ZIC1
TMSB4		group		1.464	0.0432	BMP2,BMP4,ITGA1,ITGA2,ITGA3,MBP,RUNX2,SERPINE1,SP7,TRAF6
HOXA13		transcription regulator		0.06	0.0432	AR,BMP2,BMP7,EMP2,EPHA4,EPHA7,NOG,SHROOM3,SLC1A2,SOX9
COPS5	-2.42	transcription regulator		-0.529	0.0432	AIMP1,BAX,CCNE1,CD247,CDKN1A,GPS1,H2AFX,HIF1A,MARS,STAT3
miR-486-5p (and other miRNAs w/seed CCUGUAC)		mature microrna		0.47	0.0432	ADARB1,EMP1,FOXO1,FOXP1,PIK3AP1,RFFL,SLC10A7,TOB1,TWF1,UBASH3B
mir-486		microrna		0.447	0.0432	ADARB1,EMP1,FOXO1,FOXP1,PIK3AP1,RFFL,SLC10A7,TOB1,TWF1,UBASH3B
RAE1		other		0.102	0.0432	CDKN1A,CDKN2A,FRAT2,IER5,ING1,KLHL9,MARS2,PEX11B,RSRP1,ZNF552
MNT		transcription regulator	Inhibited	-2.236	0.0432	CAD,CCND2,CCNG2,CDK4,DDIT3,E2F2,FBXO32,GADD45B,KLF10,TERT
TMBIM6	1.102	other		0.665	0.0432	ATG5,DDIT3,DNAJB9,EDEM1,EIF2A,ERN1,ERO1B,HMOX1,MAP1LC3B,XBP1
mir-1		microrna		1.928	0.0434	ADAM12,ANP32B,BDNF,BET1,CACNB2,CAPRIN1,CASP3,CCND2,CDK14,CDK9,CEBPB,DHX15,EDN1,ESR1,FBXO32,HCN2,HCN4,HNRNPA3,HSPD1,KRAS,MAN1C1,MET,MPL,MSANTD2,MYLK,NELFCD,PDCD4,POGK,PPP2R1B,RNF138,SMARCA4,SOX9,STX6,SULF1,TNNT2,TNS3,TRIM63,TRPS1,TWF1,UST,VEGFA,VEGFC,WBP1L
ASXL1	-2.145	transcription regulator		-0.535	0.0435	CFD,ENO2,FAM162A,FFAR2,GPD2,HOXA11,HOXA5,HOXA9,HYAL1,KLF15,LRP2BP,PDCD4,PELI2,PPARG,SERPINE1,SLC2A4,VEGFA
PML	3.674	transcription regulator		1.52	0.0438	ACACB,ACSL4,AKR1A1,ANXA4,APOE,BAX,BIRC5,BRCA1,CACYBP,CCNA1,CCND1,CCNE1,CDK2,CDKN1A,CDKN2A,CEBPE,CFL1,CIITA,CIT,DNAJB9,DRC1,EGFR,FANCD2,FAS,FTL,GADD45A,GPAM,HLA-DMB,HMOX1,IBSP,ID2,LDLR,MAF,MAFF,MAP2K1,MAPK11,MCM6,NDRG1,NR3C1,PIK3CB,PRDX1,PRKCA,PSMB9,SLC25A20,SNAI1,SQSTM1,TAP1,TAP2,TBX2,TNFAIP3,TOPBP1
PI3K (complex)		complex		1.788	0.0453	ABCA1,ADAM12,ADRB2,APLN,APOA5,AQP7,ATF3,ATF4,ATG5,BBC3,BCL2,BCL2L1,BCL2L11,BIRC3,BIRC5,CASP3,CCNB1,CCND1,CCND2,CCNE1,CCNG2,CD274,CDK4,CDKN1A,CEBPB,CFLAR,COL1A1,CTGF,CXCR4,DDIT3,DDIT4,DKK1,DLL4,DUSP1,FABP5,FBXO32,FOS,FOSL1,FOXO1,FUT7,GATA3,GLI1,GSTM5,H19,HAS1,HAS3,HBEGF,HIF1A,HIF1AN,HMOX1,ICAM1,IFIT1,IGF2,IGFBP2,IL6,INHA,ITGA6,ITGAM,KLF2,KRAS,LTBP2,MAFA,MAP2,MAP3K5,MCAM,MITF,MMP13,MMP14,MT-CO1,MT2…
Pdgf (complex)		complex		-0.163	0.0459	BAX,BCL2,CAV1,CCND1,CCND2,CDK6,CDKN1A,DIO3,EDN1,EGFR,EGR1,FAM189B,FOS,FOSB,FOXO1,HEY1,HEY2,HIF1A,HMOX1,ICAM1,INHBA,IRS2,ITGA5,JAG1,LDLR,MCM6,MCM7,MYC,NOTCH1,NOV,NOX1,PPARG,SERPINE1,SV2A,TERT,TGFB3,THBD,TIMP1,VEGFA
GNA15		enzyme			0.0459	ACKR3,ACTA2,ADARB1,AKAP12,C3,CEBPD,CTH,DDIT3,ELOVL2,FHL2,FMO1,FOSL1,GADD45A,GBP2,HES1,HLA-E,HMOX1,HSD3B7,IL6,MAP2,MINOS1-NBL1/NBL1,MYC,MYH11,NPR3,PFN2,PLAT,PRRX2,RGS2,SCN2A,SLC29A1,SLC7A1,SOD2,TAGLN,TGFB3,THBD,TIMP1,TRIB3,UGDH,UNC5B
HOXA10		transcription regulator		-0.776	0.0467	ACTA1,ADM,APOE,ARL2,ARL4A,B3GALNT1,BCL2L11,CA3,CDKN1A,CFD,CSTA,CTSV,DBP,DDX19B,DKK1,DPP4,EGFR,EGR2,ERG,FAF1,FLT1,FZD1,FZD5,GAS6,HLF,HMBS,HNRNPL,HOXA11,HOXA5,ID2,IDH2,IGFBP3,IGFBP5,IL1R1,IRX3,KAT5,KCNAB1,KLF10,KRT15,KRT18,LAMA2,LEPR,LOC284023,MAPK12,ME1,MEIS2,MINOS1-NBL1/NBL1,MYCN,MYLK,NDRG2,NR4A1,NUDT3,NUP214,PIK3R1,RELA,RP2,SAT1,SLC27A1,SLC27A6,SNRPE,STK17B,THBD,TNFSF13B,TNXB,WNT4,ZFYVE9,ZNF22
A2M		transporter		-0.619	0.0468	ACLY,ATF4,ATF6,BCL2,CCND1,DDIT3,EIF2A,ERN1,FOSL1,FOXO1,GADD45B,GRIN1,ID2,IL6,LRP1,MAP3K5,MYC,PRLR,TRAF2,XBP1,XIAP
MDM2		transcription regulator	Inhibited	-2.383	0.0469	ATF3,BAX,BBC3,BCL2,BIRC5,CASP2,CCNA1,CCNA2,CCND1,CDK4,CDKN1A,CDKN2A,CLIP3,HIF1A,KAT2B,MDM4,MYCN,NKX3-1,POLH,RABAC1,RELA,SFN,SPRY2,TERT,THBS1,TIMP1,TOP2A,TP53I3,TP63
DKK1	-1.03	growth factor		0.351	0.0475	ACTA2,AXIN2,BACE1,BDNF,BIRC5,BMP4,CCND1,CDKN1A,CDKN2A,COL1A1,EPHB2,GATA3,KREMEN2,KRT18,LBH,MYC,PPARG,PRLR,RUNX2,SOX9,SP7,TAGLN,TBX3,TTYH1,WNT11
SIN3A		transcription regulator		-0.956	0.0475	ALDH6A1,BCL2,BDNF,CASP3,CCND2,CCNG2,COL1A2,CYP1A1,DDIT3,E2F2,ESR1,FBXO32,FOXP3,GADD45B,HOXA9,ING1,KLF10,MAD1L1,MYC,S100A9,SCN2A,SET,TERT,TMEM71,TP53BP1
MEN1		transcription regulator		-0.901	0.0476	CASP8,CCNB2,CCND1,CDK4,CDKN1A,FOS,FOXC1,FOXC2,GAS1,GLI1,HOXA9,HOXC6,IGFBP2,IRS2,MEIS1,RORC,RUNX2,TERT
TNFSF13		cytokine		-1.256	0.0476	BAX,BCL2,BCL2L1,BCL2L11,CCND2,CDC6,CDK4,CDK6,IGHG1,MAF,MCM2,MCM5,MCM6,MYC,POLE2,RB1,RPA3,XBP1
RPS6KB1	-1.113	kinase		-0.039	0.0476	ATP1A1,BCL2,BCL2L1,CCND1,CCNE1,CDKN1A,CFLAR,DHCR24,EIF1AX,HIF1A,IRS1,ISG15,MAPT,MUC1,MYH11,RB1,SERPINE1,SLC2A4
SET	-1.474	phosphatase	Activated	4	0.0476	ARL4A,BCL2L1,BET1,BRCA1,CEP83,CHEK2,DTYMK,FDPS,FTO,H2AFZ,MBD2,METTL14,MRPL22,MRPS30,PHIP,PTGES3,SLC16A7,SRP72
NR3C1	1.231	ligand-dependent nuclear receptor		1.513	0.0481	AATK,ABCA1,ABHD2,ABI1,ADM,AMIGO2,ANGPTL4,ANXA1,APOE,ARHGEF3,ATG4B,ATP1B1,ATP6AP1,ATXN1,B2M,BABAM2,BAG2,BAG4,BARD1,BAX,BCL2,BCL2L1,BCL2L11,BCL2L2,BDNF,BHLHE40,BIRC2,BIRC3,BMP2,BRCA1,C1QTNF4,CARD6,CASP7,CAV1,CCND1,CD83,CDC42EP3,CDKN1A,CDKN1C,CEBPA,CEBPB,CGA,CKAP2,CKS1B,COQ8A,CORO2A,CPEB4,CSRNP1,CSRNP2,CXCR4,CYP19A1,CYP2A6 (includes others),CYP2C19,CYP2C9,DAD1,DAXX,DBI,DBT,DDIT4,DEDD2,DMAP1,DNAJC15,…
Integrin		complex		0.842	0.0482	CCND1,ESR1,FOS,MMP14,MYC,SOCS3,VEGFA
SULF2	2.017	enzyme		-0.57	0.0482	AXIN2,BCL2,CCND1,COL2A1,GLI1,MMP13,NOG
JUP		other		0.269	0.0482	AXIN2,BCL2,MYC,NRCAM,PML,RNF8,SPINT1
XPO1		transporter		-0.958	0.0482	CCND1,CDKN1A,ERBB3,EWSR1,ICAM1,IGFBP3,MET
EDN1	-2.842	cytokine	Activated	3.437	0.0488	ACTA1,ACTA2,ADAM12,ADAM19,ANXA1,ANXA4,ANXA6,APLN,ATF6,BAG2,BCL2,BCL2A1,CCND1,CCR7,CDC25A,CDK1,COL1A2,COL7A1,COMP,CST3,CTGF,CTNND1,CXCR4,EDN1,EGFR,EGR1,FOS,FOSB,FOSL1,GAST,GRN,HBEGF,HCN2,HCN4,HEY1,HIF1A,HSPA8,ICAM1,IL6,INHBA,ITGA2,ITGA5,ITGAM,LEPR,MAP2K1,MBP,MCAM,MITF,MMP13,MYC,MYO9B,NCF1,PLCB4,PPARA,PRKCA,PTGER2,RAB3A,RAMP3,SDC1,SERPINE1,SLC1A2,SOCS1,SOCS3,THBS1,TIMP1,TPM2,TRPC6,TTN,VCL,VEGFA,VEG…
KDM5A	-1.263	transcription regulator		1.428	0.0493	ATP1A1,ATP1B1,CCND1,CCNE1,CHCHD3,COA3,COL1A2,COQ5,COX6B1,DLAT,DMPK,GRPEL1,HMOX1,HOMER1,MAP2K3,MAP2K7,MAPK4,MCM2,MCM3,MLYCD,MRPL12,MRPL17,MRPL58,MRPL9,MSTO1,MYL6B,NDUFA13,NDUFA2,NDUFA5,NDUFA9,NDUFS2,NDUFS4,NIT1,OPA1,PGD,PIM1,PMPCB,PSEN2,RPS6KB1,RYR1,SDHD,SOD2,TERT,TIMM50,TNNC2,TNNI2,TNNT1,TNNT2,TRIM72,UQCRQ
miR-26a-5p (and other miRNAs w/seed UCAAGUA)		mature microrna		1.376	0.0498	CCND2,CCNE1,CDK4,CDK6,CDKN1A,CDKN2A,EPHA2,HPGD,MAP2,MYC,PGR,PHF6,RB1
SP4		transcription regulator		0.404	0.0498	ADH5,ARC,BIRC5,CCND1,CDKN1A,CHRNA3,EGFR,FLT1,GRIN1,IL2RB,PDE6B,RELA,VEGFA
MEF2D	2.011	transcription regulator	Activated	2.523	0.0499	ACTA1,BACH2,BCL2L2,BDNF,CCND1,CCNE1,CDC6,CDK2,CDT1,CKM,COL1A2,CTGF,EGR2,FOS,FOSB,JUND,KLF2,MCM3,MCM5,MCM6,MT-ND6,NR4A1,PPARA,SLC2A4,SYK,TGFB3
GATA1		transcription regulator	Activated	4.779	0.0515	AGGF1,ALOX5,ANK1,ARHGAP4,BCL2,BCL2L1,BCL2L11,BIRC5,BTG2,CBX5,CCND1,CCND2,CDK2,CDK4,CDK6,CDKN2A,CEBPA,CHCHD6,CIR1,COPS5,CYB561D1,DUT,E2F3,EGR1,EPOR,FAM118A,FOSB,FSD1L,GART,GATA3,GNAS,GP1BA,HSPA9,IL6R,INHA,ITGA6,KIT,LEPR,MAP3K5,MBP,MCM3,MCM5,MECOM,MITF,MPL,MSH2,MSX2,MTHFD1,MYB,MYC,MYCN,NAB2,NFE2,NFIL3,NOP2,PIM1,PIM2,PLEK,PLXNA1,POLA2,POLD1,PSTPIP2,RAD54L,RBL1,RFC3,RFC4,RNF220,SASH1,SLC19A1,SLC24A1,…
MAP3K1	-1.361	kinase	Activated	2.771	0.0527	ATF3,BIRC2,BIRC3,CCND1,CSTA,DUSP1,EGR1,FAS,FOS,HMOX1,LDLR,MAN2B2,MMP13,MUC4,NOV,PGR,PPARD,PRDX1,SERPINE1,THBS1,TIMP1,TNFRSF10A,TOP2A
NGF		growth factor		1.963	0.0529	ACHE,AGRN,ASCL1,ASIC3,ATF3,BAX,BBC3,BCL2,BCL2L1,BCL2L11,BDNF,BTG2,CAV1,CCND1,CCR7,CD83,CDK1,CDK2,CDKN1A,CDKN2A,DHX9,DPYSL5,DRD2,DUSP1,E2F2,EGFR,EGLN3,EGR1,EGR2,EGR4,EHD4,ELK1,EPAS1,ETV4,FAS,FOS,FOSL1,GADD45A,GAL,GRIN1,GUCY1A3,HMOX1,IGF2,ITGA2,KCTD11,LDLR,LRP1,LRRFIP1,MAP2,MAPK8IP3,MT-CO1,MYC,MYCN,NAB2,NGFR,NR4A1,NTRK1,P2RX2,PPARG,RACK1,RELA,SCN2A,SH3RF1,SORT1,SQSTM1,STAT3,TRPV1,TRPV4,VEGFA
ZMPSTE24		peptidase	Inhibited	-2.074	0.0554	ATF3,BTG2,CDKN1A,CTSV,DDIT4,FGFR4,GADD45A,GADD45B,GHR,ICAM1,IGFALS,IGFBP3,IGFBP5,IL6,JAK2,LMNA,PPP1R3B,RGS16,SEC14L2,SESN1,SIRPA,SOCS1,SOCS2,SOCS3
CDKN1C	6.383	other	Activated	2.412	0.0576	CCND1,CDK2,CDKN1C,PARP1,RB1,RBL1
CYBA		enzyme	Activated	2.414	0.0576	CDKN1A,EPAS1,IL6,SERPINE1,SOD2,VEGFA
IKBKB		kinase	Activated	4.083	0.0581	ABCA1,AGER,AMPD3,ATF3,AURKB,BAX,BCL2,BCL2L1,BIRC2,BIRC3,BMP2,BRCA1,BRCA2,C3,CALCR,CASP8,CCL19,CCNA2,CCND1,CCR7,CDC25B,CDC6,CDKN1A,CEBPB,CEBPD,CKS1B,CLU,CSF1,CTGF,CTSB,CTSF,CXCR4,DUSP6,ECT2,EDN1,EGR1,FAS,FOS,FOXM1,FOXO1,FSCN1,FYN,GADD45A,GBP2,GCH1,GLI1,GM2A,GRN,H2AFX,HAS1,HIF1A,HLA-A,HMOX1,ICAM1,IGFBP2,IGFBP7,IL1A,IL6,IRF1,ISG15,KIF20A,KIF23,LMNB1,MBP,MMP13,MYC,NOCT,PCDH7,PLK1,PPM1D,RCAN1,REL,RELA…
PAF1		other	Activated	3.889	0.0584	ARL4A,BIRC3,FAM46A,HELZ2,HIST1H2AC,HIST1H2BD,HOXA9,ISG15,ISG20,OASL,PNP,RAET1L,SDC4,SERPINE1,SERTAD1,SNPH,SOD2,TAC3,ULBP2,ZC3HAV1,ZNFX1
GABPA		transcription regulator		-1.756	0.0607	ACHE,ATM,AURKA,BRCA1,CDK11A,CHRNE,FAS,HMOX1,LBR,LIG4,OXTR,PPARG,PRKDC,RB1,RRAS,SKP2,SPI1,XRCC5
NLRC5		transcription regulator	Activated	2.646	0.0627	B2M,HLA-A,HLA-B,HLA-C,HLA-E,HLA-F,HLA-G,IL6,PSMB9,TAP1
ZBTB33		other	Activated	2.813	0.0631	APAF1,BAX,BBC3,CDKN1A,FAS,MYC,RAPSN,TNFRSF10A
HDAC9		transcription regulator	Inhibited	-2.2	0.0631	BAX,BCL2,CCNB1,CEBPA,DLL4,KLF2,NR4A1,SLC2A4
GNA13		enzyme		1.97	0.0631	ACTA2,EGR1,FOS,MAP3K5,MYH11,TAGLN,TRPC6,VEGFA
FOXO4		transcription regulator	Activated	3.275	0.0684	BCL2L1,BCL2L11,CCND1,CCND2,CCNG2,CDC42EP3,CDKN1A,CTGF,DHCR24,GADD45A,GADD45B,HIF1A,JAG1,LEMD3,OVOL1,PSMD11,SERPINE1,SGK1,SOD2,VEGFA
ALKBH1		enzyme	Activated	2.236	0.0687	MT-CO1,MT-CO2,MT-CYB,MT-ND4,MT-ND5
NSUN3	-1.167	enzyme	Activated	2.236	0.0687	MT-CO1,MT-CO2,MT-CYB,MT-ND4,MT-ND5
NELFCD	-1.037	other	Inhibited	-2	0.0687	BSG,CCNB2,DLGAP5,MYBL2,TOP2A
CXCR1		g-protein coupled receptor	Inhibited	-2.236	0.0687	BAX,BCL2,BCL2L1,CCND1,CDK4
GAL3ST1		enzyme	Inhibited	-2.216	0.0687	GLS2,ITGA5,ITGA6,MBP,SLC38A3
BMP6		growth factor	Activated	2.518	0.0688	ACTA2,ADGRL2,ARHGAP18,BMP4,CDKN1A,CDKN2A,CTGF,E2F2,E2F3,EPHX1,FOSL1,GNB4,HBEGF,HMOX1,IBSP,ID2,IL1A,IL6,INHBA,ITGA5,MATN2,MMP13,MYCN,NOG,PMEPA1,PMP22,SAP30,SEMA3A,SERPINE1,SMAD7,SNAI1,TAGLN,TIMP1,TLX2,VCL,VEGFA,XBP1
CTNNB1		transcription regulator		1.921	0.0738	ABCD4,ACAP1,ACTA2,ACVR2A,ADGRG2,ADRA2C,AGRN,ALCAM,ALDH1A3,ANXA1,AOC3,APCDD1,APOD,AR,ARFGAP3,ARL4A,ASCL2,ATM,AXIN2,BACE1,BBC3,BCAP31,BCL2,BCL2L1,BCL2L11,BHLHE40,BIRC5,BMP1,BMP2,BMP4,BMP7,C14orf37,CA3,CACNA1G,CASP7,CCNA1,CCNA2,CCND1,CCND2,CCNE1,CDH11,CDK7,CDKN1A,CDKN2A,CEBPA,CENPM,CFD,CLDN2,CLU,CNR1,CNTFR,COL1A1,COL27A1,COL2A1,CRAT,CRIP1,CRYBG1,CST4,CTGF,CTNND2,CTSF,CXXC4,CYFIP2,CYP19A1,CYP1A1,CYP2…
miR-199a-5p (and other miRNAs w/seed CCAGUGU)		mature microrna	Inhibited	-3.2	0.0767	ACTA1,ACTG2,BIRC5,C3,CDKN1A,COL1A1,HIF1A,IFI27,ISG15,ITGA1,ITGA3,JAG1,KLF2,LIN7C,MUC4,MX2,MYH11,NECTIN1,NEDD9,PADI4,RND1,SET,TAGLN,TGFB1I1,TGFBR1,TMPRSS2,WNT5B,ZBP1
JUN		transcription regulator		1.82	0.0767	ACAT2,AKAP12,ANGPTL2,ANXA1,APEX1,APOE,AR,ATF3,AXL,BAX,BBC3,BCL2A1,BCL2L11,BCL9,BDNF,BIRC2,BIRC3,BRCA1,CA3,CAV1,CCNA2,CCND1,CCND2,CD14,CD247,CD274,CDC20,CDK1,CDKN1A,CDKN2A,CFLAR,CGA,CLDN2,CLU,COL1A1,COL1A2,CSF1,CSTA,CTGF,CTSL,CXCL16,CYGB,CYP19A1,CYP2J2,CYP8B1,DIO2,DKK1,DNMT1,DROSHA,DUSP1,DUSP5,DUSP6,EDN1,EGFR,EHD4,EPHX2,FAS,FLNC,FOLR2,FOS,FOSL1,FOXC1,FTH1,GAS6,GDNF,GPT,GTF2B,HES1,HLA-B,HLA-G,HMOX1…
ARHGDIA		other		-1.89	0.0768	AR,ESR1,FOS,NR3C1,SCNN1B,SCNN1G,SNAI1
LTBP1		other	Activated	2.802	0.0804	ACAN,BCL2L1,BCL2L11,COL2A1,GATA3,ICAM2,PIM1,PIM2,SERPINE1,SMAD7,SOX9,ZNF512B
DTX1	1.306	transcription regulator	Inhibited	-2.145	0.0804	APPL1,CD82,CEP55,DUSP6,EGR1,MAP3K1,NAE1,NRIP3,SNAI1,SPRY4,TNFSF9,VEGFA
MALSU1	-2.103	other	Activated	2	0.0813	MT-CO1,MT-CO2,MT-ND4,MT-ND6
PDE3A		enzyme		-1.977	0.0813	CCND1,CDKN1A,CREM,DUSP1
RPL22		other	Inhibited	-2	0.0813	BAX,BBC3,BCL2L11,CDKN1A
NQO1		enzyme	Inhibited	-2.009	0.0847	BAX,BCL2,BCL2L1,BIRC2,BIRC3,BIRC5,C5AR1,CCND1,CDKN1A,CEBPA,CFLAR,CXCR4,KIT,SPI1,TP63,XIAP
FOXC1	2.865	transcription regulator	Activated	2.377	0.0871	BCL2L11,CXCR4,DLL1,FOXO1,LFNG,MSX2,NOTCH1,RUNX2,TBX1,TCF15
HDAC5		transcription regulator	Inhibited	-2.08	0.0933	ACSL1,ACTA1,ACTA2,ARC,CASP8,CDK7,CDKN1A,CKM,CPT2,HES1,KLF2,LMOD2,MAP3K3,MMD2,MYC,NR4A1,PPARA,PPARG,PYGM,RAD23B,SLC2A4,TAGLN,TNFRSF1A
RETNLB		other	Activated	2.138	0.0937	ACTA2,BMP1,CASP3,COL1A1,COL1A2,CTGF,DNER,E2F7,FGFR1,FZD1,FZD6,HEY1,IL13RA1,IL4R,IRS1,IRS2,KLF15,LMNB1,MID1,MYC,NR4A1,PLA2G15,SOCS2,STK17B,STOM,TERT,THBS4,TIMP1,UBE2C,UBE2T
LXR ligand-LXR-Retinoic acid-RXRα		complex	Activated	2.426	0.0939	ABCA1,ABCG1,ABCG8,APOE,PLTP,SCARB1
CSF3		cytokine		1.987	0.0947	ARHGEF10,BAX,BCL2,BCL2L1,BIRC3,BIRC5,CCND2,CCNE1,CCR7,CD14,CD177,CDK2,CDK4,CDK6,CEBPA,CEBPB,CEBPE,CST3,CXCR4,DUSP6,EDN1,EGR1,EGR2,ENTPD1,ERAP2,FCGR1A,FOS,GADD45A,GADD45B,GDNF,HLA-DPA1,HLA-DRB1,HMOX1,HOXB7,HOXC9,HSPD1,ICAM1,IK,IL6,IL7,ITGAM,KIT,MET,MPO,MYC,NFIL3,PIM1,PLSCR1,PPARG,PRKCA,RAB27A,RORC,S100P,SOCS1,SOCS3,SPI1,STAT3,TLR5,TNFAIP3,TNFRSF1A,VEGFA,YPEL3
Tgf beta		group	Activated	3.738	0.0958	ABCA1,ACKR2,ACTA2,ADAM12,ANGPTL4,AOC3,BCL2,BCL2L1,BECN1,BHLHE40,CALCR,CASP8,CCND1,CCND2,CCNE1,CCR7,CDH11,CDK2,CDK6,CDKN1A,CDKN2A,CFLAR,CIITA,CLU,COL1A1,COL1A2,COL7A1,CSF1,CTGF,CXCR4,DLX2,EDN1,EGR2,FOS,FOXP3,FSCN1,FSTL1,FURIN,GADD45B,GATA3,HEY1,HMOX1,HSPG2,IGFBP3,IGFBP5,IL1A,IL6,ITGA5,JAG1,KLF10,LCAT,LIF,MAF,MERTK,MET,MIF,MMP11,MMP13,MN1,MUC1,MUC4,MYC,MYCN,NCR3,NEDD9,PDGFB,PLAT,PMEPA1,PTGER2,RNF11…
SMAD3		transcription regulator	Activated	3.246	0.096	ABI2,ACTA2,ADAM12,ADORA1,AXIN2,BCL2,BCL2L11,BMP2,C3,CCND1,CCND2,CCNE1,CCNG2,CD59,CDK4,CDKN1A,CDKN2A,CIITA,CKM,COL1A1,COL1A2,COL2A1,COL6A1,COL7A1,CTGF,CYP19A1,DOCK4,EDN1,EGR1,ESR1,FNDC5,FOS,FOXP3,FSTL3,FZD8,GADD45B,GAST,GATA3,GLI1,HBEGF,HEY1,HMOX1,HP,ID2,IL2RA,IL6,INHA,JAG1,JAM2,JUND,LEFTY1,MEF2D,MMP13,MSTN,MYC,NET1,PDGFB,PMEPA1,POR,PPARD,RUNX2,SERPINE1,SLC5A2,SLC5A5,SMAD7,SNAI1,SOX2,SPHK1,STAT3,T…
SAFB2		other	Inhibited	-2.111	0.0966	B2M,BBC3,CNTNAP2,EIF4B,FOS,HLA-C,HLA-DPB1,HLA-E,MLLT3,PSMB9,UBE2B
MSX2	1.139	transcription regulator	Activated	3.101	0.1	AQP3,BMP4,CCND1,DKK1,EGR2,EPHA4,FOXE3,IBSP,MSX2,PPARG,SP7,TGFB3,TP63,WNT3A,WNT7B
MAPK7		kinase		1.775	0.101	ADRB2,BCL2A1,BCL2L2,BDNF,CCND1,DUSP1,EDN1,HMOX1,IL1A,IL6,KLF2,MEF2D,NOV,NR4A1,PLAT,PTGER2,STEAP4,THBD,TP63,VEGFA
FOXA1		transcription regulator	Inhibited	-2.354	0.103	ACTA2,ACTG2,ALDH6A1,ANXA1,AQP3,BEST2,BMP2,CDKN2A,DSCAM,DSE,ELK3,EPHX1,ERBB3,ESR1,FMN1,FNDC3B,FOXC1,FSTL1,GBP2,GLS,HNF1A,IL6,JAG1,KDM4B,LIN52,LYN,MLXIPL,MSH2,MUC4,MYC,MYH11,NRIP1,PALM2,PGR,PPARA,PPP1R14C,PRDM15,PRNP,RORA,RORC,RPRM,SFTPC,SLPI,SOX9,SPDEF,TAGLN,TAT,TCF7,TF,TFF3,TMPRSS2,TNFSF12,UST,WNT7B,XBP1
PTH		other		1.812	0.103	ANK3,BCL2,BHLHE40,BMP2,CCND1,CDKN1A,CEBPB,CGNL1,COL1A1,COL1A2,COL2A1,CREM,CSF1,CTGF,CXCR4,DUSP1,EGFR,EGR2,EIF4B,FGF23,FOS,FOSB,GALNT3,GNG12,IBSP,IGFBP3,IGFBP5,IL6,IL6R,LMNA,LRBA,MMP13,MSX2,MTFR1L,NDRG2,NFIL3,NR4A1,PHLDB2,RAP1GAP,RBM14,RGS2,RUNX2,SDC4,SLC2A4,SLC43A2,SLC9A3,SMAD7,SOCS3,SORT1,SRC,ST14,TFPI2,THBS4,VDR,WNT3A,WNT4
KLF3		transcription regulator	Activated	3.031	0.104	ABCF1,AGGF1,ALDH3B1,ALKBH7,ANK1,ANXA6,APOE,ARHGEF3,ARID5A,ATF4,BAHD1,BCAP29,BCL2,BCL2L2,BOLA1,C11orf24,C19orf44,CAMK2D,CCT3,CD93,CENPT,CEP170B,DMWD,DRG1,DYRK3,E2F2,E2F3,EPRS,ETAA1,FAM126A,FBXL12,FOS,GCNT1,GIT2,GLIPR2,GPD2,HBP1,HIST1H2AC,HNRNPDL,HNRNPH1,HPS1,IKBKAP,IL17RA,INTS4,ITGB7,JAK2,JKAMP,KLF12,KLF8,LTK,MAK16,MAN2A2,MAPK12,MATK,MBLAC2,MIF,MRPL3,MRPL34,MSTO1,MYADM,NDRG1,NSMCE1,NUDT8,OGFRL1,PD…
NOTCH4		transcription regulator		1.94	0.105	ACTA2,DLL4,HES1,HEY1,HEY2,IL2RA,MYH11,NOTCH1,RGS5,SERPINE1,TAGLN,TIE1
NEDD9	-3.05	other	Activated	2	0.105	ADM,ALOX5,ALOXE3,BHLHE40,BMP2,DDIT4,FOS,GDF15,ITGA2,KIT,LRP1,MMP14,PLAC8,PPP1R3B,SERPINE1,TF
SOX6	-2.58	transcription regulator	Activated	2.217	0.106	CALB2,CCND1,CDKN1A,COL2A1,FGFR3,HSPG2,MYC,RUNX2,SOCS3
TGFB3	1.229	growth factor	Activated	3	0.106	ACTA1,ACTA2,ACTG2,ADAM12,ADAM19,BCL2,BHLHE40,CD46,CD59,CDKN1A,CDKN2A,CLDN11,COL1A1,COL1A2,COL2A1,CTGF,CYP19A1,FOS,FOSB,HOXA2,JUND,LTBP2,MAPK11,MYO10,NOV,OCLN,PALLD,PLK1,SDC3,SERPINE1,SERPINE2,SMAD7,SNAI1,TAGLN,TGFB3,THBS1,TPM1,TSPAN13,VEGFA,XIAP
mir-8		microrna		-1.844	0.111	ABL2,ADAM12,BMP2,CDC25B,CLDN3,E2F3,FTH1,GEMIN2,HIF1A,HMOX1,HOXA5,LEPR,MAP3K1,MAPK12,PCDH10,PKD1,PMAIP1,PPM1F,PPP2R1B,RNF2,ROCK2,SEC23A,SIM2,SKP2,SNAI1,SOX2,SPRY2,TGFBR1,TIMP2,TOB1,UBE2D1,XBP1
TPM3		other	Inhibited	-2.236	0.116	ITGA1,ITGA3,TNFRSF10B,TNFRSF25,VEGFA
NELFE		other	Inhibited	-2	0.116	BSG,CCNB2,DLGAP5,MYBL2,TOP2A
TET1		enzyme	Activated	2.199	0.116	ARC,EGR2,EGR4,ESRRB,FOS,FOXP3,HOXA9,KLF2,MEIS1,SFN
SEMA7A	1.608	transmembrane receptor		1.897	0.116	BAX,CCNA2,COL1A1,COL1A2,CTGF,CTSB,EGR1,IL4R,NOV,TIMP1
AVP		other	Activated	2.957	0.118	ACTA2,ADM,APLN,ATF3,ATF4,ATP1A1,CCND1,CKM,CRHR1,EGR1,FOS,IL6,PRKCA,RRM2,RUNX2,S100A6,SCNN1B,SCNN1G,SP7
ANXA2		other	Inhibited	-3.212	0.118	BAX,CDK6,CDKN1A,FAS,GADD45A,IGFBP3,IL6,MYC,PPM1D,SESN1,SESN2,TNFRSF10B,TP53I3,ZMAT3
PTTG1		transcription regulator	Activated	2.254	0.118	ATM,BCL2,CCNA2,CCNB1,CCND1,CDKN1A,HIF1A,MLH1,MYC,SNAI1,SOX2,TLK1,UBE2B,VEGFA
NCOA3		transcription regulator		-1.777	0.119	BCL2,CCDC80,CCND1,CCNE1,CDC25A,CDC6,CDK2,CDKN1A,CEBPA,CYP1A1,EOMES,FOXM1,GJB2,HMOX1,IGFBP3,IRF1,IRS1,LDHA,MCM7,MNAT1,MTA3,MYH11,PGR,PPARD,PPARG,SLC16A3,TAGLN
MEF2C		transcription regulator		1.831	0.12	ACTA1,ATF3,ATP2A1,BACH2,BDNF,CACNA1C,CDKN1A,CKB,CKM,COL1A1,COL1A2,COL2A1,EGR2,FOS,FOSB,IBSP,JUND,KCNJ2,KLF2,LMOD2,LOC102724428/SIK1,MEF2D,MMP13,MYLPF,NFATC2,NR4A1,PDLIM3,PPARA,PTPRB,RUNX2,SCN5A,SLC2A4,SP7,SRPK3,SYK,THEM5,TNNI2,TNNT1,TNNT2,TPM1,TTN
Pkc(s)		group	Activated	2.332	0.123	ABCA1,ADM,APLN,AQP3,ARG2,ARNT,ATF2,ATF3,ATF6,BCL11B,BCL2,BCL2L1,BCL2L11,BDNF,BIK,CACNA1C,CDC6,CDKN1A,CGA,CRHR1,CTGF,CTSB,CXCR4,CYP19A1,CYP1A1,CYP2A6 (includes others),DBP,DDIT3,DUSP1,EDN1,EGFR,EGR1,EGR2,ERN1,FAS,FOS,FOSL1,GADD45A,GADD45B,GPER1,GRHL3,HIF1A,HMOX1,HPGD,ID2,IGF2,IL6,IRF6,IRS1,ITGA5,KCNJ2,MAD1L1,MAP3K5,MMP13,NR4A1,NR4A3,OVOL1,PER1,PPARA,PPARG,PRKCA,PSCA,RB1,RBL1,RGS2,SCARB1,SERPINE1,S…
Smad		complex		1.845	0.126	ANGPTL4,CDKN1A,CDKN2A,COL1A1,COL1A2,CTGF,ID2,MYC,SERPINE1,SMAD7,VEGFA
NFkB (complex)		complex	Activated	4.754	0.127	ABCD3,ABCG1,ADAMTS9,ADORA2B,ADRA2A,ADRA2C,AGER,ALDH1A3,APOE,ATF3,ATP6AP2,B3GNT5,B4GALT1,BACE1,BAX,BBC3,BCL2,BCL2A1,BCL2L1,BCL2L2,BDNF,BECN1,BIRC2,BIRC3,BIRC5,BMP2,C3,CALB1,CAMK2D,CARD8,CASP7,CASP8,CCNB1,CCNB2,CCND1,CCND2,CCNH,CCR7,CD274,CD82,CD83,CDC25B,CDKN1A,CEBPB,CEBPD,CFB,CFLAR,CIITA,CLIP2,CLU,COL1A2,COL2A1,CRADD,CREB3,CREM,CRHR1,CSF1,CSNK2A1,CTGF,CXCR4,CYLD,DAD1,DAXX,DBP,DBT,DDIT3,DRD2,DUSP5…
LMX1B		transcription regulator	Activated	2.63	0.128	COL2A1,COL4A4,CORIN,HES1,NDUFA2,SIM2,SLIT2,UQCRQ
ANGPT1		growth factor		-1.792	0.129	ACTA1,ALCAM,APLN,BAX,BCL2,BCL2L1,BIRC5,CCND1,CDKN2A,DLL4,DUSP1,DUSP5,ICAM1,IL1R1,JAG1,VEGFA
CHD4	-1.492	enzyme	Inhibited	-2.236	0.129	ADORA1,ARC,CASQ1,CDKN1A,CHEK2,FAS,HMCN2,HMOX1,HOXA9,ID2,NCEH1,NGFR,NHLH1,OPRL1,RAD50,RIPK4,RORC,SMOC1,SPRY1,SQLE,SYDE1,TIMP2,TNNC2
miR-375-3p (and other miRNAs w/seed UUGUUCG)		mature microrna	Activated	2.403	0.14	C1QBP,JAK2,KIAA1524,MYC,PDK1,USP1
FOXF2		transcription regulator	Inhibited	-2.434	0.14	ACTA2,ACTG2,FOXF1,MYH11,PDGFB,TAGLN
EBI3		cytokine		1.828	0.14	B2M,CCND2,CDK4,CIITA,EOMES,FOS,GBP2,HLA-A,HLA-B,HLA-C,HLA-DMA,HLA-DMB,HLA-DPA1,ICAM1,IRF1,MYC,PIM1,RORC,TAP1
PCM1	-1.194	other	Inhibited	-2	0.144	CDKN1A,MCM3,MKI67,RB1
CKS1B	-1.312	kinase		-1.981	0.144	CCNA2,CCNB1,CDK1,CKS1B
THOC1	-3.125	transcription regulator	Activated	2	0.144	APAF1,BAX,BCL2L11,E2F3
NKX3-2	2.112	transcription regulator		1.953	0.144	COL2A1,FGFR3,RUNX2,SOX9
SLCO1B3		transporter		-1.96	0.144	BBC3,CDKN1A,GPT,SLCO2B1
UBR5		enzyme		-1.987	0.144	BAX,BBC3,CDKN1A,PMAIP1
CREB1		transcription regulator	Activated	3.319	0.149	AANAT,ABCA1,ACHE,ACVR2A,ADM,AK4,ALOXE3,ANGPTL2,APOE,AQP11,ARC,ARHGAP33,ARL15,ATF3,ATF5,ATP1A1,ATP2B4,ATP6V0B,ATP6V0D1,AURKA,BCAP29,BCL2,BCL2L1,BDNF,BHLHE40,BIRC5,BRINP2,BTG2,CACNA1C,CALB2,CAMKK2,CCNA1,CCNA2,CCNB1,CCNB2,CCND1,CDCA8,CDH11,CDK14,CDKN1A,CEBPB,CEBPD,CGA,CIITA,CPEB1,CREM,CRIM1,CSRNP1,CSRP2,CXCR4,CYFIP2,CYP19A1,CYP46A1,DIO2,DUSP1,ECM1,EDN1,EGR1,EGR2,EGR4,EHD4,ENTPD1,ERC2,ESD,FAM46A,FLT1…
Igm		complex		-1.984	0.152	BCL2,BCL2A1,BCL2L1,BCL2L11,BIK,BIRC5,CCNA2,CCND2,CDKN1A,CDKN2A,CFLAR,DAXX,EGR1,ELK1,FAS,IL2RA,JAK2,MYC,PIM1,POLH,TRAF1,TRAF5,UGCG,XBP1
WWTR1		transcription regulator		1.764	0.155	BMP2,CKM,COL1A1,CTGF,ICAM1,ID2,IL1A,IL6,LATS2,NF2,RUNX2,SERPINE1,SMAD7,SP7,TP63,UCA1
NREP	-1.942	other	Activated	2.607	0.157	ACTA2,ITGA3,ITGA5,PDGFB,PDGFRB,TAGLN,VEGFA
MAP2K1/2		group	Activated	2.901	0.159	ARC,ARG2,ATF3,BCL2L11,BDNF,C3,CCND1,CCND2,CDK1,CTGF,DDIT3,DUSP1,EGR1,EGR2,FOS,FOSL1,FOXP3,H2AFX,HMOX1,IL2RA,JAG1,MIR155HG,MYC,NOX1,PGR,PPARA,PRKCI,SCARB1,VEGFA
P38 MAPK		group	Activated	4.742	0.165	ABCA1,AGER,ANK1,ARG2,ATF2,ATF3,BAX,BBC3,BCL2,BCL2A1,BCL2L1,BDNF,BIRC5,BMP2,CAV1,CCL26,CCND1,CCND2,CCNE1,CCNF,CCNG2,CCR7,CD46,CD82,CD83,CDKN1A,CDKN2A,CEBPA,CEBPB,CEBPD,CFLAR,CRHR1,CTGF,CXCR4,CYP19A1,CYP1A1,DDB2,DDIT3,DIO2,DIO3,DUSP1,EDN1,EGR1,EGR2,ELK1,FAS,FBXO32,FDXR,FLNA,FOS,GOLGA2,HBP1,HIF1A,HMOX1,HOMER1,HP,ICAM1,IGFBP5,IL1A,IL2RA,IL6,INHBA,IRF6,ITGAM,JAM2,KCNB1,KLF15,LDB3,MIF,MITF,MMP13,MSH2,M…
JAK2	-1.863	kinase	Activated	2.067	0.165	ACE,ACER2,AKR1C3,BAX,BBC3,BCL2L1,BCL2L11,BMP7,CCND1,CCND2,CDC25A,CDKN1A,CDKN2A,CFLAR,DCXR,DHX40,EGR1,EPOR,ESR1,FOS,GBP2,GCNT2,ICAM1,IL6,IRF1,JAK2,LYN,MPL,MPO,MYC,OSM,PHLDA3,POP4,PSMB9,RIPPLY3,SET,SLC11A1,SOCS3,STAT3,TAP1,THBS1,TP53INP1,TRIB2,XIAP
Interferon alpha		group	Activated	3.918	0.165	ADAM19,ANKRD10,AQP3,ATF3,AUTS2,AXL,B2M,BCL2,BCL2A1,BCL2L1,BMP4,BTG2,C3,CASP3,CASP8,CCL19,CCNA1,CCND1,CCND2,CCR7,CD81,CD83,CD8A,CDC25A,CDKN1A,CIITA,CLTCL1,CMTR1,CTH,CYP2C9,DAXX,DDIT4,DEFB1,DRAP1,DUSP6,EGFR,EIF1,EIF2AK2,FAS,FBXO6,FCGR1A,FOS,GATA3,GBP2,GLI1,GLS,GPR180,HELZ2,HLA-A,HLA-B,HLA-C,HLA-F,HLA-G,HLA-L,ICAM1,IFI27,IFI6,IFIT1,IFNAR2,IL10RA,IL15RA,IL17RA,IL1R1,IL2RA,IL4R,IL6,IL6R,IL7,IRF1,IRF8,…
ARID1A		transcription regulator		1.937	0.174	BMP4,CCNB2,CCNC,CDKN1A,TERT
RARB		ligand-dependent nuclear receptor		1.791	0.181	ARHGAP4,ASCL1,BCL2A1,BIRC2,CASP7,CCNE1,CDKN1A,CDKN2A,DLG1,DRD2,EGR1,FOLR2,GADD45A,HLA-C,HOXA3,HOXA5,ICAM1,IFI27,IFIT1,IGFBP3,IL6,MAP2K3,MMP11,SLC10A1,SLC16A2,SSR4,TCEA1,THBD,UBA7,USP18,VEGFA,VEGFC
CEBPD	1.754	transcription regulator		1.981	0.182	BCL2A1,BIRC5,BRCA1,BRCA2,C3,CCNB1,CCNB2,CCND1,CD14,CDC27,CDKN1C,CEBPB,CEBPD,CLU,CXCR4,CYP19A1,CYP1A1,CYP2A6 (includes others),DDIT3,FBXW7,FOS,HIF1A,HP,IGFBP5,IL6,ITGAM,MBP,MITF,MMP13,MYC,NOX1,PPARG,RB1,VEGFC,XBP1
NCOR2		transcription regulator	Inhibited	-2.047	0.186	AR,AXIN2,BCL2,BIRC3,C3,CCND1,CDKN1A,CEBPA,CEBPE,FOS,IL6,KLF2,OSM,PGR,RELB,RORC,SRF
NDUFA13	1.046	enzyme		1.997	0.193	BCL2,BCL2L1,CCNB1,CCND1,CDK1,MYBL2
DAP3	-1.408	other	Activated	2.449	0.193	MT-CO1,MT-CO2,MT-CYB,MT-ND4,MT-ND5,MT-ND6
ECSIT		transcription regulator	Activated	2.728	0.196	CD83,CFLAR,HMOX1,IL6,NFKBIE,PIM1,RELB,SOD2,TLX2,TNFAIP3,TRAF1
Alpha catenin		group	Inhibited	-4.116	0.199	ADAM8,AXIN2,BCL2L1,BIRC3,CDH11,COL1A1,COL1A2,COL5A2,COL6A1,COL6A2,CTSB,CTSV,DKK1,ELK3,EPHA3,FSTL1,ICAM2,IGF2,IGFBP2,IGFBP7,IL6,IRF1,ITGA5,ITGAM,LAMA2,LYN,MMP11,MMP13,MYC,NKD1,NOV,RELB,S100A9,SGK1,SNAI1,SOCS3,STEAP2,STEAP4,THBS2,TIMP1,TNFAIP2,TNFAIP3
TCF7L1		transcription regulator		-1.772	0.201	ATF3,AXIN2,CCND2,EOMES,ESRRB,JAM2,KIT,NR5A2,PPARG,TBX3,TFCP2L1,TNFRSF19
TWIST1		transcription regulator	Activated	2.554	0.209	ACAN,ACTA2,ALCAM,APOD,AR,ASPM,BAX,BCL2,C3,CASP3,CBX2,CCDC3,CDKN1A,CDKN2A,CLU,COL1A1,COL2A1,COL6A1,EMILIN1,EMP3,ESR1,FAS,FAT4,FBN2,FGFR3,FMOD,FOS,FOSL1,FOXC2,FOXO1,GLI1,GPC1,HOXD10,IGFBP5,IL6,KCNN4,KIT,LMNA,MET,MFGE8,MXRA8,PRRX2,RUNX2,SDC3,SNAI1,SPHK1,SPOCK2,TCF3,TF,THBS2,TLL2,UNC5B,VEGFA
KAT2B	2.631	transcription regulator	Activated	2.125	0.214	B2M,CDKN1A,CKM,COL1A2,CTGF,EDEM1,FOXP3,GLI1,HLA-B,ISG15,KAT2B,KLF2,NR2C1,PRLR,PSG5,RB1
NANOG		transcription regulator	Activated	2.01	0.217	ALPPL2,BIRC5,CCND2,CCNL2,CDK6,CNOT7,EGR1,EOMES,ESRRB,FOS,FOSB,FOXD3,GATA6,GBX2,GLI1,GOLGA6A (includes others),GSC,HNRNPH1,JARID2,KDM4B,LEFTY1,LINC00094,LYN,MEIS1,MTF2,MYCN,NPIPA7 (includes others),NPTX1,NRIP1,PDCD4,PKD1P1,RAPGEF5,RIPPLY3,S100A6,SET,SMARCC1,SOX2,TBX3,TOB1,XIAP,YWHAE,ZFHX3,ZIC3
SAFB	-1.047	other	Inhibited	-2.688	0.221	B2M,BBC3,CDKN2A,CNTNAP2,EIF4B,FOS,HLA-C,HLA-DPA1,HLA-DPB1,HLA-E,HMOX1,HOXC6,ISG20,MLLT3,NEDD9,NOV,PSMB9,S100P,TBX2,UBE2B
CEBPA	2.02	transcription regulator	Activated	3.268	0.225	ACLY,ACSL1,ADCY7,AGPAT2,AKAP12,AKR1B10,AKR1C1/AKR1C2,AKR1C3,ANXA1,APCDD1,APLN,ARG2,ARL4C,ASCL1,ASPRV1,ATF4,BCL2,BCL2A1,BIK,BTG2,C3,CCNA2,CCNB2,CCND2,CD14,CDK4,CDKN1A,CEBPA,CEBPB,CEBPD,CEBPE,CFD,CKAP4,CNFN,COL1A1,COL1A2,COPS5,CRADD,CSF1,CXCR4,CYP19A1,CYP2A6 (includes others),CYP2C9,DLX3,EGR2,EPHA7,EPHX1,EVPL,F8,FCGR1A,FLT1,FOS,FOXM1,FOXO1,FZD1,GADD45A,GAL,GAS1,GATA6,GBX2,GCH1,GLI1,GLIPR1,GRHL3,H1F…
Mt2		other	Inhibited	-2.157	0.225	ATF3,CCND1,CEBPA,FOS,GPT,IL6,MYC,RELA,SERPINE1
GATA3	-1.051	transcription regulator		-1.756	0.236	ACBD4,ACTR6,ADM,AGPAT5,ANGPTL4,ASCL1,ASPRV1,BCL11B,BCL2,BCL2L1,BIK,CCND1,CDKN1A,CEBPA,CNFN,CXCR4,CXCR6,CYP19A1,DLX3,DRAM2,DTX1,EOMES,ERCC5,ERG,ESR1,EVPL,FOS,FOXP3,FSCN1,GATA3,GRHL3,HPS5,HSD17B1,IL17RB,IL2RA,IL6,IRF6,ITGAE,KIT,KMT2E,LOC102724788/PRODH,MAF,MMP11,MYC,MYO10,NF2,NFIL3,NKX3-1,NOTCH1,NR5A2,OVOL1,PALB2,PPARA,PPARD,PPARG,RAD50,RCAN1,RGCC,RPS6KB1,S100A9,SLC27A2,SLPI,SPI1,TWISTNB,VAPB,VSIR,…
TRADD		other	Activated	2.17	0.236	AR,BCL2A1,DNMT1,ICAM1,IL6,IRF1,RIPK2,RND1,TNFAIP2,TNFAIP3,TRAF1
Jnk		group	Activated	2.683	0.237	ABCA1,ACTA2,ADARB1,AGER,APLN,ATF2,ATG5,BAX,BCL2L1,BCL2L11,BIRC3,BIRC5,BRCA1,CASP3,CCND1,CCNE1,CCR7,CD83,CDK4,CFLAR,CLDN2,COL1A1,CTGF,CXCR4,DDIT3,DKK1,DNMT1,DUSP1,EDN1,EGR1,FAS,FBXO32,FOS,FOSB,GADD45A,GDF15,GDNF,HES1,HMOX1,ICAM1,IL1A,IL2RA,IL6,ITGB7,JUND,MIR155HG,MMP13,MMP14,MSH2,MT-CO2,MYC,NCF1,NR4A1,OCLN,PDGFB,PLAT,PLSCR1,PPARD,PPM1D,RAD51,RARG,SERPINE1,SESN2,SOCS3,SOD2,SP7,TERT,TIMP1,TNFRSF10A,…
miR-135a-5p (and other miRNAs w/seed AUGGCUU)		mature microrna	Activated	2.207	0.24	APC,JAK2,PPARG,RUNX2,TRPS1
DRD1		g-protein coupled receptor		1.977	0.24	BDNF,EGR1,FOS,FOSB,HOMER1
ACE	1.382	peptidase	Activated	2	0.24	ACE,CTGF,LDHA,MDK,SERPINE1
FZR1		kinase		1.98	0.24	CCNB1,CCND1,CCNE1,HECW2,SKP2
ELK3	-1.225	transcription regulator		-1.981	0.24	EGR1,FOS,HMOX1,SERPINE1,SRF
IRF1	3.533	transcription regulator	Activated	2.391	0.241	ADAM8,B2M,BAX,BCL2,BRIP1,CASP2,CASP3,CASP7,CASP8,CCL19,CCNB1,CCND1,CD274,CDK2,CDK4,CDKN1A,CFB,CIITA,CXCL16,DST,E2F3,EIF2AK2,ERAP1,FOXP3,GBP2,HLA-G,IFIT1,IL17RA,IL6,IL7,IRF1,ISG15,JAK2,LIG4,MYB,MYC,NFE2,NSMCE2,OAS1,PCDH7,PDCD1LG2,PLA2G16,PML,POLH,PSMB10,PSMB9,SLPI,SOCS1,SPI1,STAT3,TAP1,TAP2,TERT,TNFSF13B,TRIM21
BMP2	5.719	growth factor	Activated	2.943	0.241	ACAN,ACTA2,ADAMTS7,ANAPC2,ASCL1,ATF6,BCL2,BCL2L1,BHLHE40,BMP2,BMP2K,BMP4,BSG,CALB1,CCND1,CDK4,CDKN1A,CLDN3,COL1A1,COL1A2,COL2A1,CREB3L1,CSF1,CYP19A1,DKK1,DLX2,DLX3,EPHX2,FGFR1,FOS,FOSB,FOXO1,FZD1,GADD45B,HEY1,IBSP,ID2,IGFBP5,KLF10,MATN1,MMP13,MRAS,MRE11,MSX2,MYC,NKX3-2,NOG,NOTCH1,PPARG,RUNX2,SMAD7,SOSTDC1,SOX2,SOX6,SOX9,SP7,SPINT1,TAGLN,TBX2,TG,TIMP1,TLX2,TNNT1,TOB1,VDR,VEGFA,WDR5,WNT4
Nfat (family)		group	Activated	2.473	0.245	B4GALT1,BCL2,CALCR,CCND1,CFLAR,DAAM1,DOCK10,EGR2,EHD4,ELL2,FAS,FGF18,FOXP3,HBEGF,ICAM1,LBH,NUS1,PDCD1LG2,PDE3B,PDGFB,PLPP1,RCAN1,RELB,RGS3,SAMD4A,SDC4,SERPINE1,SLC7A1,SOD2,TNNT2,TRAF1,TUBB3
AGT		growth factor	Activated	2.269	0.248	ACAT2,ACE,ACTA1,ACTA2,ADAM12,ADAM23,ADM,ADORA2B,AGER,ANK3,ANXA1,APLN,ARID2,ATF3,ATP1A1,ATP1B1,BAX,BCL2,BDNF,BECN1,BRCA1,CACNA1C,CASP3,CASP8,CAV1,CCND1,CCND2,CCNE1,CCR7,CDC25A,CDK1,CDK4,CDKN1A,CDKN2A,CIT,COL11A2,COL1A1,COL1A2,COL6A1,CREM,CTGF,CYP19A1,CYP2C9,CYP2J2,CYTH3,DDAH2,DLL4,DUSP1,EDN1,EGFR,EGR1,FBXO21,FCGR1A,FDXR,FLT1,FOS,FRAT2,GCH1,GFPT1,GRIN1,GSTM5,HBEGF,HES1,HEY1,HIF1A,HMOX1,HOXA9,HSPG2,…
COL6A1	1.043	other	Activated	2.447	0.253	AK1,CKM,COL6A6,ENO3,ROCK1,TNNI2
HSPG2	3.396	enzyme		1.969	0.253	ACAN,ACTA2,BECN1,COL2A1,FGFR3,SQSTM1
CHUK	-1.002	kinase	Activated	3.292	0.269	ACKR3,AMPD3,ATF3,BCL2L1,BMP2,C3,CCL19,CCL21,CCNB1,CCND1,CDC25A,CDKN1A,CEBPB,CEBPD,CHUK,CLU,CRLF1,CSF1,CTSB,CTSF,DNMT1,DUSP6,EN2,FAS,FOS,FOXC2,GADD45B,GBP2,GCH1,GM2A,GRN,HES6,HEY1,HEY2,HLA-A,HMOX1,ICAM1,IL1A,IL6,ISG15,ITM2B,KLF10,MMP13,MYC,NOCT,NOTCH1,NOV,OVOL1,PCDH7,PLK1,PLSCR1,RB1,RCAN1,RELA,RELB,RGS16,SERPINE2,SGK1,SLC16A2,SNX10,SOCS3,SQSTM1,SRC,TGFA,TNFAIP2,TNFAIP3,TNFSF13B,TP63,VEGFA,VEGFC
CYP2J2	-1.347	enzyme		-1.941	0.269	BCL2,BCL2L1,CD82,CYP2J2,EGFR,ICAM1,IL6,PPARG
miR-146a-5p (and other miRNAs w/seed GAGAACU)		mature microrna		1.813	0.27	ATOH8,BLMH,BRCA1,CCNA2,CDKN3,CHUK,CXCR4,EGFR,IL1R1,IL1RAP,IL1RL2,IRAK2,KIF22,MBP,MCM10,MCPH1,METTL7A,MMP16,NOVA1,PBLD,PDIK1L,POLE2,PRR15,RAD54L,RELA,SDCBP2,SYT1,TIMELESS,TRAF6,TRIM14,VWCE
mir-223		microrna	Activated	2.338	0.274	ABCA1,ACTA2,ALCAM,AMPD3,ASPRV1,ATM,BST1,C5AR1,CACNA2D2,CARM1,CD274,CD93,CSF1,EGR2,EMP1,FAM198B,FAM20C,FBXW7,GFPT1,GSTM5,ICAM1,ID2,IL1A,IL6,INPP5J,KIF1BP,MMP13,MMP25,NDRG2,NLRP3,PADI4,PARP1,RASGRP4,S100A6,S100A9,SCARB1,SLC16A7,SLC29A1,SLC2A4,SLC39A1,SMARCD1,SOAT1,STAT3,TOB1
ADAMTS12		peptidase	Inhibited	-2.36	0.277	ALDH1A3,HPX,IL6,MID1,MMP13,S100A6,S100A9,SOX9,TAGLN,TNFAIP2
DACH1		transcription regulator	Inhibited	-2.043	0.282	BMP4,CDC25A,CDKN1A,EGR1,FGFR1,FOS,IGFBP3,IL6,RAD51,RELN,SERPINE1,SOX2,STC2,TNFAIP3
STK11		kinase		1.89	0.289	ACE,ADGRE2,ALCAM,ATF3,AVIL,BCL7B,BMP5,CCNA2,CCND1,CD274,CDKN1A,CYP4F8,DOCK4,ELOVL2,ETV4,FOSL1,GADD45A,GADD45B,HEMGN,HIF1A,HILPDA,HOXC11,IGFBP5,IL1A,IL1RAP,IL2RB,IL6,INIP,ITGB3BP,KLF12,KLHL29,MCAM,MED26,MYC,NCAM2,NEDD9,NET1,NPEPL1,NRCAM,PAK5,PSG9,RASGRP1,RB1,SERPINE1,SERPINI1,SNAI1,SORL1,STK17B,TESMIN,TGFA,TNFAIP3,TOP2A,TTYH1,TUBE1,TWF2,VAV3,VEGFA,VIPR2
TNFRSF17		transmembrane receptor	Activated	2	0.301	BAX,BCL2,BCL2L1,ICAM1
FSTL1	1.979	other		1.98	0.301	FSTL1,GDF15,IL6,OSM
GRM1		g-protein coupled receptor		-1.982	0.301	BIRC5,GRIN1,HIF1A,OPHN1
CEBPB	2.764	transcription regulator	Activated	2.987	0.302	ACTA2,AKR1B10,AKR1C3,ANTXR1,APCDD1,APLN,ARL6,ATM,ATR,BCL2,BCL2A1,BCL2L1,BDNF,C3,CCNA2,CCNB2,CCND1,CCND2,CCNE1,CD14,CDC25A,CDC25B,CDC42EP3,CDC45,CDC6,CDH3,CDKN1A,CDT1,CEBPA,CEBPB,CEBPD,CFD,CLPP,COL1A1,COL1A2,COL5A2,COPS5,CXCR4,CYP19A1,CYP1A1,CYP2A6 (includes others),DDB2,DDIT3,DHRS1,DHX9,DLX3,DMWD,E2F3,ENTPD2,EPHA7,F8,FAS,FBXO32,FHL2,FOS,FTL,FZD1,GADD45A,GAS1,GLIPR2,GNAS,HIST1H4H,HIST1H4J,HLA-A,HP…
TET2		enzyme	Activated	2.333	0.304	ADAM8,ADORA2B,BCL2L11,BHLHE40,C5AR1,CA8,CYP2S1,DCAF1,ESRRB,FAM129B,FOXC1,FOXP3,HS6ST1,IL1R1,ITGA2,KLF2,LXN,MAFF,MAP4K3,MMP13,MTSS1,NCKAP1,NFE2,ORAOV1,PDGFRB,PXDC1,RAB44,RND3,RNF144A,SH2B3,SLC4A11,SLC6A8,SORL1,SPINT1,TGFA,TIMP1,TRIB2,TRIOBP,XYLT1
RAC1		enzyme		1.968	0.31	ACTA2,ATF3,CCND1,CDC25A,CIITA,CKM,COL1A2,COL2A1,CTGF,CYLD,DPYSL2,DUSP1,DYRK1B,ESR1,FAS,FOS,FOSL1,HIF1A,HMOX1,ICAM1,IL6,IL6R,ITGA6,MMP13,MMP14,MYC,NF2,PAK1,RAC3,SLC5A5,SOD2,SOX6,SOX9,SRF,STAT3,VEGFA
MSTN	5.915	growth factor		1.806	0.316	ACTA2,ATG4B,CDK2,CDKN1A,CKM,CTSV,FBXO32,HIF1A,HIST1H4C,IGF2,IGFBP3,IGFBP5,IL6,INHBA,KLF10,MAP1LC3B,TRIM63,VEGFA
IFNG		cytokine	Activated	3.425	0.318	ABCA1,ABCA6,ABCD3,ABI1,ACLY,ACSS1,ACTA2,ADAMTS8,ADAMTS9,ADCY7,ADGRG2,ADM,ADORA1,ADORA2B,ADRA2A,AGER,AGRN,AIF1L,ALDH1A3,ALDH1L1,ANGPTL4,AQP11,ARC,ARFGAP3,ARG2,ARL6,ASCL1,ATF3,ATF4,ATG3,ATG5,ATP1A1,ATP1B1,AUTS2,B2M,BAX,BBC3,BCAN,BCL2,BCL2A1,BCL2L1,BCL2L11,BCL2L2,BDNF,BECN1,BIRC2,BIRC3,BRCA2,BRIP1,BST1,C10orf10,C2,C3,C5AR1,CALB1,CALB2,CALCOCO2,CARD6,CASP2,CASP3,CASP7,CASP8,CAV1,CCL19,CCL26,CCL28,CCN…
IKK (complex)		complex		1.948	0.321	BCL2,BCL2L1,BIRC3,CCND1,CFLAR,ICAM1,MYC
NFIA		transcription regulator	Activated	2.408	0.321	CYP2A6 (includes others),EFNB1,PKLR,RP2,RUNX2,SFTPC,SLIT2
TFEB	3.206	transcription regulator	Activated	2.687	0.322	ARSA,ATP6V0B,ATP6V1C1,CTSA,CTSB,CTSF,GNS,IL6,LAMP1,MCOLN1,NEU1,PSAP,TMEM55B,VEGFA
CARM1	-1.089	transcription regulator	Activated	2.208	0.322	C3,CCNB1,CCNE1,CDKN1A,CDKN2A,EPHX2,FOS,FTH1,FTL,GADD45A,ICAM1,MMP13,MYC,STC2
CaMKII		complex		1.941	0.323	BDNF,BIRC3,COL2A1,DLG1,FOS,IRF1,SLC2A4,SOX9
Collagen type IV		complex		-1.89	0.323	ACTA2,MMP14,MYC,RELA,SERPINE1,TAGLN,THBS1,TIMP2
SELPLG	7.079	other	Activated	2.309	0.324	BCL2A1,BST1,CDKN1A,CLK1,CXCR4,FOS,HCK,IL4R,ITGAM,RELA,SERPINB9,THBD
ASAH1		enzyme		-1.841	0.325	CCNB2,ELOVL2,ELOVL7,NR4A1,NR4A3,SCARB1,SMPD1,SPHK1,SPHK2,TSPO
F3		transmembrane receptor	Activated	2.685	0.339	CARD9,CASP7,CCNA1,CTGF,DOCK4,DUSP6,EGR1,FOS,FOXC2,ICAM1,IL6,ITGA2,ITGAM,KRAS,LCP1,MDK,SEMA3A,SERPINC1,SERPINE1,SPRY1,SPRY4,UBASH3B,VEGFA
INSR		kinase	Inhibited	-2.107	0.35	ACADVL,ACSL1,ACSL4,ACTA1,ALAD,ALDH2,ALDH6A1,ARHGEF2,ARL4A,ATF3,ATP5G3,ATP5O,ATP5S,BCL2A1,BIRC5,C2,CCND1,CCND2,CCNG2,CD83,CDC45,CDC5L,CDC6,CDK1,CDKN1A,CEBPA,CEBPZ,CFL1,CKMT2,CORO1A,CORO2B,CPT2,CRAT,CRY1,CS,CTGF,CTSB,CTSV,CXCR4,DCTN4,DEK,DIO3,DUSP1,EDN1,EGR1,EGR2,ETFB,ETFDH,FDPS,FLNC,FOS,FOXC2,FURIN,GADD45A,GAS1,GATA6,GCH1,GRN,H19,HBEGF,HELLS,HSD17B4,HSPD1,IFNAR2,IGF2,IL6,IRS1,ITGA5,KIFAP3,KIT,KLF1…
IKBKG		kinase	Activated	4.147	0.36	ACTA1,AMPD3,BAX,BBC3,BIRC3,BMP2,C3,CEBPB,CEBPD,CFLAR,CLU,CSF1,CTSB,CTSF,DUSP6,FOS,FOXC2,GBP2,GCH1,GM2A,GPT,GRN,HLA-A,ICAM1,IL1A,IL6,ISG15,NOCT,PCDH7,PPARA,PPARG,RCAN1,RELB,RGS16,SERPINE2,SGK1,SLC16A2,SLC5A5,SOCS3,TG,TNFAIP2,TNFAIP3,TPO,VEGFA
Mapk		group	Activated	2.126	0.361	ADA,ADAM12,APLN,ARC,BCL2,BCL2L1,BDNF,CCND1,CDKN1A,CEBPB,CFLAR,COL1A1,DBP,EGR1,ESR1,FOS,FURIN,HMOX1,HPGD,IL6,IRS1,ITGB7,MMP13,MUC4,MYC,NOX1,NR3C1,NR4A3,PER1,PPARD,RELA,RUNX2,SNAI1,TUBB3,VEGFA
EIF3E	-2.164	other		1.789	0.362	APLP1,BCL2L1,CCND1,CCNF,CDCA8,EPAS1,MAD2L1,PCDHGB1,PCDHGC3,RAD54L,SCARF1,SMC2,SNAI1,THBS1
miR-27a-3p (and other miRNAs w/seed UCACAGU)		mature microrna	Inhibited	-2.055	0.362	ADORA2B,BAX,BBC3,CTNNBIP1,FBXW7,FOXO1,GCA,MMP13,NOTCH1,PKMYT1,PMAIP1,PPARG,SPRY2,ST14
KAT6A		enzyme		1.9	0.368	CDKN1A,HOXA11,HOXA2,HOXA3,HOXA5,HOXA9,HOXC11,HOXC13,HOXC6,HOXC9,HOXD10,HOXD11
SELP		transmembrane receptor	Activated	2.331	0.368	BCL2A1,BST1,CDKN1A,CLK1,CXCR4,GPT,HCK,IL4R,IL6,RELA,SERPINB9,THBD
MYOG		transcription regulator	Activated	2.003	0.371	ACACB,ACHE,ACTA1,CDKN1A,CHRNE,CKM,FBXO32,FOS,IGF2,SCN4A,TRIM63
ETV4	1.608	transcription regulator	Activated	2.3	0.371	ACTA2,ARID3B,B4GALT1,BAX,CAV1,CDKN2A,ETV4,GGT1,HPGD,MMP14,MUC4
PRKAR1A		kinase		1.769	0.374	CCND1,EGFR,ERBB3,PPARG,PRKACA,PRKAR2B,RAB25,RAP1A,SRF,VDR
NCOR-LXR-Oxysterol-RXR-9 cis RA		complex	Activated	2.36	0.376	ABCA1,ABCG1,ABCG4,ABCG8,APOA5,APOE,ARG2,MLXIPL,PLTP
Mt1		other	Inhibited	-2.178	0.376	ATF3,CCND1,CEBPA,FOS,GPT,IL6,MYC,RELA,SERPINE1
LOX		enzyme	Activated	2.449	0.379	BCL2,FLG,KRT10,MYC,PDGFRB,RELA,SNAI1,TP63
STK4		kinase		1.98	0.382	BCL2,FAS,FOXO1,GPT,IL6,PMAIP1,SFTPC
MTM1	1.479	phosphatase		-1.937	0.382	ATG4B,BECN1,CTSV,FBXO32,MAP1LC3B,NEDD4L,TRIM63
FLCN		other	Activated	2.379	0.384	BCL2L11,LEFTY1,MTERF1,NDUFB4,PRDM16,SERPINE1
NKX6-1		transcription regulator		1.787	0.384	HNF1A,MAFA,NR4A1,NR4A3,UBE2C,UNC5C
S1PR2		g-protein coupled receptor	Activated	2.385	0.384	ACTA2,FOS,ICAM1,PDGFB,SPHK1,TIMP1
Trp53cor1		other	Activated	2.236	0.385	BNC1,CITED1,NPTX1,NTN1,WNT3A
LMX1A		transcription regulator	Activated	2.236	0.385	CORIN,HES1,NDUFA2,SLIT2,UQCRQ
CERS2		transcription regulator		-1.982	0.385	CDKN1A,CERS5,DDIT3,SMPD3
TCF/LEF		group		-1.954	0.385	BIRC5,CCND1,MYC,RUNX2
MAPKAPK3		kinase		-1.982	0.385	BCL2,CDKN2A,DDIT3,MKNK1
PPBP		cytokine		1.98	0.385	PDGFRB,SERPINE1,SRF,VEGFA
TGFA	2.886	growth factor	Activated	2.4	0.387	BCL2L1,BIRC3,BIRC5,CCND1,CDKN1A,CEBPB,CTGF,EGFR,ESR1,FOS,GJB2,HSD17B1,ICAM1,IL6,ITGAM,MMP13,MUC4,PLAT,PRNP,RB1,SERPINB5,SERPINE1,SLC1A2,SLPI,TGFA,TLR5,VEGFA
LYN	-3.743	kinase	Inhibited	-2.106	0.387	BCL2,BCL2A1,BCL2L11,BDNF,BIK,BIRC5,C5,C5AR1,CCNA2,CDKN1A,CDKN2A,CFLAR,CSF1,DAXX,EGR1,FYN,IL1A,IL5RA,IL6,MITF,MYC,SOCS1,SOCS3,SPHK1,TGFB3,TRAF1,TRAF5
RETN		other	Activated	2.035	0.399	CTGF,EDN1,FOS,FURIN,HMOX1,ICAM1,IL6,LDLR,MMP14,PLAT,RELA,SERPINE1,SLC2A4,SOCS3,STAT3
ETS1		transcription regulator	Activated	2.8	0.406	ARHGDIB,ARL4C,BAX,BCL2L1,BMP4,BRCA1,CAV1,CCND1,CCNE1,CD14,CDK11A,CDK2,CDK6,CDKN1A,CDKN2A,CHUK,COL1A2,COL2A1,CST4,CTGF,EGR1,FBXL19-AS1,FGFR4,FLT1,FOXD1,FOXP3,HMOX1,HPGD,HS2ST1,HSPA6,HSPA8,ICAM1,ID2,IKZF2,IL2RA,IL2RB,ITGA10,ITGAE,MET,MMP13,MRPL9,MUC4,MYB,MYC,NCF1,NFIL3,NKX3-1,NPR1,PARP1,PHLDA2,PLAA,PML,PRIM2,PSEN1,RHOBTB3,RUNX2,SCAMP1,SEC23IP,SERPINB5,SERPINE1,SNAI1,SP100,SPI1,SYVN1,TGFA,TYMS,UBAP2…
NCOR1		transcription regulator		-1.89	0.408	CCNA2,CCND1,CD82,CDKN1A,CDKN2A,CEBPA,CEBPE,CGA,CREM,DBI,DDT,DHCR24,DUSP1,FXYD3,HOXC6,HP,IGFBP3,ME1,MRPS18B,MT1X,NDRG1,NKX3-1,OXNAD1,PMEPA1,PPARG,RELA,STEAP2,UQCRQ,ZFP90
IL27		cytokine	Activated	3.812	0.412	B2M,C10orf10,CCND2,CD14,CDK4,CEBPD,CFLAR,CIITA,CKLF,EGR1,EGR2,EOMES,FOS,FOXP3,GATA3,GBP2,HLA-A,HLA-B,HLA-C,HLA-DMA,HLA-DMB,HLA-DOA,HLA-DPA1,HLA-E,HPGD,ICAM1,IL15RA,IL1A,IL2RA,IL6,IRF1,ITGAM,MAF,MYC,PIM1,RORC,SOCS1,SOCS3,SPTBN1,TAP1,TNFRSF4,TNFSF13B
F2RL1		g-protein coupled receptor		1.99	0.414	ACTA2,BDNF,CASP7,CAV1,CTGF,DUSP6,FAS,FOS,GBP2,HBEGF,IL1A,IL6,IRF8,LIF,PSEN1,RARG,TGFA,TSPAN15,VEGFA,VEGFC
IL1B		cytokine	Activated	3.937	0.415	ABCD3,ACAN,ACHE,ACKR2,ACTA2,ADAM8,ADM,ADORA2B,ADRB2,AGER,AMPD3,ANGPTL4,ANTXR1,ANXA1,APOE,ARC,ASB7,ASIC3,ATF3,ATF4,ATF5,ATP1A1,B2M,BAX,BCL2,BCL2A1,BCL2L1,BIRC2,BIRC3,BMP2,BMP4,BTG2,C19orf25,C3,CABP1,CALB1,CASP3,CCL28,CCNJ,CCR7,CD14,CD274,CD82,CD83,CDKN1A,CEBPA,CEBPB,CEBPD,CFB,CFLAR,CIITA,CLIP2,COL1A1,COL2A1,CREM,CRHR1,CSF1,CSRNP1,CTGF,CTSB,CTSF,CXCR4,CYP19A1,CYP1A1,CYP2C19,CYP2C9,CYP8B1,DBI,DBP,DD…
RNASEL	-1.431	enzyme	Activated	2.327	0.424	CDKN1A,CTNND1,EIF2AK2,FAT4,ISG15,MT-CO2,NR3C1,PCDH7,TIAM1,USP18
LDL		complex	Activated	2.768	0.435	ABCA1,ABCG1,APOE,ARG2,ATF3,AXL,BCL2,BCL2A1,BCL2L1,BMP2,C3,CASP8,CCND1,CCR7,CDC27,CDK1,CDKN1A,CDKN2A,CFLAR,CLIP2,CREM,CTGF,CYP2C9,CYP2J2,DDIT3,DLL4,DNMT1,DUSP1,EGR1,EMB,FCGR1A,FDPS,FOS,FOSB,GAS6,GNAI1,HAS3,HIF1A,HMOX1,HSPA6,IBSP,ICAM1,IGFBP2,IGFBP3,IL10RA,IL17RA,IL1A,IL6,LDLR,LIMS1,LRP1,MKI67,MLH1,MMP14,MMP16,NCF1,NLK,NOX1,NPC2,NR4A1,NR4A3,PLAT,PMAIP1,PPARG,RABEP1,RCAN1,RND3,SCARB1,SERPINE1,SOCS1,…
UPF1		enzyme	Activated	2.138	0.436	BIRC3,ERG,IL2RA,LBR,LMNB1,PTBP2,SGK1,UPF3B
HIPK2		kinase		1.857	0.439	ANK1,AVIL,BCL2,BCL2L1,BDNF,CCND2,CDKN1A,CITED1,DIAPH3,EGR1,EPOR,GATA6,HIF1A,ITGA1,NOX1,NTRK1,RB1,SLC4A1,TMEM26,VEGFA,XPO7,ZFPM1
F10		peptidase	Activated	2.073	0.442	CTGF,EGR1,ICAM1,IL6,MIF,TNFAIP3,VEGFA
IL6	5.076	cytokine	Activated	2.423	0.458	ABCA1,ACKR2,ACVR2A,ADGRB1,ADORA2B,ANXA1,APOE,ARL4C,ARL6,ATF3,BAX,BBC3,BCL2,BCL2L1,BCL2L11,BDNF,BIRC5,BMP2,BTG2,BUB1,BUB1B,BUB3,C3,C5AR1,CALCR,CAPRIN1,CASP3,CASP7,CCNA1,CCNA2,CCNB1,CCNB2,CCND1,CCNE1,CCR7,CD14,CD46,CD82,CD83,CDC20,CDC45,CDC6,CDK1,CDK2,CDKN1A,CDKN2A,CDKN3,CEBPA,CEBPB,CEBPD,CENPA,CENPE,CES2,CFLAR,CHEK1,CIB2,CIITA,CLDN2,CLU,COL1A1,COL2A1,COMP,CRLF1,CSF1,CST3,CTGF,CTR9,CXCR4,CYP19A1,CY…
Actin		group		1.982	0.459	ARC,CAVIN1,FLNA,KCNB1,LPP
Ahr-aryl hydrocarbon-Arnt		complex	Activated	2.219	0.459	AHRR,BAX,CDKN1A,CYP1A1,FAS
SURF1	1.486	enzyme	Inhibited	-2.236	0.459	CPT2,MT-CO1,MT-CO2,PPARA,SLC2A4
PHB		transcription regulator		1.982	0.459	BAX,BCL2,BCL2L1,CYP19A1,RBL1
PRDX2		enzyme		-1.982	0.459	AR,BAX,FOXO1,FOXP3,ICAM1
PRKAA2		kinase	Inhibited	-2.065	0.464	ACOT7,ACTA1,ACTA2,ARHGDIB,ATP5G2,BAX,CDKN1A,CEBPA,DDIT3,DOCK4,EGR1,ELOVL2,ERN1,GATA3,HIF1A,IL6,KLHL29,LDHA,LMO4,MT-CO1,MYLK,NCF1,NDRG2,NFIB,NPEPL1,OAT,PAK5,PKLR,PPARG,PRDM16,SERPINI1,SNAI1,SORL1,TTYH1,ZDHHC9
EPHB1		kinase		1.987	0.469	EGR1,EGR2,FOS,SERPINE1
PPP3CB		phosphatase	Inhibited	-2	0.469	CDKN1A,FBXO32,GADD45A,TRIM63
miR-101-3p (and other miRNAs w/seed ACAGUAC)		mature microrna		1.987	0.469	ATM,MYCN,PRKDC,RNF2
IGFBP1		other		1.987	0.469	BCL2,BCL2L1,CEBPB,IGFBP3
MZF1		transcription regulator		1.993	0.469	AXL,MYB,PADI1,PRKCA
GCK		kinase	Activated	2.157	0.473	ACLY,ATP5C1,ATP5G2,CA5A,CCND2,CPT2,IRS2,PDK2,PKLR,TAT
ANXA1	-1.5	enzyme		1.832	0.473	ANXA1,ANXA4,CCR10,CSF1,CXCR4,IL2RA,IL6,ITGAM,RORC,TIFA
Pka		complex	Activated	2.378	0.474	ANTXR1,APOE,ARC,BAX,BIRC5,CAV1,CCNB1,CCR7,CD14,CDK2,CDKN1A,CEBPB,CREM,CTGF,CYP19A1,DDIT3,DUSP1,EDN1,EGR1,FOS,GHRL,HMOX1,HOMER1,IFI27,IFI6,IL6,IRF1,KCNB1,LDLR,MUC4,NCF1,NOX1,NR4A1,NR4A3,OXTR,PCSK1,PKLR,RGS2,SGK1,SIRT6,SLC1A2,SOX9,SPI1,TCF3
SNCA		enzyme	Inhibited	-2.01	0.477	AJAP1,BAX,BCL2L1,BDNF,BRCA1,CARMIL1,CASP3,CBLN4,CCDC80,CDC42EP3,CFL1,CHRM5,CIITA,CTSB,DDIT3,DHRS3,DNAJB9,DNAJC12,DRAXIN,EGFR,ERC2,GDNF,GRM2,GUCY2C,HES1,IL13RA1,IL6,IRF1,KCNJ11,KIF1A,MEF2D,NCF1,NECAB1,NOTCH1,NWD2,PBX1,PDZRN3,PLSCR1,PLXNC1,RAB3A,RPH3A,SERPINB1,SERPINE1,SHISA6,SLC18A2,STX1B,SYN3,TNFRSF19,TRIB3,TUBB3,VAT1L,VWA5B1,YWHAE,YWHAH
FUT8		enzyme		-1.915	0.502	ALDH2,FZD6,GAS1,GSTM5,MMP13,SMAD7,SQLE
LONP1		peptidase		1.937	0.51	ALDH1L2,C1QBP,CHCHD3,DLD,ETFB,GARS,HIST1H2BC,HNRNPA2B1,HSPA9,HSPD1,MARS,MRPS31,MT-CO1,MT-CO2,MT-CYB,MT-ND4,MT-ND5,MT-ND6,MTHFD2,SOD2,TRAP1
NOD1		other		1.956	0.514	CARD6,CYLD,DUSP1,IL1A,IL6,RELA
BID		other	Activated	2.433	0.514	C5AR1,CTSB,GPT,IL6,MT-CO2,TIMP1
FDFT1		enzyme	Activated	2.449	0.514	ABCA1,ABCG8,FDPS,LRP1,SCARB1,SQLE
RCAN1	1.221	transcription regulator	Inhibited	-2.804	0.533	ACTA1,BDNF,CCNA2,CCNF,CDK4,FOS,ICAM1,IL6,RCAN1
Retnla		other		1.953	0.547	ACTA2,HES1,JAG1,NOTCH1
AURKA	-2.252	kinase		-1.951	0.547	BCL2L1,CDKN1A,MYC,TERT
EPCAM		other		-1.993	0.547	CCND1,CDKN1A,FABP5,MYC
S1PR3	1.812	g-protein coupled receptor		1.987	0.547	ACTA2,FOS,ICAM1,TAGLN
ACE2		peptidase	Inhibited	-2	0.547	ACTA2,CTGF,IL6,SERPINE1
MAPK13	2.15	kinase		1.813	0.559	CDKN1A,FOS,IL6,PRDX1,PRMT5,VDR,VEGFA
MEF2		group		1.775	1	CKM,DLL4,KLF2,MYH11,NR4A1,PCDH10,SLC2A4
IFN alpha/beta		group	Activated	3.159	1	ARHGEF10,AXL,BAX,BCL2L11,CCR7,CD83,CXCL16,DAXX,HLA-A,IL15RA,IL6,IL7,IRF1,IRF8,SERPINB9,SLPI,SOCS1,TLR5,TNFSF13B,TRIM21
Fibrinogen		complex		1.944	1	ICAM1,IL6,ITGAM,MMP14
IL1		group	Activated	3.461	1	ACAN,ADRB2,AKR1C1/AKR1C2,ALDH3A1,APOE,AR,BAX,BCL2,BDNF,BHLHE40,BMP2,C2,C3,CCR7,CD59,CDKN1A,CEBPD,CFB,COL1A1,COL2A1,CSF1,CTSB,CTSL,CYP1A1,DUSP1,EDN1,EGFR,FAS,FOS,FTH1,FZD5,GAST,GDNF,GGT1,GLS,H19,HIF1A,HMGB1,HMOX1,HP,ICAM1,IL1R1,IL2RA,IL2RB,IL4R,IL5RA,IL6,IL7,INHBA,IRF1,ITGAM,KIT,LDLR,LIF,LRAT,LRP1,MADCAM1,MAP2K3,MAP2K6,MMP13,MYC,NFATC2,NGFR,NOX1,NRP2,NTRK1,PDGFRB,PPARA,PPARG,RELA,RELB,RORA,RORC,RU…
cyclooxygenase		group	Activated	2.213	1	FOS,HMOX1,IL6,LIF,RGS2
Rar		group	Activated	2.433	1	AQP3,BCL2,CDKN1A,CEBPE,EGR1,MMP11,MMP13,NR2C1,SLC10A1
NMDA Receptor		complex	Activated	2.213	1	ARC,ATF3,BDNF,FOS,HOMER1
NCF1	3.905	enzyme	Activated	2.425	1	ACTA2,CD14,CDKN1A,HYAL3,ICAM1,SERPINE1,THBD
PXR ligand-PXR-Retinoic acid-RXRα		complex	Activated	2.425	1	CES2,CES3,CYP2A6 (includes others),CYP2C19,CYP2C9,GSTM2
FXR ligand-FXR-Retinoic acid-RXRα		complex		1.761	1	ABCG8,APOE,NR5A2,PLTP,PPARA,SCARB1,SDC1
Rxr		group	Activated	2.728	1	ABCA1,ANGPTL4,APOE,AQP3,BCL11B,BCL2,BMP7,CDKN1A,CEBPE,CYP2C19,CYP2C9,EFNA5,EFNB3,EMX1,FURIN,GADD45A,HR,IL6,MMP11,MMP13,MYC,NR5A2,PLTP,POR,PPARG,SLC10A1,TERT
HNF4α dimer		complex		1.974	1	CYP8B1,HNF1A,PCK2,PKLR
VitaminD3-VDR-RXR		complex	Activated	2.062	1	CALB1,CCNC,CD14,CDKN1A,FOXO1,GADD45A,IGFBP3,IGFBP5,PPARD,SERPINB1,THBD
Tlr		group	Activated	3.62	1	C5AR2,CCR7,CD83,DUSP1,HBEGF,HLA-A,ICAM1,ID2,IL6,IRF1,JAG1,NOTCH1,RGS16,RGS20,SEMA3A,SOCS1,SOCS3,SPHK1,TNFAIP3,TNFSF13B,ZC3H12A
IFN Beta		group	Activated	2.353	1	ATF3,BCL2,BCL2L1,CCR7,CD247,CD274,CD83,CDKN1A,CEBPB,CYP2C9,DPP4,DUSP1,EIF2AK2,ENPEP,HLA-A,HLA-B,HLA-G,IFI27,IFI6,IFIT1,IFNAR2,IL15RA,IL6,IRF1,ISG15,MSX1,MT-CO2,MX2,MYC,OAS1,OASL,PNPT1,PRKCA,SLC16A6,SOCS1,SPRY1,SPRY2,SPRY4,TGFBR1,TRIM14,USP18,ZBP1
TLR8		transmembrane receptor		1.942	1	CCR7,CD83,IL6,VDR
RNASE2		enzyme		1.769	1	CD300A,CD83,CSF1,IL2RA,IL6,IL7,OSM,TNFRSF1A,WNT3A
GNRH		group	Activated	2.23	1	ATF3,CGA,DUSP1,EGR1,FOS,SGK1
IL33		cytokine	Activated	2.479	1	ABCA1,ABCG1,ADORA2B,APOE,EGR2,EPAS1,FLT1,GATA3,HCK,HIF1A,IL17RB,IL6,ITGAM,JAG1,LEPR,NLRP3,PDGFB,REL,RELA,SCARB1,TFEC,TIMP1,ZC3H12A
PTF1A		transcription regulator	Activated	2.347	1	CALB2,CEL,CPA2,CTRB2,GBX1,GBX2,GRIK2,KIRREL2,MPPED2,NPHS1,PRSS3,RBPJL,SEZ6,TMEM86B
CA4		enzyme	Inhibited	-2.646	1	ACTA1,ANK1,CTRB2,DDIT3,HEMGN,KRT13,RHCE/RHD,SLC4A1
TLR7		transmembrane receptor	Activated	2.729	1	ATF3,BCL2,BCL2A1,CCNB1,CCR7,CD274,CD83,CDKN1A,CEBPB,DMXL2,HIVEP2,ICAM1,IFIT1,IL10RA,IL1R1,IL6,IRF1,ISG15,ISG20,MX2,PLAT,SOCS1,SOD2,TMEM154,TNFAIP3,TRIM38,TRPM2,ZC3H12A
IL12 (family)		group	Activated	2.329	1	ADAM19,AQP3,ATF3,BCL2,BCL2L1,BCL2L11,CD274,CFLAR,CTH,DDIT4,FOXP3,FURIN,GATA3,IL2RA,IL6,IRF1,IRF8,LAMP1,LIF,mir-342,NCR3,NFATC2,NFIL3,PIM1,PIM2,RORC,SERPINB1,SOCS2
Ifn		group	Activated	2.763	1	B2M,CASP8,CD83,EDN1,EIF2AK2,FAS,FOS,HIF1A,HLA-A,ICAM1,IFIT1,IL10RA,IL15RA,IL1R1,IL7,IRF1,IRF8,ISG15,ISG20,OASL,PML,PTPRJ,RNASEL,SECTM1,SERPINE1,SOCS1,SP100,TAP1,THPO,TLR5,TNFSF13B,TRIM21,TYMP,ZBP1
IFN type 1		group	Activated	2.264	1	BCL2,BCL2L1,EIF2AK2,IFIT1,IL6,IRF1,ISG15,OASL,PML,UBA7
Ifnar		group	Activated	3.232	1	AXL,B2M,C3,CD274,CD8A,EIF2AK2,GBP2,HLA-A,HLA-E,HLA-G,IL6,IRF1,IRF8,ISG15,ISG20,OAS1,OASL,PDCD1LG2,PNPT1,PSMB9,TAP1,TAP2,TGFBR1,TRIM21,UNC93B1,USP18,ZBP1
Pro-inflammatory Cytokine		group	Activated	2.013	1	ADM,APOE,CLU,CTNND2,HMOX1,HP,ICAM1,IL6,ITGA1,LIPG,NOV,NR4A1,SDC4,SOCS3,SPINT1,TIMP1
ICAM1	1.324	transmembrane receptor	Activated	2.878	1	ACTA2,FOS,HES1,HEY1,ICAM1,IL1A,IL2RA,IL6,MPO,MYC,NOTCH1,VEGFA
STAT3	1.724	transcription regulator	Activated	2.924	1	ACTA2,ADM,ALDH1A3,ANGPTL4,APEX1,ARG2,BCL2,BCL2L1,BCL2L11,BECN1,BIRC5,BOC,C5,C5AR1,CASP3,CASP7,CCNB1,CCNC,CCND1,CCND2,CCNE1,CD274,CD46,CD83,CDC25A,CDK1,CDKN1A,CDKN2A,CEBPA,CEBPB,CEBPD,CFB,CFLAR,CHEK1,CIITA,COL1A1,COL1A2,COPS5,CTGF,CTSB,CTSL,CXCR4,DDIT3,DKK1,DLL1,DNMT1,DNMT3B,DPP4,ECT2,EGR1,EGR2,EIF2AK2,EME1,EOMES,EPAS1,ESR1,FAS,FCGR1A,FFAR2,FLRT3,FLT1,FOS,FOXM1,FOXP3,FSCN1,GADD45A,GATA3,GBP2,GLIPR…
STAT1		transcription regulator	Activated	3.404	1	ABCA1,ALDH1A3,ALPK1,APOE,AXL,B2M,BAX,BCL2L1,BCL2L11,BIRC5,BTNL9,C1S,C3,CASP2,CASP3,CASP8,CCL19,CCND1,CCND2,CCNE1,CCR7,CD14,CD274,CDK2,CDKN1A,CEBPD,CFB,CIITA,CREM,DPP4,EDN1,EGLN3,EGR1,EIF2AK2,FAS,FCGR1A,FOS,FOXO1,FOXP3,FURIN,GATA3,GBP2,HAPLN3,HES1,HEY1,HIF1A,HLA-E,ICAM1,IFI27,IFI30,IFI6,IFIT1,IL15RA,IL1R1,IL6,IRF1,IRF8,ISG15,JAK2,JAKMIP3,KCTD12,MAFA,MUC1,MUC4,MYC,NFE2,OAS1,OASL,PARP9,PDCD1LG2,PDGF…
RIPK2	-2.087	kinase	Activated	2.202	1	ABCA1,ACSL1,CARD6,DGAT1,ICAM1,IL6,LDLR,LMO4,MEFV,PNPLA2,PPARA,PPARD,RALGDS,RASGRP1,SLC27A1,SLC2A6,SOD2,TRAF1
SCARB1	1.394	transporter		1.892	1	APOD,DDIT4,FABP3,FBXO32,FOXO1,IL6,LDLR,NLRP3,SESN1,TRIM63
CYP2E1		enzyme	Activated	2.376	1	C5AR1,CD14,COL1A2,HMOX1,IL6,NCF1
SOX4		transcription regulator		-1.88	1	AIF1L,ARNT,AZI2,B3GNT5,BAX,BBC3,BCL2,BIRC5,C19orf44,CHAC1,CNRIP1,DDAH2,EFNA5,EMB,EMP1,ENPEP,EOMES,EPG5,FFAR2,FOS,GPR171,H1FX,HDAC8,IFI30,IGF2,KDM7A,LUZP1,MAGI1,MAP4K5,MBP,MEX3A,MMP11,NOV,NREP,NUAK1,PARD6G,PITRM1,PNP,PPM1F,PXYLP1,RNF144A,SERPINE2,SLC17A8,SLC2A6,SNN,SNX10,SORT1,SPI1,STAG3,TAX1BP3,TCF3,TDRKH,THSD1,TIAM1,TMEM2,TNFRSF19,TUBA1A
CCL3		cytokine	Activated	2.207	1	FOS,IL6,ITGA5,ITGAM,STAT3
IRF8	2.893	transcription regulator	Activated	2.637	1	AHRR,ATF3,ATF7,B2M,BAX,BCL2L1,CASP3,CCR7,CD14,CD83,CDKN1A,CEBPA,CEBPE,CFB,CIITA,CREM,CUX2,CXCL16,EGR1,EGR2,FAS,FOS,ICAM1,IFI6,IL17RA,IL6,IRF8,ISG15,ITGAM,LIF,MAF,MAFB,MYC,NF1,OAS1,PCDH7,PML,TERT,TNFSF13B,TRIM21,ZFHX3
NEUROG3		transcription regulator		1.78	1	CTSV,DLL1,DLL4,ERBB3,HES6,INSM2,LHX4,MAFA,MNX1,NEUROD2,NHLH1,NTRK1,PCSK1,PSEN1,PSEN2,SEMA3A,XRCC1
TLX1		transcription regulator	Inhibited	-2.236	1	CDC6,CHEK1,MYB,NMI,ORC1,RAD51,SPI1
JAK1		kinase		1.962	1	BCL2L11,CD14,CDKN1A,EIF2AK2,FOS,HIF1A,HLA-A,HLA-C,HLA-F,ICAM1,IL4R,IRF1,PSMB9,SOCS3,TAP1,USP18
AIRE	5.471	transcription regulator	Activated	2.236	1	AKR1B10,BMP2,BMP4,FOXP3,ICA1,IGF2,MGAT1,S100A9,TFF3,TG
CTF1		cytokine	Activated	2.386	1	CEBPD,FOS,IRF1,IRS1,PNPLA2,PPARG,SOCS1,SOCS3,TIMP1
HAND1		transcription regulator	Inhibited	-2.433	1	DBI,EDN1,FLT1,HEY1,MLYCD,NOTCH1,TIE1
TLR4		transmembrane receptor	Activated	2.197	1	ACTA1,ADM,ARID5A,ATF3,ATF6,ATM,BAX,BCL2,BCL2L1,BMP2,C3,CASP7,CASP8,CCND2,CCR7,CD14,CD274,CDK6,CEBPD,CERS5,CFB,CFLAR,CLN3,DAXX,DLL4,DNMT3A,DOCK11,EDN1,FAS,FBXO32,GBP2,GDNF,HBEGF,HELZ2,HMGB1,HMOX1,ICAM1,IDH2,IL15RA,IL1A,IL2RA,IL2RB,IL6,INHBA,IRF1,IRF8,ISG15,ISG20,ITGAM,JAG1,LMO4,LYST,LZTFL1,MARCH3,MERTK,MET,METTL1,MIF,MT-ND6,MYC,NFKBID,NMI,NOTCH1,NR4A1,NR4A3,OASL,PAK1,PGR,PLAT,PLEK,PML,PPARG,RBL1,R…
IL1R1	-1.888	transmembrane receptor	Activated	2.555	1	ACTA2,EGR1,FAM89B,FOS,ICAM1,IL1A,IL1RAP,IL6,MYH11,TIMP1,TRAF1
IFNAR1		transmembrane receptor	Activated	2.498	1	ATF3,AXL,B2M,CIITA,CSF1,DLL1,DUSP6,EIF2AK2,HLA-A,HSH2D,IFI6,IL1A,IL6,ISG15,LAMP3,LIF,MX2,MYC,OAS1,OASL,PLAT,SDC1,SEPT4,SERPINE1,SOCS1,SOCS3,SOD2,SQLE,TAPBPL,THBS1,TNFAIP2,TNFAIP3,TNFSF13B,USP18
ADAM17		peptidase	Activated	2.359	1	ACTA1,ADAM12,AIRE,EGFR,ERBB4,HES1,ICOSLG/LOC102723996,IL6,IL6R,MMP13,NOTCH1,PRNP
NCL		other	Activated	2.63	1	CDC25A,CDKN1A,HIF1A,KLF2,MDK,MYC,PDCD4,UBE4A
SLPI	2.208	other		-1.969	1	CCND1,ICAM1,IGFBP3,IL6
LGALS1		other	Activated	2.784	1	ACTA2,CCNB1,CCND2,CDKN1A,CXCL16,GLI1,HBEGF,HLA-G,IL2RA,IL6,KRAS,MAF,SERPINE1
TNFRSF18		transmembrane receptor		-1.982	1	BCL2L1,CD247,ICAM1,IL6
SIM1	-4.024	transcription regulator	Activated	2.252	1	ABCG1,ABI1,AGER,ANGPTL4,APOA5,APOE,AQP7,BST1,CALB2,CASC3,CCS,CDH3,CHRM4,CHRNE,CNOT7,COPZ2,DLL1,EGFR,EGR1,ELL2,FNBP1,GDNF,GLI1,GRIN1,GRM8,GUCY2C,HGFAC,HLA-A,HOMER1,ICAM1,ICMT,IL6R,JAK2,LAMA2,LCAT,LCP1,LDB2,LRRFIP1,MCM7,MDM4,MYCL,NFATC2,NFE2,NUDC,PADI3,PKIB,PLCB1,RGS10,SEMA5B,SNN,SOX10,SRSF1,THEG,TLX2,USP2,WNT7B,ZDHHC14
SPI1	5.723	transcription regulator	Activated	3.139	1	BAX,BCL7A,CCNA2,CCND1,CCND2,CCR7,CD14,CDC25A,CDK1,CDK6,CDKN1A,CEBPA,CEBPE,CIITA,CSF1,DUSP6,EGR2,EVI5,FES,FOS,FOXO1,FTH1,FUT7,HES1,HK3,HMBS,HSPA8,ID2,IL2RA,IMP4,ISG15,ITGA5,ITGAM,JDP2,KIT,LBR,MBP,MT1F,MT1X,MT2A,MYB,MYC,NCF1,NCF1C,PML,PSMB10,PSMB9,RACK1,RELA,SP6,SPI1,TFEC
PYCARD	-1.379	transcription regulator	Activated	2.213	1	ACTA2,CASP3,CDKN1A,IL6,NOTCH1
miR-30a-3p (and other miRNAs w/seed UUUCAGU)		mature microrna		1.89	1	ARMC8,CDK6,SCAF11,THBS1,TMEM2,TUBA1A,VEZT
miR-122-5p (miRNAs w/seed GGAGUGU)		mature microrna		1.83	1	BACH2,BCKDK,BCL2L2,CS,EGLN3,FAM117B,FOXP1,FUBP1,HMGB1,MAPK11,NDRG3,NFATC2IP,PKM,RAB6B,RABIF,SLC35A4,SLC7A1,SLC7A11,TRIB1
mir-143		microrna		1.934	1	ARHGEF1,BCL2,KRAS,TAGLN
TLR2		transmembrane receptor	Activated	2.686	1	ATF3,BMP2,CD1B,CEBPB,CEBPD,CYLD,DUSP1,FOXP3,GATA3,GDNF,GP1BA,GPT,GRIN1,HMOX1,ICAM1,IL15RA,IL2RA,IL6,IRF1,ITGB7,KLF2,MMP13,MPO,OXTR,RELA,SLC7A11,SOCS1,SOCS3,SQSTM1,TRIM38,VDR,XBP1
LAT		other		1.964	1	CSF1,FOXP3,IL2RA,IL6
KISS1		other		1.782	1	EGR1,FOS,MT-RNR2,NFE2L1,RCAN1,TMEM144
ADCYAP1		other		1.961	1	AGER,AZIN1,BAG2,BCL2,BDNF,BTG2,CCNA2,CCNI,CEBPB,CEBPD,CFL1,CGA,CNTNAP2,COL5A2,DCDC2,DNMT3A,EFHC1,EGR1,EGR2,EMB,EPHA2,FOS,FRMPD2,FRRS1,GAS1,GATA3,GLI1,GOSR1,H2AFZ,IDH2,IL6,IRF1,ITGAM,KCNN4,KIF23,LRPAP1,MAP2K7,MAPK4,MAPK8IP3,MCAM,MCM2,MYC,NFATC2,NHLH2,NPR3,PDE10A,POR,PPP1R3B,PRDX6,RAB3IP,RELA,RGCC,SCARB1,SERPINB1,SERPINE2,SLC18A2,SLC1A2,SLC6A20,SOCS3,TENM2,TFPT,TICAM1,TMPO,TMSB10/TMSB4X,TTYH1
MMP12		peptidase		1.98	1	IL6,LIF,MMP13,MMP14
CD14	2.986	transmembrane receptor	Activated	2.15	1	BCL2A1,GPT,ICAM1,IFIT1,IL10RA,IL13RA1,IL1R1,IL2RA,IL6,SOCS1,SOCS3,TNFAIP3
POMC		other	Activated	2.647	1	ACSL4,CXCR4,DUSP1,FOS,FOSL1,GSTM5,H19,HMOX1,HSD11B2,ICAM1,IGF2,IL6,LDLR,MITF,NR4A1,NR4A3,PCSK5,SCARB1,SLC9A3R1,SOD2,TIMP2,UCN
ADIPOQ		other	Activated	2.817	1	ACACB,ACLY,ACSL1,ACTA1,BCL2,BECN1,BIRC5,BMP2,CCND1,CDKN1A,CDKN2A,CEBPA,CTGF,CYP19A1,DGAT1,DUSP1,EGR1,FABP3,FOS,FOXP3,GPD1,HBEGF,HMOX1,ICAM1,IL4R,IL6,LDLR,LEPR,MMP13,NCF1,PDCD4,PDHB,PPARA,PPARD,PPARG,ROCK1,SLC27A1,SLC27A2,SLC2A4,SOAT1,SOD2,SPI1,TIMP1,VEGFC
SIX1		transcription regulator		1.777	1	BMP4,CCNA1,GATA3,LFNG,SIX2,TGFBR1,VEGFC
CX3CR1		g-protein coupled receptor		1.82	1	CD14,HMOX1,ICAM1,IL1A,IL6
LCN2		transporter		-1.872	1	ANLN,ATF5,BAX,BMP2,CKAP2,COL1A1,CYP19A1,ESR1,HIF1A,HMOX1,IL1A,IL6,KIF11,KIF23,LDLR,RUNX2
ZEB2		transcription regulator		1.795	1	CCND1,CDKN2A,EHMT2,ESRP1,GAB2,ID2,KRT18,KRT19,MTA3,PLCG2,SNAI1,TERT
IL21		cytokine		1.813	1	ARG2,BCL2,BCL2L1,BCL2L11,BSG,CASP3,CCND2,CCR10,CCR7,CDKN1A,DPP4,EGR1,EIF2AK2,EOMES,FOXP3,GATA3,HIF1A,HSH2D,ID2,IFIT1,IGHG1,IL2RA,IL2RB,IL6,ISG15,MKI67,NCR3,OASL,PSMB9,RORA,RORC,SOCS1,SOCS2,SOCS3,STAT3,TAP1,TIRAP,USP18,XBP1
IL17A		cytokine	Activated	3.173	1	ACTA2,BCL2,BCL2A1,BCL2L1,BIRC5,C3,CCL26,CCND1,CD14,CD274,CD83,CEBPB,CEBPD,COL1A1,COTL1,CTGF,CYTH3,ENTPD1,FAS,FMO1,FOS,FOSL1,GADD45A,GBP2,HBEGF,ICAM1,IL17RA,IL1A,IL6,ISG15,JAG1,KLF2,LIF,MAP2K3,MAP3K1,MERTK,MLXIPL,MMP13,MPO,MSX2,MYC,OCLN,PGF,PPARA,PPARG,RGS16,S100A9,SOCS3,SPSB1,STAT3,STEAP4,TGFA,THBD,TIMP1,TIMP2,TNFAIP3,TNFSF12,TP63,TRAF6,TYMP,VEGFA,VEGFC,ZC3H12A
LPAR1		g-protein coupled receptor		1.969	1	CTGF,IL6,S1PR3,SPHK1
ABCG1	2.359	transporter		-1.934	1	IL10RA,IL13RA1,IL5RA,IL6
IRF7		transcription regulator	Activated	2.553	1	ATF4,BCL2L1,C5,CCL19,CCNA1,DAXX,FCGR1A,FOXP3,FZD1,HELZ2,IFI6,IFIT1,IL15RA,IRF1,IRF8,ISG15,ISG20,ITGAM,JAK2,MX2,NMI,OAS1,OASL,PARP14,PLAC8,PLSCR1,PMAIP1,PSMB10,PSMB9,RIPK2,SAP30,SOCS1,TAP1,TAP2,TMBIM6,TMPO,TNFSF13B,TOR1B,TRAF1,TREX1,TRIM21,TRIM5,UBA7,USP18,USP8,ZBP1,ZC3HAV1
NOD2		other	Activated	2.2	1	ACSL1,AXIN2,BCL2A1,BMP2,C5,ICAM1,IL1A,IL6,ITGAM,KLF2,LMO4,MEFV,NPHS1,RALGDS,RASGRP1,SLC2A6,SOCS3,SOD2,TNFAIP3,TRAF1,WNT3A,XIAP
NR1I3		ligand-dependent nuclear receptor		1.987	1	CDKN1A,CYP2A6 (includes others),CYP2C19,CYP2C9,CYP8B1,EI24,EPHX1,FAM107B,FBRS,GADD45B,GSTM5,HSD17B4,ICAM1,IL1R1,INSIG2,LEAP2,MAFF,MYC,NEDD9,PDE3B,POR,RPA2,SAT1,SHOC2,SLC29A1,STEAP4,TMPRSS2,TNFAIP2,TNFRSF1A,TUBA4A
CD2		transmembrane receptor	Activated	2.191	1	BCL2,CCNA2,CCNB1,CCND1,CCR7,CD8A,FAS,HLA-DMA,HLA-DPA1,ICAM1,RB1
PKNOX1		transcription regulator	Inhibited	-2.191	1	COL5A2,MYBBP1A,PBX1,PBX2,SLC2A4
MYD88		other	Activated	2.135	1	ACSL1,ATF6,ATM,ATP6V1E1,ATR,BLM,C3,CCNL2,CD14,CD274,CD83,CEBPD,CFLAR,DAXX,DCLRE1A,DLL4,DNMT3A,DUSP1,EGR1,FANCB,FANCF,FBXO32,FOS,GDF15,GPT,HCK,HIF1A,HLA-A,HMOX1,HP,ICAM1,IGFBP5,IGHG1,IL1A,IL6,INHBA,IRF1,IRF8,ISG15,ITGB7,JAG1,LZTFL1,MAFF,MCM2,MEFV,MET,MKI67,MLH1,MMP14,MSH2,MSH3,MYC,OASL,PARP1,PARP2,PILRA,PSTPIP2,RELA,RELB,SCARB1,SERPINE1,SH3BP5,SLC16A3,SLC7A2,SOCS1,SOCS3,TFEC,TIMP1,TNFAIP3,TNFSF13B…
IFIH1		enzyme		1.78	1	EGR1,FAS,IL6,ISG15,OAS1,PTPRJ,RND3
LTF		peptidase		1.964	1	BMP7,CDKN1A,IL6,MMP13,PGR
B2M	1.521	transmembrane receptor		1.982	1	CD8A,HLA-A,HLA-E,IL6,MEF2D
TICAM1	-4.796	other	Activated	2.911	1	ACSL1,ATP6V1E1,CCNL2,CEBPD,CFB,CFLAR,DUSP1,EGR1,FAS,GDF15,ICAM1,ICOSLG/LOC102723996,IFIT1,IL15RA,IL1A,IL6,IRF1,ISG15,ISG20,JAG1,LZTFL1,MAFF,MCM2,MEFV,MET,MKI67,OASL,PILRA,PSTPIP2,RELB,RIPK2,SERPINE1,SLC7A2,SOCS1,SOCS3,TFEC,TNFAIP3,TOR1AIP2,ZC3HAV1
USP18	-3.051	peptidase		-1.912	1	IFI6,IL6,IRF1,ISG15,OAS1,SOCS1,SOCS3
SOCS3	4.303	phosphatase		-1.99	1	ABCA1,ACTA1,ATF3,BCL2,CCND1,CDKN1A,EGR1,FCGR1A,FOS,ICAM1,IFIT1,IGFALS,IL4R,IL6,IRF1,IRS1,IRS2,ISG20,JAK2,OAS1,SOCS1,SOCS3,STAT3,TFF3,TRAF6
MAP3K14		kinase	Activated	2.232	1	ADAM8,BCL2L1,BIRC3,BST1,CFLAR,CYP19A1,EGFR,FAS,GADD45A,ICAM1,ICOSLG/LOC102723996,IL1A,IL6,NFKBIE,RCAN1,REL,RELA,RELB,TNFAIP3,XBP1
GABPB1		transcription regulator	Inhibited	-2.2	1	AURKA,BRCA1,OXTR,RRAS,SKP2
IL1RN		cytokine	Inhibited	-2.009	1	ACTA2,ATF3,CHAC1,CIITA,CYLD,ERAP2,ICAM1,IFI27,IFI6,IGFBP5,IL1A,IL6,IRF1,ISG20,LAMP3,LIF,MX2,NTRK1,OAS1,OASL,PMAIP1,PML,RELA,RIPK2,S100A9,SAMD9,SERPINE1,SP100,TIMP1,USP18,VEGFA,VEGFC,YLPM1,ZNF81
CYBB		enzyme		1.887	1	CTGF,DDIT3,ICAM1,IL6,KIT,PPARG,TGFB3
TAC1		other	Activated	3.472	1	BAX,CASP3,CRHR1,CUX2,CXCR4,EGFR,FOS,FOSB,FOXL1,HIF1A,HMOX1,IL1A,IL6,LDB2,MAFB,MAPT,NKX3-2,PLAT,PRKACA,SERPINE1,SERPINI1,VTN,ZFPM1
TRAF6	-1.232	enzyme	Activated	2.954	1	BECN1,BIRC3,CD274,CYLD,EGFR,HIF1A,ICAM1,IL6,MAP1LC3B,MMP13,PAG1,RELA,RELB,TNFAIP3
MAPK14		kinase	Activated	4.568	1	ABCA1,ACTA1,ACTA2,ATF2,AXIN2,BACE1,BAX,BCL2,BMP2,CCNA2,CCNB1,CCND1,CCR7,CD83,CDKN2A,CEBPD,CKM,COL1A1,DKK1,DLL1,DNMT3A,DUSP1,DUSP6,EGFR,FAS,FDPS,FLT1,FOS,GADD45A,GNAS,HMOX1,ICAM1,IGF2,IL6,JUND,LDLR,LRP6,MAP2K6,MMP13,MYH11,NGFR,PRDX1,PSEN1,PSMD10,SGK1,SOCS3,SOD2,SOX2,STIM1,TAGLN,TIMP1,TIMP2,TOP2A,TRPV1,VDR,VEGFA,VEGFC
RNASE1		enzyme		1.982	1	IL2RA,IL6,IL7,OSM
IL1A	-2.538	cytokine	Activated	4.038	1	ADORA2B,ALDH1A3,APOD,ASIC3,BAX,BCL2,BCL2L1,BIRC2,BIRC3,CD274,CD83,CDKN1A,CSF1,CYP1A1,DPP4,FAM89B,FAS,FGFR1,FOS,FTH1,GCH1,GNB4,HMOX1,HSD11B2,HSPG2,ICAM1,IGFBP5,IK,IL1A,IL2RA,IL6,INHBA,ITGA5,JAM2,KIT,LDHA,LIF,MCAM,MED1,MMP13,MMP14,MT2A,MYC,NR2F2,NR3C1,PDCD1LG2,PDGFB,PPARG,RELA,RHCG,S100A9,SERPINE1,SOD2,TICAM1,TNFAIP3,VEGFC,ZC3H12A
IL12B		cytokine	Activated	2.019	1	CEBPD,DUSP5,EOMES,ERN1,ICAM1,IL1A,IL6,PIK3AP1,RORC,S100A9,SELPLG,SOCS1,SOCS3,STAT3
IL18		cytokine	Activated	3.854	1	ACTA1,ADAM19,AQP3,ATF3,BCL2,BCL2L1,BSG,CCR7,CD83,CFLAR,CSF1,CTH,CXCL16,DDIT4,FAS,GADD45B,ICAM1,IL1A,IL2RA,IL6,IRF1,ITGAM,KIT,LIF,MMP13,MMP15,MPO,MSH2,NCR3,NFIL3,SERPINB1,SET,SOCS2,TF,TIMP1,TNFRSF25,TXK,VEGFA
PAX6		transcription regulator	Activated	3.593	1	ACIN1,ASCL1,ATOH7,BCL2L2,C1D,CARD9,CCND1,CCND2,CCR10,CDC45,CDC6,CDCA7,CDK2,CDK6,CENPI,CENPN,CRISPLD2,CRYZ,CUX2,DERL2,DOK1,EOMES,FAAP20,FAM160A2,FAM204A,FAT4,FUT9,GAA,HAUS1,HELB,HES1,IQGAP3,KRT10,LAMTOR5,LRRC32,LSG1,MAF,MAFA,MCM3,MCM6,MCUR1,MITF,MTMR2,NEDD1,NTN1,OAS1,PAFAH2,PCSK1,PCSK1N,PIP5KL1,PLA2G15,RBM12B,RFFL,SMC2,SOCS1,SOX2,TBC1D9,THNSL1,TRIM24,TROVE2,TRPM3,TUBB3,TUSC2,UCHL5,VEGFA
ADIPOR1		transmembrane receptor	Activated	2.186	1	IL4R,IL6,MT-CO2,SLC2A4,SOD2
PTGS2		enzyme		1.971	1	ANXA1,BAX,BBC3,BCL2,BCL2L1,BIRC3,BRCA1,CCND1,CCNE1,CCR7,CDK5,CDKN1A,CLU,CXCR4,CYP19A1,DUSP1,DYNLL1,EGR1,ERBB3,ESRRA,FLT1,FOS,ICAM1,IGFBP3,IL6,ITGA6,MKI67,MMP14,MYC,NBN,NOP2,PPARG,PTGER2,PTMA,RPS19,RUNX2,SNAI1,SP7,TNFRSF10B,TRAF1,VEGFA,VEGFC,VPS72
DIO3	4.1	enzyme		-1.964	1	COL6A1,GLS2,HR,IER5,KCNJ11,PAQR6,SEMA7A
EREG		growth factor		1.969	1	CALB1,HBEGF,IL6,PGF,TGFA
ARNT2		transcription regulator	Activated	2.213	1	ABCG1,ABI1,AGER,ANGPTL4,APOA5,APOE,AQP7,BST1,CALB2,CASC3,CCS,CDH3,CHRM4,CHRNE,CNOT7,COPZ2,DLL1,EGFR,EGR1,ELL2,FNBP1,GDNF,GLI1,GRIN1,GRM8,GUCY2C,HGFAC,HLA-A,HOMER1,ICAM1,ICMT,IL6R,JAK2,LAMA2,LCAT,LCP1,LDB2,LRRFIP1,MCM7,MDM4,MYCL,NFATC2,NFE2,NUDC,PADI3,PKIB,PLCB1,RGS10,SEMA5B,SIM1,SNN,SOX10,SRSF1,THEG,TLX2,USP2,VEGFA,WNT7B,ZDHHC14
PRMT1		enzyme		1.876	1	ARG2,FTH1,FTL,HOXA9,KLHL24,MBP,MT2A,NFE2,SOX10
APOA1		transporter		-1.768	1	ABCA1,APOE,ATF3,CAV1,ICAM1,IL6,ITGAM,KLF2,LCAT,MLXIPL,MPO,SCARB1,SOD2
KNG1		other	Activated	2.087	1	ASIC3,CCND1,COL1A1,COL1A2,CTGF,EGFR,FOS,IL6
TLR1		transmembrane receptor		1.953	1	FCGR1A,IL15RA,IL6,TNFAIP3,VDR
TLR9		transmembrane receptor	Activated	2.041	1	ABCA1,ARG2,ARRDC4,ATF3,BCL2,BCL2L1,CCNB1,CCND1,CCR7,CD274,CD300A,CD83,CDK2,CLN3,CPM,CSF1,CTH,DUSP1,EDN1,EGR1,FAS,FURIN,GADD45B,GCH1,GDNF,HMOX1,IFIT1,IL10RA,IL1A,IL6,IRF1,ISG15,ISG20,LIPG,LIX1,LYST,MX2,MYC,NR4A1,ORMDL2,PTGER2,RELA,SDC1,SERPINE1,SGMS2,SMPD1,SMPDL3A,SOCS1,SOCS3,SPHK1,SPRY1,ST3GAL5,STYK1,TIMP1,TNFSF13B,UGCG,USP18,WDR92,XBP1
IRF3		transcription regulator	Activated	2.287	1	ANOS1,ANXA4,ARG2,B2M,BIRC2,BIRC3,CCL19,CD1B,CD274,CDH11,DAXX,EIF2AK2,F13B,FAS,FCGR1A,HELZ2,HLA-F,IFI27,IFI6,IFIT1,IL6,IRF1,ISG15,ISG20,NR3C1,OAS1,OASL,PARP14,PIK3C3,PLAC8,PLCG2,PMAIP1,PML,PNP,POLR3C,PPP2R3A,PRNP,SAP30,SORL1,TAP1,TMPO,TNFAIP3,TNFRSF4,TREX1,USP18,USP8,ZBP1,ZC3HAV1
HTT		transcription regulator	Activated	2.461	1	ABCA1,ACAT2,ACTA1,ACTA2,ADAM23,AGRN,AKAP12,ALDOC,AP1S1,APOE,ARNTL,ATF3,ATP1A1,ATP2B2,ATP5O,ATP5S,AZIN1,B2M,BAIAP2,BBC3,BCAP31,BCL11B,BCL2,BCL2L11,BDNF,BHLHE40,BIRC2,BMP1,CA12,CASP2,CASP3,CBX1,CBX5,CCND1,CDH11,CDHR5,CDK2,CDK5,CDKN1A,CEBPA,CEBPB,CHUK,CIT,CKM,CLDN6,CLOCK,CNR1,COL6A1,CORO2B,CTGF,CYFIP2,DBNL,DBP,DDIT3,DIO2,DLG3,DLL1,DLX3,DNAI1,DRD2,DUSP5,DUSP6,EGR1,EGR2,EMP3,ENO2,ENO3,ESRRB,FBXW7,FDPS…
LTB4R		g-protein coupled receptor		1.982	1	ALOX5,FLT1,PTPN1,VEGFA
MAP2K3	2.26	kinase	Activated	3.336	1	ACTA1,ARG2,ARL1,BAX,CDKN1A,COL1A1,COL1A2,DDIT3,ICAM1,IL6,ISG15,MMP13,PRDX6,RAB34,RELA,SERPINE1,SGK1,SLC2A4,SLC5A5,VEGFA
IL13		cytokine	Activated	2.739	1	ABCA1,ACADVL,ACKR3,ACSL1,ADA,ADAM19,ADORA1,ADORA2B,AMPD2,ARG2,ARNTL2,ATF3,AVPI1,BAX,BCL2A1,BCL2L1,BDNF,BIRC2,BTG2,C3,CALCR,CASP3,CASP7,CASP8,CCL26,CD101,CD14,CD1B,CD247,CD3EAP,CEBPA,CEBPB,CHCHD7,CLDN2,COL1A1,COL1A2,COL6A2,CSF1,CTGF,CTSB,CTSV,CXCR4,DHCR24,DMXL2,EGFR,EGR1,EPAS1,FADS1,FADS2,FAM162A,FAS,FCGR1A,FKBP1A,FLG,GAS6,GATA3,GPNMB,HMOX1,HRH1,IARS,ICAM1,IL11RA,IL13RA1,IL17RB,IL1R1,IL3RA,IL6,JAG…
MYCN	-2.891	transcription regulator	Inhibited	-2.066	1	ABCA1,ABCA6,ABCA7,ABCB7,ABCD1,ABCD3,ABCD4,ABCE1,ABCF1,ABCF3,ABCG4,APEX1,B2M,BAX,BCL2L1,BIRC5,CAD,CAV1,CCND1,CCND2,CCNG2,CCNH,CDH11,CDK7,CDK9,CDKN1A,CHPF2,CIITA,CKAP4,CLU,COL1A1,COL5A2,CRIM1,CTGF,DNMT3A,DUSP7,E2F2,EGFR,FBN1,FKBP9,GATA6,HLA-A,HSPD1,ID2,IGFBP7,INHBA,ITGA2,ITGA3,JARID2,KDM5B,LDHA,MAGT1,MRE11,MSX2,MTF2,MYCN,NBN,NDRG1,NGFR,NTRK1,PDK1,PMAIP1,POLR2L,PTMA,RFC3,RGS5,RPL4,RPS19,RPS25,RPS26,…
NR0B2		ligand-dependent nuclear receptor	Inhibited	-3.39	1	ABCA1,ACLY,CDKN1A,CEL,CYP8B1,EGR1,GPT,HNF1A,LPIN1,PCK2,PPARG,SCARB1,SERPINE1,SLC10A1,TIMP1
TRPV4	-1.107	ion channel		1.992	1	COL2A1,FAS,FOS,IL6,SOCS3,THBS1,TIMP1
IL17RA	2.569	transmembrane receptor	Activated	2.219	1	IL1A,IL6,MMP13,S100A9,TIMP1
IFNB1		cytokine	Activated	2.243	1	AGL,AIRE,AXL,BCL2,BCL2L1,BHLHE40,CALCR,CARD6,CASP3,CASP8,CD14,CD274,CD83,CDKN1A,CREM,CYP1A1,DAXX,DEFB1,DLL1,EIF2AK2,FBN1,FKBP9,FOS,GAS1,GBP2,GLIS2,GNB4,GPC4,HLA-A,ICOSLG/LOC102723996,IFI27,IFI6,IFIT1,IL1R1,IL6,IRF1,ISG15,ISG20,MCM10,MCM6,MLANA,MYC,NDUFA13,NFKBIE,NID2,NMI,NOCT,NOTCH1,NPTX1,OAS1,PHLDB2,PKP2,PMAIP1,PMEL,PML,RAD51,REL,RIPK2,RNASEL,RND3,SIRPB1,SOCS1,SPRY1,SPRY2,SQLE,THBS1,THBS2,TIMP1,…
SCX		transcription regulator		-1.777	1	ACAN,COL1A1,COMP,MSX1,SNAI1,SOX9
NFKB1		transcription regulator		1.908	1	ADORA1,AHRR,APOE,AR,ATP6AP2,B2M,BAX,BCL2,BCL2A1,BCL2L1,BIRC3,BMP2,BRCA2,BTG2,CCL19,CCND1,CCND2,CD59,CD82,CDKN1A,CFB,CIITA,COL1A1,COL1A2,COL2A1,CREB3,CSF1,CTSB,DLL4,DROSHA,DTX1,DUSP1,EGFR,EGR1,FANCD2,FAS,FOS,FOXP3,FSCN1,GATA3,HLA-DMB,HMOX1,ICAM1,ICOSLG/LOC102723996,IGFBP3,IGHG1,IL2RA,IL6,IRF1,ISG15,JAG1,MMP13,MYB,MYC,NMI,NR4A1,PLK3,PRKACA,RACK1,RELA,RELB,RPS6KB1,SDC4,SOD2,SOX9,SP7,SPI1,STIM1,SYTL1…
LIF	3.4	cytokine	Activated	3.904	1	ACTA2,BCL2L1,BMP2,BMP7,CCNA2,CCND1,CCNE1,CDKN1A,CEBPB,CEBPD,CXorf56,CYP19A1,DCAF11,E2F2,EGR1,ERAP1,FFAR2,FOS,FOXP3,GAL,GATA6,GPT,HBEGF,HES1,HEY1,HIF1A,HLA-G,HOXC9,IBSP,IL2RA,IL6,IL7,IRF1,JAM2,KLF10,LIMS1,MMP13,MT-CO1,MT-CO2,MT-CYB,MT-ND4,MT-ND5,MT-ND6,MYC,NMI,PGR,PIM1,PPARG,PTPN1,SNAP23,SOCS1,SOCS2,SOCS3,SOD2,SOX2,STAT3,TFCP2L1,TIMP1,VEGFA,XBP1
NRIP1	-1.307	transcription regulator		1.913	1	ACACB,CCNB2,CCND1,CCNE1,CCNG2,CDC6,CDK1,CDKN1A,CDKN2A,IL6,NR2C1,PDK2,PGR,PPP1R3B,SLC16A10,SLC25A20,SUOX
CCR1		g-protein coupled receptor	Activated	2.236	1	ATF4,CTSV,FOS,ITGAM,RUNX2
DUSP5	3.786	phosphatase	Inhibited	-2.236	1	ALDH1A3,EGR1,EGR4,ID2,SLPI
TNFRSF1A	-1.841	transmembrane receptor		1.773	1	ABCG4,BACE1,BCL2L1,BDNF,BIRC3,CASP3,CCL19,CD83,CDC6,CDKN1A,CFLAR,CLCN3,CTGF,DIO2,E2F8,FLT1,GATA3,GHR,GPT,ICAM1,IL1A,IL6,ITGAM,KIF14,KNTC1,LATS2,MMP13,MMP14,MPO,NHSL2,PIM1,RELA,RORC,SERPINE1,SOCS3,SOD2,SOX6,SRC,SS18L2,TGFA,THBD,TMCC2,TNFRSF1A,TRAF1,VEGFA
CBL		transcription regulator	Inhibited	-2.761	1	BCL2,BCL2L11,CDKN1A,CFLAR,COL1A1,EGFR,EPHA4,FLT3,FOS,IL17RA,IL6,JAK2,LYN,NR4A1,RUNX2
TYROBP		transmembrane receptor	Activated	2.6	1	CCR7,CD83,ICAM1,IL6,IRF8,ITGA5,ITGAM,RBM47,SH2B3,SIRPB1
Ccl2		cytokine	Activated	2.377	1	CD14,CFD,CSF1,CTSB,CTSV,IL6,PPARG,SDC4,SLC2A4,SOX2,TBX3,TIE1
PRKACA	1.03	kinase		1.981	1	ANTXR1,BCL2L11,BDNF,CCND1,CCND2,CEBPB,CREM,CYP19A1,DIO2,ID2,MYC,PRKACB,SDC1,SOCS3
IL27RA		transmembrane receptor		-1.982	1	DLL4,FAS,GPT,IL2RA,IL6,SOCS3
TNFSF15	1.969	cytokine		1.941	1	BIRC3,CCR7,CD83,IL2RA,IL2RB,IL6,LAMP1
ELF5		transcription regulator	Activated	2	1	CCNB1,ESR1,GATA3,MEIS2,PGR
C5	-2.31	cytokine	Activated	2.393	1	ACTA2,ATF3,ATF6,BCL2,C5,C5AR1,C5AR2,CA5A,CCND1,CCNE1,CD46,CD59,CDH11,CSF1,EGR1,ERN1,FCGR1A,FLT1,GDF15,ICAM1,IL1A,IL6,ITGAM,MET,MPO,PLAT,PLK3,RGS3,SERPINE1,SF1,SMAD7,TNFAIP2,TNFAIP3,VEGFA,VEGFC
KLK5		peptidase	Activated	2	1	FLG,ICAM1,IL6,S100A9
NR2C2		ligand-dependent nuclear receptor		1.964	1	APOE,CCND1,CNTFR,GPT,SLC27A1
IRF6	-1.056	transcription regulator	Activated	2.374	1	CD14,GRHL3,IL6,MAD1L1,NLRP3,OVOL1,SLC7A2,SOCS1,SOD2
OLR1		transmembrane receptor	Activated	2.789	1	ACE,HAS3,ICAM1,IL6,ITGAM,NCF1,RARG,TGFBR1
TLR3		transmembrane receptor	Activated	2.919	1	ABCA1,ARG2,ARRDC4,ATF3,C3,CD274,CFB,CFLAR,CLU,CPM,CTH,DEFB1,DUSP1,EDN1,EIF2AK2,FAS,FOS,FURIN,GADD45B,GBP2,GCH1,GDNF,HMOX1,ICAM1,IFI6,IFIT1,IL1A,IL6,IRF1,ISG15,ISG20,LIPG,LIX1,LMNB1,LPIN2,MX2,NMI,NR4A1,OAS1,OASL,PIK3CD,PIK3R1,PMAIP1,PTGER2,RHBDD3,SERPINB9,SERPINE1,SLPI,SOCS3,SPRY1,STYK1,TICAM1,TIMP1,TNFRSF1A,TNFSF13B,TP63,TRIM38,USP18,WDR92,ZBTB32,ZC3HAV1,ZNFX1

## Sheet: Supplementary Excel File 6
Upstream Regulators Regulated by Dox treatment in MCF7/LMTK3 cells (Z-Score ≥ 2 is Activation & ≤ -2 is Inhibition)
Upstream Regulator	Expr Log Ratio	Molecule Type	Predicted Activation State	Activation z-score	p-value of overlap	Target molecules in dataset	Mechanistic Network
NUPR1		transcription regulator	Activated	10.499	1.05e-35	ABHD15,ACSS1,ADM,ADRB2,AEN,AGRN,ALDOC,ANK1,ANK3,ANP32E,AP5M1,APOBEC3B,ARHGAP11A,ARMC7,ASB9,ASPM,ATAD5,ATF3,ATR,AURKA,AVPI1,B3GNT5,BCL9,BLM,BRCA1,BUB1,BUB1B,C1orf112,C3orf62,CACNA2D2,CARD8,CARMIL1,CASP2,CCDC77,CCNA2,CCNB2,CCNF,CDC25C,CDCA2,CDCA3,CDCA8,CDK2,CDK4,CEBPB,CENPC,CENPI,CENPL,CEP170B,CEP97,CHD4,CITED2,CKAP2L,CNIH2,COL1A2,COQ10A,CSTF2T,CTPS2,CXADR,CYB5B,DDIT3,DDX46,DENND5B,DHTKD1,DNMT3B,DN…	1061 (12)
E2F4		transcription regulator		-0.018	3.57e-26	ANLN,AURKB,BARD1,BCL2,BCL2L11,BRCA1,CASP4,CBX5,CCDC77,CCNA1,CCNA2,CCNE2,CDC25A,CDC25C,CDC6,CDCA4,CDK1,CDK2,CDKN1A,CDKN2C,CENPA,CENPE,CENPO,CEP57,CHEK1,CHEK2,CKS1B,CRADD,CSTF1,DBF4,DDX11,DROSHA,DUT,E2F2,E2F8,ECT2,EFHC1,EIF2B2,EPAS1,EXOSC8,EXOSC9,FANCD2,FAS,FOXD3,FOXM1,FPGT,GINS1,GMNN,H2AFX,HIST1H2AC,HIST1H3D,HLTF,HMGB1,HMMR,HP,IER5,KIF22,KIF4A,MAD2L1,MCM10,MCM3,MCM5,MCM6,MKI67,MLH1,MRTO4,MSH2,MTHF…
TP53		transcription regulator	Activated	9.394	5.06e-25	ABCG2,ABHD4,ACAA2,ACER2,ACLY,ACOT11,ACTA2,ADA,ADAM8,ADAMTSL4,ADGRB1,ADH5,ADORA2B,ADRB2,AEN,AK1,ALDH4A1,ALDH9A1,ALOX15,ALOX5,ANK1,ANLN,ANXA1,ANXA4,ANXA6,APAF1,APEX1,ARHGEF2,ASPM,ASXL1,ATAD2,ATF3,ATG10,ATG4C,ATP1A1,ATP5C1,ATXN1,AURKA,AURKB,BBC3,BCAP31,BCL2,BCL2A1,BCL2L11,BDKRB2,BDNF,BHLHE40,BHLHE41,BIRC2,BIRC3,BIRC5,BMP1,BRCA1,BRCA2,BTG2,BUB1,BUB1B,C2,C9orf116,CAMK2D,CARHSP1,CASP2,CASP4,CASP8,CAV1,…	1517 (25)
ERBB2		kinase		-1.188	1.91e-24	ABCG2,ABHD5,ACAA2,ACSL4,ACTA2,ADAM12,ADAM8,ALAD,ALDOC,ALOX15,ANGPTL2,ANGPTL4,APLP2,ASPM,ATP6AP2,AURKA,BACE1,BAG2,BARD1,BCAT2,BCL2,BHLHE40,BIRC3,BIRC5,BMP1,BMP7,BRIP1,BTG2,BUB1,BUB1B,CCDC80,CCNA2,CCNB1,CCNB2,CCNE2,CD36,CD59,CD82,CDC20,CDC25A,CDC25C,CDC27,CDC40,CDC42EP2,CDC42EP3,CDC45,CDC6,CDC7,CDCA2,CDCA3,CDCA4,CDCA5,CDCA7,CDCA7L,CDCA8,CDH11,CDH3,CDK1,CDK6,CDKN1A,CDKN2C,CDKN3,CDT1,CEBPB,CENPA,CENP…	1255 (22)
ESR1	-1.077	ligand-dependent nuclear receptor	Inhibited	-5.986	2.17e-20	ABCG2,ABCG8,ABHD2,ACKR3,ADA,ADORA1,AES,AK1,ALCAM,ALOX5,ANGPTL2,ANK3,ANLN,ANXA4,AP1S1,APEX1,ARAF,ARFGAP1,ARHGAP18,ARHGEF2,ARL4D,ARNTL,ARRB1,ASPM,ATF3,AURKA,BCL2,BCL2L11,BIRC3,BIRC5,BMP2,BMP4,BRCA1,BRCA2,BUB1,BUB1B,C5,CA2,CACNA1D,CAMK1,CAV1,CCNA2,CCNB1,CCNH,CCNI,CCPG1,CD59,CD83,CDC27,CDC42BPA,CDC42EP2,CDC42EP3,CDCA8,CDK1,CDK2,CDK4,CDK5,CDK5RAP2,CDK6,CDKN1A,CDKN1C,CDKN3,CEACAM5,CEBPA,CEBPB,CEBPD,CEN…	1502 (19)
Vegf		group		-1.116	1.08e-19	ACAN,ACKR3,ACTA2,ADGRL2,AGFG2,AHR,ANGPT4,ANGPTL2,ANGPTL4,APAF1,APLN,ARHGAP18,ARHGAP22,ARHGEF17,ARNTL,ATF3,AURKA,AURKB,BAG2,BCL2,BCL2A1,BCL2L11,BIRC5,BMP2,BMP7,BUB1,BUB1B,CA2,CASP8,CCDC15,CCNE2,CCNF,CD46,CD93,CDC20,CDC25A,CDC25C,CDC45,CDC6,CDK1,CDK2,CDKN2C,CDKN3,CENPF,CFLAR,CKS1B,CLDN1,CNTFR,CRLF1,CRTAC1,CSGALNACT1,DBF4,DDIT3,DDX11,DIAPH2,DLL4,DNAJB9,DOK5,DTYMK,DUSP5,DUSP6,EBP,EDA,EGR1,EIF2B2,EMP2…	1620 (22)
RABL6		other	Inhibited	-6.351	2.67e-17	ATXN1,AURKB,BTG2,BUB1,BUB1B,CCNA2,CCNB1,CCNE2,CDC25A,CDC25C,CDK2,CENPF,CHEK1,CHEK2,CKS1B,DAPK1,DRAM1,DUT,H2AFX,HBEGF,HMMR,HMOX1,KIF23,MAD2L1,MCM10,MCM2,MCM5,MCM7,MELK,NCAPG,NDC80,NEK2,PARP2,PBK,PLK1,PMAIP1,POLA1,POLD1,POLE2,PRC1,PRIM1,RAD54B,RFC3,TMEM97,TOP2A,TPX2,TTK,UBE2C	786 (7)
TBX2	1.35	transcription regulator	Inhibited	-4.574	3.73e-17	ANLN,ATF3,AURKA,AURKB,BHLHE40,BUB1,CCNA2,CCNB1,CCNL2,CDC6,CDCA3,CDCA5,CDK1,CDKN1A,CDKN2C,CDT1,CHAF1B,CHEK1,CKAP2,CKS1B,DBP,DDIT3,DNMT1,E2F7,E2F8,ELK3,FOXM1,HAUS1,HELLS,HEY1,MAD2L1,MCM2,MCM5,MCM6,MCM7,NCAPD2,NCAPG2,NFIL3,PARD6A,PCGF6,PKMYT1,PLK1,PRC1,PRDM5,PRIM2,RBL1,SGO1,SMC2,SRF,TIPIN,TRIB3,TYRP1,ZKSCAN3	1049 (15)
HGF		growth factor		-1.107	3.69e-16	ABCG2,ACKR3,ACTA2,ADGRL2,AHR,AIFM1,ANGPT4,ANGPTL2,ANGPTL4,ANK3,APAF1,ARNTL,ATF2,ATF3,ATM,AURKA,AURKB,BAG2,BCL2,BCL2A1,BIRC2,BIRC3,BIRC5,BMP2,BUB1,BUB1B,CASP2,CASP8,CAV1,CCL26,CCNE2,CCNF,CD46,CD93,CDC20,CDC25A,CDC25C,CDC45,CDC6,CDK1,CDK2,CDK4,CDKN1A,CDKN2C,CDKN3,CENPF,CFLAR,CKS1B,CNTFR,COL1A1,COL1A2,COL2A1,CRLF1,CSF1,CTGF,DBF4,DDIT3,DDX11,DIAPH2,DOK5,DTYMK,DUSP6,EBP,EDA,EGR1,EMP2,ENTPD1,EPHA4,FANC…	1417 (19)
CDKN1A	3.519	kinase	Activated	3.359	1.52e-15	ACTA2,AIMP1,ANLN,ASPM,ATAD2,AURKA,AURKB,BBC3,BCL2,BIRC2,BIRC5,BRCA1,BUB1,BUB1B,CCNA2,CCNB1,CDC20,CDC25A,CDC25C,CDC6,CDK1,CDK4,CDKN1A,CDKN3,CENPF,CEP55,CHAF1B,CHEK1,CIT,CKS1B,CTGF,CTSB,DLGAP5,DSE,DTL,DUSP1,EOMES,EXO1,FANCG,FANCI,FAS,FAT2,FOXM1,GRN,H2AFX,HJURP,HMGB2,HNRNPA2B1,IL1R1,IL6,INHBA,KIF20A,KIF2C,KNSTRN,KNTC1,KRT18,LBR,MAD2L1,MAF,MCM2,MCM3,MCM6,MCM7,MIS18BP1,MKI67,MSX1,MYBL2,NCAPD3,NUSAP1,O…	934 (14)
E2F1		transcription regulator	Inhibited	-2.268	3.63e-14	ABCG2,APAF1,ARHGAP4,ATAD2,ATM,AURKA,AURKB,BBC3,BCL2,BCL2L11,BCS1L,BIRC5,BMP4,BRCA1,CA2,CASP8,CAV1,CBX5,CBX7,CCNA2,CCNB1,CCNB2,CCNE2,CCNF,CCT2,CCT4,CDC20,CDC25A,CDC45,CDC6,CDCA4,CDK1,CDK2,CDK4,CDKN1A,CDKN1C,CDKN2C,CEBPA,CFLAR,CHEK1,CHEK2,CITED2,CKB,CLIC1,COL2A1,CRADD,CTNNBIP1,CTSB,CWC27,DBF4,DDAH2,DDB2,DDIT3,DDX1,DDX11,DLEU1,DNMT1,DUSP1,DUT,E2F2,E2F8,ECT2,EGR1,EGR2,EGR4,EI24,EIF2AK2,ENO2,EXOSC9,FA…	936 (15)
AURK		group	Inhibited	-5.749	3.67e-14	ACER2,AEN,ANK1,BBC3,BTG2,CDKN1A,CSMD3,CYFIP2,CYP26B1,DPYSL4,EDA2R,FAM196A,FAM212B,FBXO22,FDXR,FLG-AS1,GAL3ST4,HSPA4L,KLLN,MDM2,PDE2A,PHLDB3,PSTPIP2,SESN1,SESN2,SPATA18,SRGAP3,STOM,SULF2,TCEA3,TIGAR,TNFRSF10A,TNFRSF10B,VWCE,WDR63,XPC,ZNF79
ANLN	-4.206	other	Inhibited	-5.754	3.67e-14	ACER2,AEN,ANK1,BBC3,BTG2,CDKN1A,CSMD3,CYFIP2,CYP26B1,DPYSL4,EDA2R,FAM196A,FAM212B,FBXO22,FDXR,FLG-AS1,GAL3ST4,HSPA4L,KLLN,MDM2,PDE2A,PHLDB3,PSTPIP2,SESN1,SESN2,SPATA18,SRGAP3,STOM,SULF2,TCEA3,TIGAR,TNFRSF10A,TNFRSF10B,VWCE,WDR63,XPC,ZNF79
let-7		microrna	Activated	2.786	1.18e-12	ACTA2,ACVR1C,APC2,AURKA,AURKB,BRCA1,BRCA2,BTG2,BUB1,BUB1B,CCNA2,CCNB1,CCNE2,CCNF,CCNJ,CCR7,CDC20,CDC25A,CDC45,CDC6,CDCA2,CDCA3,CDCA5,CDCA7,CDCA8,CDK1,CDK6,CDT1,CEBPD,CHEK1,CKS1B,COL1A1,COL1A2,COL27A1,DBF4,DMD,E2F2,E2F8,FANCD2,FOSL1,GAB2,GMNN,GZF1,ID2,IL6,IL6R,IRS2,ITGA1,LEF1,MAD2L1,MCM10,MCM2,MCM3,MCM5,MCM6,MCM7,MCM8,NRAS,NUF2,ORC1,ORC6,PBX2,RCAN1,RDH10,RFC2,RFC3,RFC4,RFC5,RRM1,RRM2,SALL4,SKP2,SO…	881 (7)
E2f		group	Inhibited	-4.866	1.76e-12	BBC3,BRCA1,CAV1,CBX5,CCNA1,CCNA2,CCNB1,CDC25A,CDC25C,CDC45,CDC6,CDC7,CDK1,CDK2,CENPO,DBF4,DDX11,DLEU1,DROSHA,E2F2,E2F8,EFHC1,EPAS1,EXOSC8,FANCD2,FOXD3,GINS2,GMNN,HIST1H2BJ,HNRNPA1,ITGA6,KNTC1,MAD2L1,MCM10,MCM2,MCM3,MCM5,MCM6,MTHFD1,MYB,MYBL2,NASP,NUSAP1,OIP5,ORC1,POLA1,POLA2,PRR11,RAD51,RBL1,RECQL,RPA3,RRM2,SERPINE1,SKA2,TCF3,TMEM126A,TMEM126B,TPX2,TRMT13,TTK,TYMS,UBE2C,USP37,WDR76,YBX3	822 (10)
PGR	-1.24	ligand-dependent nuclear receptor	Activated	4.311	2.44e-12	ABCG2,ADARB1,AHCYL1,AK4,AKR1C3,ALDH1A3,ALOX15,ATXN1,BIRC2,BIRC3,BUB1,CCNB1,CCNB2,CD36,CD59,CDC20,CDC42BPA,CDC6,CDH12,CDK1,CDKN1A,CDKN1C,CEBPA,CEBPB,CEBPD,CGA,CPT2,CYP19A1,DPYSL2,DST,EFNA3,EGFR,ELF5,ELL2,ENC1,EPAS1,ESR1,ESRRA,F2RL1,FAM89B,FOS,FOXC1,FOXO1,GAL,GAS6,GLS,GLUL,GPER1,GPR160,GRK4,H19,HBEGF,HES1,HPCAL1,HPGD,HSD11B2,HSPB11,IFI27,IGFBP1,IGFBP5,IL1R1,IRS2,ITGA6,KCNG1,KLF4,KRT18,LDLRAD4,MAD2L…	1444 (17)
CCND1		transcription regulator	Inhibited	-2.651	5.79e-12	ALDH1A3,ARHGEF2,ARMCX1,ASAP2,ASPM,ATAD2,ATP2B1-AS1,AURKA,BCL2,BIRC5,BRCA1,BRIP1,C12orf76,C15orf57,CCNA1,CCNA2,CCNE2,CDC45,CDC6,CDCA2,CDCA7,CDCA7L,CDCA8,CDK2,CDK4,CDK6,CDKN1A,CDKN2C,CENPF,CENPH,CENPK,CENPN,CEP55,CLPB,CLSPN,COL1A1,COL27A1,COL5A2,CST4,CTNNBIP1,DDIAS,DEPDC1,DNMT1,DONSON,DTL,E2F7,E2F8,EGFR,ELOVL7,ENDOD1,EPHA2,ERI1,ESCO2,FAM129B,FGFR1,FLNA,FOXM1,G3BP1,GAS2L3,GNMT,GPC6,HACL1,HIST1H4H,HJ…	843 (13)
HNF4A		transcription regulator		1.569	1.31e-11	AAR2,ABCA6,ABCE1,ABCG1,ABCG8,ABHD10,ACAA2,ACLY,ACMSD,ACSS3,ACTA2,ACTR5,ADCY10,ADGRB1,ADH6,ADPRH,ADPRHL1,ADRB2,AIMP1,AKR1C1/AKR1C2,AKR1C3,ALDH1L1,ALDH3A1,ALDH8A1,ALKBH7,AMACR,AMT,ANAPC10,ANKHD1/ANKHD1-EIF4EBP3,ANKRA2,ANXA5,AP3M1,APIP,APOH,ARFGAP1,ARG2,ARHGAP11A,ARHGEF19,ARL4C,ARL6,ARMC1,ARMC6,ARMT1,ASB3/GPR75-ASB3,ASCL1,ASPRV1,ATAD5,ATF2,ATF7,ATG4C,ATP7A,AVPI1,AZI2,B9D2,BACE1,BARD1,BAZ1B,BCAR1,BCS…
FOXO3		transcription regulator	Activated	3.957	4.46e-11	AFAP1L2,AHR,ALDH3A1,ANXA1,APAF1,APEX1,AURKA,BBC3,BCL2L11,BIRC5,BMP2,BPGM,BUB1B,CAD,CASP4,CASP8,CCNA1,CCNB1,CCNB2,CCNE2,CDC20,CDC42EP3,CDC45,CDC6,CDCA8,CDK4,CDKN1A,CDKN1C,CDKN3,CDT1,CEP55,CFLAR,CLDN1,CTGF,CTSB,CTSV,DDIT3,DLGAP5,DOK5,EGR1,EGR2,EGR4,EIF4EBP1,ENO2,ESR1,EXO1,FBXO32,FBXO5,FOS,FOSB,FOXC1,FOXM1,FOXO1,FOXP3,FRK,GADD45A,GADD45B,GCLC,GDPD3,GLUL,GMNN,GRB14,GSTM5,IARS,IGFBP1,IKZF2,IL6,INHBA,I…	1468 (25)
RB1		transcription regulator		1.967	1.11e-10	APAF1,ATAD2,ATF2,ATP1A1,AURKB,BARD1,BCL2,BCL2L11,BIRC5,BLM,BRCA1,CASP4,CASP8,CBX5,CCNA1,CCNA2,CCNB1,CCNE2,CDC25A,CDC25C,CDC6,CDCA4,CDCA5,CDCA7L,CDK1,CDK2,CDKN1A,CDT1,CEBPA,CENPK,CHAF1A,CHCHD3,CHRNB1,CITED2,CKM,COA3,COQ5,CRADD,CTGF,CWC27,DCK,DCTN4,DDB2,DDIT3,DDX11,DEK,DIO2,DLAT,DNMT1,DONSON,EGR1,EHD3,EI24,EOMES,FAM111A,FANCA,FANCL,FAS,FBXO5,FLT1,FOS,FOSL1,FOXC2,GMNN,GPS2,GRPEL1,HAUS1,HIST1H1B,HIST…	799 (11)
AREG		growth factor	Inhibited	-3.046	1.52e-10	ARHGAP11A,AURKB,BCL2,BIRC5,C10orf55,CCNA2,CCNB1,CCNB2,CCNF,CDC20,CDC45,CDCA8,CDH11,CENPA,CENPF,EGFR,EGR1,ELK1,FOS,FOXM1,HIST1H2AC,HIST1H2BC,HIST1H2BD,HJURP,IFI6,IL6,IQGAP3,ITGB8,JUN,KIF14,KIF20A,MKI67,MMP15,MYBL2,NPPC,PCDHGA11,PCDHGA7,PLAU,PLK1,PRC1,PTBP2,RRM2,SAE1,SLC36A1,SNAP25,SSBP1,SSRP1,STX12,TOP2A	1479 (24)
KDM5B	1.059	transcription regulator	Activated	4.97	3.51e-10	ANKRD36B,AURKA,BRCA1,BUB1B,CAV1,CCNA1,CCNB1,CDCA3,CDIPT,CDK1,CLDN1,CTGF,DDIT3,DLGAP5,ECT2,EGR1,EHD1,ERBB3,ESR1,FABP5,FBXO5,GADD45A,GAL,GCA,GJB2,HMMR,INSIG1,IPP,ISG15,JADE2,KIF2C,MAPK8IP3,MCM2,MCM3,MT1F,MT1X,NCAPH,NDC80,NEDD9,NEUROD2,NMB,OIP5,PBK,PDE3B,PGR,PIR,PPOX,PRLR,PRPS1,PSD3,PSIP1,RECQL,SAT1,SCNN1A,SMC5,SMOX,SNRPD1,SNRPG,SOX9,SWAP70,TMEM14A,TOP2A,TTK,UBR7,WNT3A,XBP1	1054 (15)
CDK4	-2.028	kinase		0.152	3.97e-10	ARMCX1,AURKA,BCL2L11,BRCA1,C12orf76,C15orf57,CDC45,CDC6,CDCA2,CDCA7,CDCA7L,CDCA8,CDK4,CDKN1A,CDKN2C,CENPF,CENPH,CENPK,CENPN,CEP55,CLPB,DDIAS,DONSON,DTL,E2F7,ENDOD1,ERI1,GAS2L3,GPC6,HIST1H4H,HJURP,JKAMP,KIAA1524,KIF11,KIF20A,KIF20B,KIF2C,KIF4A,KNL1,LNP1,MAGI2,MAML3,MBLAC2,MCM7,MED30,MELK,mir-8,MNS1,MORC4,MTFR2,NCAPH,PBLD,PCLAF,PDLIM3,POLD3,PSMC3IP,RFC5,RGS2,SLC9B2,SPC25,STOM,THNSL1,TMEM219,TP53INP…	935 (15)
FOXM1	-2.088	transcription regulator	Inhibited	-4.639	7.48e-10	ANXA1,ATF2,AURKB,BIRC5,BRIP1,BUB1B,CAV1,CCNA1,CCNA2,CCNB1,CCNB2,CCNE2,CCNF,CDC20,CDC25A,CDC25C,CDCA2,CDCA8,CDK1,CDK2,CDKN1A,CDKN3,CENPA,CENPE,CENPF,CKS1B,ESR1,FLT1,FOS,FOXF1,FOXM1,FZD1,GTSE1,HSD11B2,IL6,KIF20A,LDHA,LEF1,MCM8,MET,MKI67,NBN,NEDD4,NEK2,NES,PDGFA,PLAUR,PLK1,PLK4,PRC1,PTCH2,RMI1,SKP2,SNAI1,SOX2,STAT3,STMN1,TOP2A,VEGFA,VIM	1144 (19)
CDKN2A		transcription regulator	Activated	6.456	1.51e-09	AK1,APAF1,ATAD2,AURKB,BARD1,BBC3,BCL2,BCL2L11,BIRC5,BLM,BTG2,BUB1B,CCNA1,CCNA2,CCNB1,CCNI,CCR7,CDC25A,CDC25C,CDCA4,CDCA5,CDCA7L,CDK1,CDK2,CDKN1A,CDKN2C,CEBPB,CEBPD,CENPK,CHAF1A,CITED2,CTGF,DCK,DCTN4,DEK,DONSON,DUSP1,E2F2,EGR1,EGR2,EHD3,FAM111A,FANCA,FANCL,FBL,FBXO5,FGFR1,FHL2,FOS,GNAS,GTSE1,H2AFX,HAUS1,HMGB2,HOXB9,IGFBP5,IL1A,IL6,JUN,KAT5,KIFC1,LEF1,MAD2L1,MCM5,MCM7,MCM8,MCMBP,MDM2,MDM4,MELK,mir-…	1055 (18)
MITF		transcription regulator	Inhibited	-4.716	4.4e-09	ACAN,ALCAM,APEX2,ATP1A1,AURKB,BCL2,BRCA1,CA14,CCNB1,CCNF,CDCA3,CDCA8,CDK2,CDT1,CENPF,CENPH,CENPM,CENPO,CEP55,CHAF1A,COL1A1,COL2A1,CREM,DAPK1,DSN1,ECT2,EME1,ESPL1,FANCA,FANCG,FBXO32,FMOD,FOS,FOXD3,GM2A,GMPR,GPRIN1,GYG2,HES1,HMBS,HPGD,IL6R,ITGA3,KIF20A,KIF4A,KIFC1,KIT,MBP,MCM2,MCM5,MCM6,MDC1,MET,NCAPD2,NCAPD3,NDST2,NGFR,NPM3,NUF2,ORC6,OSTM1,PIF1,PIR,PLK1,POLD1,POLE2,PSEN2,PSMC3IP,QDPR,RAB27A,RAD51D…	775 (7)
EP400		other	Inhibited	-4.577	6.53e-09	AGPAT2,CCNA2,CCNF,CDC20,CDC25A,CDC6,CDCA3,CDKN1A,CENPF,E2F2,E2F7,E2F8,FBXO5,FOXM1,INCENP,MCM3,MYBL2,NCAPG2,NEK2,PLK1,PPARG,PSRC1,RBL1,RCC1,SGO1,SKA1,SKP2	302 (7)
MAPK1		kinase		0.499	8.27e-09	ADAM12,ARG2,ARHGAP11A,ATF3,ATP2A1,AURKA,BCL2,BDNF,BICRAL,BIRC5,C1S,CAV1,CCNB1,CCNF,CDKN1A,CFB,CGA,COL7A1,CPPED1,CSTA,CTGF,CTSB,DDT,DLX3,DNMT1,DSE,DUSP1,EGLN3,EGR1,EGR2,EHD1,EIF2AK2,ENDOD1,ENO3,ERAP1,ERCC1,ESR1,EVI5,EXOC2,FAM20A,FES,FHL2,FOS,FOSB,FOXP3,GBP2,GDPD3,GLS,GMNN,GPR83,H2AFV,HIC2,HLA-B,HLA-C,HLA-DMA,HLA-E,HMOX1,HOXA11,HRASLS2,IFI27,IFI6,IGFBP7,IL12RB1,IL2RA,IL6,ISG15,ISG20,ITGA2B,JUN,L3MB…	1307 (18)
CSF2		cytokine	Inhibited	-3.656	8.76e-09	ABCA1,ABCG1,ADA,ADAM8,ADORA2B,ALOX5,ANLN,ANXA1,APAF1,ARRB1,ATM,ATXN1,AURKA,BBC3,BCL2,BCL2A1,BCL2L11,BIRC3,BIRC5,BUB1,BUB1B,CCNA2,CCNB1,CCNF,CCR7,CD14,CD83,CDC123,CDC20,CDCA2,CDCA3,CDCA5,CDCA8,CDK1,CDKN1A,CDKN2C,CENPE,CENPH,CHAF1A,CHAF1B,CIITA,CKS1B,CSF1,DDIT3,DSCC1,DUSP6,E2F7,E2F8,EGR1,EGR2,EPOR,ERCC6L,EXO1,F2RL1,FANCA,FANCL,FAS,FBXO5,FCGR1A,FIGNL1,FLT1,FOS,FOSL1,FOXM1,FOXP3,GCH1,GDF15,HBEGF,HJUR…	1478 (19)
TCF3	-1.056	transcription regulator	Activated	2.639	1.06e-08	ACACB,ADA,ALCAM,ANLN,ANXA6,ARAF,ARHGAP4,ARHGEF18,ARSA,ATF3,AURKA,BACH2,BCL2L11,BIRC5,BUB1,CA2,CCNA2,CCNB1,CCNB2,CCNE2,CCS,CDC20,CDC45,CDCA3,CDK1,CDK6,CDKN1A,CDKN2C,CDKN3,CEP55,CHRNA5,CKM,CNOT9,COL1A1,CRELD2,CTRB2,CTSV,DCK,DGKE,DTX1,DUT,E2F8,ECT2,EDEM1,EIF4EBP1,ENTPD1,EPRS,ESCO2,ETS2,FAM46C,FGFR3,FOXO1,FOXP3,GADD45A,GADD45B,GFI1,GM2A,GPAM,GPLD1,H2AFX,HMGB2,HMMR,ID2,IL2RA,INTS13,IQCB1,JUN,KCNN4,KIA…	881 (15)
RARA		ligand-dependent nuclear receptor	Inhibited	-2.176	1.43e-08	ABCA1,ABHD2,ACACB,ALOX5,ASPM,BIRC5,BMP8A,C5,CCNA1,CCNA2,CCPG1,CD14,CD7,CD93,CDK1,CDKN1A,CDKN3,CEACAM5,CEBPB,CENPA,CENPF,CENPM,CENPN,CENPU,CLMN,CTNND1,CYP19A1,DRD2,DUSP1,E2F7,E2F8,EGR1,EGR2,ELL2,EPHX4,FGF12,FGFR1,FOS,FOXC1,FOXP3,GDF15,HCP5,HELLS,HIST1H4C,HLA-B,HLA-C,HLA-G,HNRNPD,HOXA3,HOXA5,HOXD10,IL12RB1,IL1A,IL1R1,IL6,IL6R,INIP,IRF1,JUN,KIF23,KIRREL2,KLF3-AS1,KLF8,KNL1,KRT15,LINC00342,MAD2L1,MAF…	1365 (22)
PTGER2	1.385	g-protein coupled receptor	Inhibited	-4.756	3.29e-08	ASPM,AURKA,BRCA1,BUB1B,CCNA2,CCNB2,CCR7,CDKN3,CENPE,CENPF,CEP55,CKAP2L,CYP19A1,DEPDC1,ECT2,EGR1,ESD,ESRRA,EXOC7,FOXP3,H2AFX,IL1A,IL6,KIF11,KIF15,KIF18B,KIF20A,KIF22,KIF2C,MASTL,MELK,MKI67,NEK2,NUF2,NUSAP1,PBK,PGR,PIM1,PLK1,PRC1,PTGER3,RACGAP1,RRN3,SERPINE1,SPAG5,STIL,TIMP2,TPX2,TROAP,TTK,VEGFA	1438 (19)
YY1		transcription regulator		-1.618	3.67e-08	ABCE1,ACTA2,ALCAM,AURKA,AURKB,BCL2L11,BDNF,BIRC5,BMP4,BRCA1,BTG2,BUB1B,CBX3,CCNA2,CCNB1,CCNB2,CDC25C,CDC6,CDCA3,CDKN1A,CDKN2C,CEND1,CENPA,CENPE,CENPH,COL1A1,COL9A3,CTNND2,CYP24A1,DLX3,DMD,EFNA3,EGFR,FAS,FDPS,FOS,FOXM1,GRIN2D,H2AFX,HELLS,HIST1H4C,HMOX1,IGFBP5,INCENP,KCNB1,KIF11,KIF20A,KIF23,KIF2C,LMAN1,LMNB1,LRP2,MAD2L1,MCM5,MCM6,MCM7,MDM2,MKI67,MYLPF,NCAPD2,NGFR,NIPSNAP1,NNAT,PDGFA,PEMT,PFN2,PLK1…	1268 (18)
E2F6		transcription regulator		1.669	3.89e-08	APAF1,BRCA1,CBX5,CDC25A,CDC45,CDC6,CDC7,CHEK2,DCTN4,DDX11,E2F2,EFNA5,GINS2,GMNN,H19,MCM2,MCM3,MCM5,PCLAF,POLA2,RAD51,RAD51AP1,RBBP8,RECQL,RFC4,RFX5,RPA2,RRM2,SERPINE1,SMC1A,SMC1B,SRSF1,STAG3,UNG,WDR36	715 (7)
EPAS1	2.835	transcription regulator	Activated	2.142	4.52e-08	ABCG2,ADM,ALDOC,ANGPTL4,APLN,ARG2,AXL,BBC3,BCL2,BHLHE40,BIRC3,CAV1,CEBPB,CEMIP,CITED2,CKB,CKM,CLDN1,CORO1A,CTGF,CYBRD1,CYP51A1,DDIT3,DTX1,DUSP7,EGFR,EGLN3,ENO2,FLG,FLT1,FOS,FXN,GADD45B,GALR2,GCHFR,GLS,HILPDA,HIST1H1C,HIST1H2AC,HMGCS1,HOXA5,IGFBP3,IGFBP5,IL6,IRS2,ITGA2B,ITPR1,KDM4B,LDHA,MAFF,MIF,NDRG1,NEAT1,NEK8,NFIL3,NOTCH1,PAN2,PCDH10,PGF,PKIB,PPARG,PRKCA,PTK6,RET,SERPINE1,SLC29A1,SLC6A8,SLC7A5,…	1215 (20)
SPARC	4.88	other		0.979	5.15e-08	AGK,AKR1C3,ARG2,ATM,BARD1,BHLHE40,BLM,BRCA1,BRCA2,BRIP1,CABYR,CDH3,CEBPD,CHAF1A,CHAF1B,CIDEC,CLDN1,COL1A1,COL1A2,CTSF,CYP1A1,CYP8B1,FANCB,FOXQ1,GPD1,HAT1,HES1,HIST1H3D,IL6,LEF1,MAP2,MCM6,MSH2,NDRG1,NES,NIPAL1,NIPSNAP2,NOTCH1,POLE,POLE2,PPIH,RFC4,RRM1,SERPINE1,SLC7A11,SNAI1,SOX9,SPARC,THEM5,TOPBP1,TRIM5,VIM	1331 (15)
ADRA1A		g-protein coupled receptor			5.5e-08	ADAM12,ARC,BDNF,CCNB1,CDK1,CDK2,CEBPB,CEBPD,CREM,CSRP2,CTSV,CYP1A1,DUSP1,EGR1,EGR2,FABP5,FOS,IL6,JUN,LIF,NR4A1,NR4A2,PAK1,POLA1,POLA2,PPP3CA,PRIM2,STAT3,TMPO,VEGFA	975 (12)
TGFB1		growth factor	Activated	5.54	5.91e-08	ABCA1,ABCD1,ABCE1,ABCG1,ABCG2,ACAA2,ACAN,ACKR2,ACLY,ACSS1,ACTA2,ACTG2,ADAM12,ADGRB1,ADGRG2,ADM,ADORA1,ADORA2B,ADRA2A,AHR,AIF1L,AK1,AKR1C1/AKR1C2,ALOX15,ALOX5,ANGPTL4,APLN,ARHGAP19,ARHGEF19,ARHGEF2,ARL4A,ASPM,ASPN,ATM,ATXN1,AXL,B2M,BACE1,BARD1,BBC3,BCL2,BCL2L11,BDH1,BDKRB2,BDNF,BHLHE40,BIRC5,BMP1,BMP2,BMP4,BMP7,BRIP1,BUB1,BUB1B,C1S,C2,C5,CALCOCO2,CASP4,CASP8,CAV1,CCNA2,CCNB1,CCNB2,CCNE2,CCR10,CCR7…	1834 (22)
ESR2		ligand-dependent nuclear receptor	Activated	2.475	1.68e-07	ABCA1,ABCC11,ADORA1,AES,ANGPTL2,ANK1,ANXA4,APEX1,ARL4A,ARRDC4,ATF3,BBC3,BCL2,BIRC5,BMP2,BMP4,CA2,CACNA1D,CAV1,CBS/CBSL,CCNA2,CD93,CDC25A,CDC42BPA,CDKN1A,CDKN1C,CEBPD,CECR6,CGA,CLDN1,CLDN11,COL1A1,COMP,CRYZ,CTGF,CYP19A1,CYP26B1,CYP2A6 (includes others),CYP2B7P,DDB2,DNAH11,EGFR,EGR1,EHMT2,ELAVL2,EMB,EPHA3,ESR1,F2RL1,FAM110C,FAM84A,FGFR1,FOS,FOXM1,FOXO1,FOXQ1,FZD2,GCLC,GCSH,GGCT,GJB3,GM2A,GPSM2,GYG1…	1378 (15)
PDGF BB		complex	Activated	5.004	1.79e-07	ACAT2,ACKR3,ACTA2,ADARB1,ADM,ADRB2,ARAF,ARG2,ASCL1,ATF3,BDKRB2,BHLHE40,BMP4,BRCA1,CASP4,CBX4,CDK1,CDK2,CDK4,CDKN1A,CEBPB,CEBPD,CSF1,CSRP2,CTGF,CTH,DDIT3,DGAT1,DUSP1,DUSP5,DUSP6,EGFR,EGR1,EGR2,ETS2,FGFR1,FHL2,FLNA,FLT1,FOS,FOSB,FOSL1,FOXC2,FZD1,FZD2,GADD45A,GBP2,GDF15,GDNF,GEM,GFPT2,GLUL,H19,HBEGF,HES1,HLA-E,HMGCS1,HMOX1,HSD3B7,IGF2,IL6,INHBA,JUN,KLF10,KLHL21,LIF,LMNA,MAFK,MAP2,MYBL2,NFIL3,NPR3,NR…	1304 (17)
ADRA1D		g-protein coupled receptor			1.89e-07	ARC,BDNF,CCNB1,CDK1,CDK2,CEBPB,CEBPD,CREM,CSRP2,CTSV,DUSP1,EGR1,EGR2,FABP5,FOS,IL6,JUN,LIF,NR4A1,NR4A2,PAK1,POLA1,POLA2,PPP3CA,PRIM2,STAT3,TMPO,VEGFA	794 (7)
CD24		other	Inhibited	-4.124	2.99e-07	ADRB2,APOBEC3B,ASPM,ATF3,CAV1,CDC27,CDKN1A,CHAC1,DEPDC1,DEPDC1B,DIAPH2,DUSP5,EPHB6,FOS,FXR1,GDF15,HMMR,HOMER3,HS2ST1,IRAK1BP1,ISG20,JMJD1C,JUN,KIF18A,KNTC1,LDB1,LPP,MBNL1,OASL,OGG1,PDGFB,PLAU,PLCB1,PTP4A1,RAD50,RELB,SFPQ,SLC30A1,SMC4,SPHK1,SYNE2,TFPI,TFPI2,TMEM135,TOP2A,TP53INP1,TRIM8,ULBP2,VDR,VPS13B	933 (9)
HIC1	4.233	transcription regulator		-0.917	3.68e-07	ACKR3,ACTA2,ADORA2B,ADRB2,AHNAK2,AMIGO2,CA2,CCNE2,CDKN1A,CDKN1C,CYP24A1,EPHA2,FADS1,FHL2,INHBA,ITPR1,KIAA0895,LIF,MAP2K3,MAP2K5,NOV,PLEC,SFXN3,SIRT1,SLC7A11,SNAP25,SOX9,TMEM47,TMEM62,TNFAIP8,TNS3,TRIM16,TRIM16L	241 (4)
BNIP3L		other	Activated	4.386	9.83e-07	ANK1,AURKA,CCNA2,CCNE2,CD22,CDKN3,CENPE,CENPF,CHEK1,CKAP2,CST3,FANCD2,GADD45A,GPSM2,KIF11,MAP4K1,MYBL2,NUF2,PDGFRB,PIK3CD,PRIM1,PTK2B,RAD54L,RBL1,RRM2,SGO1,STAT3,TFDP2,TIMP2,TOP2A
E2F3		transcription regulator	Inhibited	-4.011	1.2e-06	AKR1C1/AKR1C2,AKR1C3,BAIAP2L1,BIRC5,CCNA1,CCNA2,CCNB1,CCNB2,CDC25A,CDC45,CDC6,CDCA3,CDCA4,CDK1,CDK2,CDKN1A,CTNND1,E2F2,FAM46A,FBXO5,HIST1H1C,HIST1H2BJ,HIST1H2BN,HIST1H3D,HIST3H2A,HMGB2,HOXB9,IGF2,INHBA,JAM2,LBR,MAD2L1,MCM10,MCM2,MCM3,MCM5,MCM6,MCM7,MLH1,MT1F,MT1X,MYB,MYBL2,NCAPG2,NEAT1,NECTIN1,NPAT,ORC1,PCLAF,PLCB4,PLK1,POLA1,POLA2,PTGER3,PTTG1,RAD51,RALGPS2,RBL1,RRM1,RRM2,S100A8,SERPINE1,STAG3,T…	1117 (17)
miR-34a-5p (and other miRNAs w/seed GGCAGUG)		mature microrna		0.404	1.36e-06	AHCYL1,ATF3,AXL,BCL2,BIRC5,CDK1,CDK4,CDK6,CDKN1A,DLL1,E2F2,FOXP1,IKBIP,KLF4,MAP2K1,MCM10,MCM3,MET,MYB,NOTCH1,PPARG,SIRT1,SOX2,STIM1,TAGLN,TP53INP1,TRPS1,VEGFA,WISP2
EP300		transcription regulator	Activated	3.586	1.57e-06	ACACB,ACADM,ACHE,ACOXL,ADAM12,ANXA6,ARHGAP24,ARHGEF3,ARID5A,ATF6,B2M,BANK1,BBC3,BDKRB2,BIRC5,BRCA1,CA2,CAD,CAMK2D,CCR7,CD36,CD59,CDC25A,CDC42EP3,CDK2,CDKN1A,CEBPA,CFLAR,CKB,CKM,COL1A2,COL2A1,CORO2B,CPT2,CRISPLD2,CYP19A1,CYP1A1,DGKE,DHRS3,DRD2,DTX1,DUSP1,DUSP22,EGR1,EPHB2,EVL,FNDC3B,FOXO1,GAST,GFI1,GFRA1,GM2A,HES6,HIST3H2A,HLA-B,HLA-G,HMOX1,HSD11B2,ID2,IL10RA,IL12RB1,IL15RA,IL17RA,IL1R1,IL2RA,IL6,…	1391 (17)
RRP1B	-2.218	other			1.58e-06	ANAPC13,APAF1,AURKA,BIRC5,BMP7,BRCA1,BRCA2,CCNA2,CCNB2,CDC20,CDC25C,CDC6,CDK1,CDKN1A,CEBPB,CHEK1,CYP24A1,DBF4,ESPL1,EXO1,FANCB,FOXO1,FZD6,GADD45A,HAT1,KIF11,MCM2,MCM3,MCM5,MCM6,MDM2,MRAS,ORC1,PLK1,POLD1,PRKCA,PRKD1,RABIF,RARG,RBL1,RHOQ,RPA2,RRP1B,SERPINE2,TOP2A,TOPBP1,VDR
NLRP3		other	Activated	2.636	1.94e-06	ACTA2,ATM,BCL2,BRCA1,CDCA8,CDK2,DDB2,ESPL1,H2AFX,HMOX1,IL6,KIF1A,LIF,MAPK13,MDC1,MDM2,NFKBIE,OGG1,PARP1,PARP2,PINK1,PRIM1,PRIM2,PRKDC,PTTG1,RAD50,RAD51,RELB,RFC3,RFC4,STAT3,TTK,TYMS,VIM,XRCC1	1020 (11)
AURKB	-2.994	kinase	Inhibited	-3.818	2.07e-06	ANK1,ATF3,BBC3,BLM,CCNA2,CD82,CDKN1A,DDB2,FDXR,MCM3,PPM1D,RFC3,SERPINB5,TP53I3,ZMAT3	1034 (16)
CREBBP		transcription regulator	Activated	3.443	3.53e-06	ACOXL,ADAM12,ANXA6,ARHGAP24,ARHGEF3,ARID5A,ATF6,B2M,BANK1,BCL2,BDKRB2,BIRC5,BMP7,CA2,CAMK2D,CCL26,CCR7,CD59,CDC42EP3,CDC6,CDKN1A,CEBPA,CGA,CKB,CKM,COL1A2,COL2A1,CORO2B,CRISPLD2,CSF1,CYP24A1,CYP8B1,DGKE,DHRS3,DTX1,DUSP1,DUSP22,EGR1,EGR2,EHHADH,EOMES,ERCC1,EVL,FDPS,FGFR3,FNDC3B,FOS,FOSB,GFI1,GFRA1,GM2A,GNAS,GRIN1,GRIN2C,GRIN2D,GRIN3B,HIST3H2A,HLA-B,HLA-G,HMGCS1,IL10RA,IL12RB1,IL2RA,IL6,INHA,IRF1,IS…	1148 (16)
SMARCA4	-1.502	transcription regulator	Activated	3.266	4.68e-06	ABCA1,ABHD2,ACTA2,AHR,ALDH1A3,ANGPTL2,ARHGDIB,ARL4C,ARRDC4,ATP2A1,ATP2B4,BCL2A1,BIRC5,BMP4,C1orf54,C2CD6,CA14,CCDC153,CCNA2,CCNE2,CDC25A,CDC6,CDH11,CDK2,CDK20,CDKN1A,CEBPB,CHEK2,CIITA,CKM,CLIC2,COL1A1,COL7A1,CORO6,COTL1,CSF1,CTGF,CTSB,CUL4B,CYP1A1,CYP4B1,DLX2,DUSP13,DUSP6,ECM2,EFNB1,EGR1,EGR4,ELOVL6,ENO3,EPHA4,EPHB2,ETS2,FADS3,FAM167A,FAS,FHL2,FLJ31356,FLNB,FOS,GADD45A,GADD45B,GCHFR,GCLC,GPR68,GP…	1336 (19)
SP1		transcription regulator	Activated	3.341	4.79e-06	ABCA1,ABHD2,ACSS1,ACTA2,ADA,ADH5,AGER,ALOX5,ANK1,ATF3,ATM,ATP7A,B4GALT5,BACE1,BACE2,BBC3,BCL2,BDNF,BIRC5,BMP4,BMP7,C1QBP,CAD,CAV1,CBS/CBSL,CCNA2,CD59,CDC25C,CDK1,CDK2,CDK4,CDK6,CDKN1A,CDKN2C,CEBPA,CEBPB,CEBPD,CENPX,CHRNA3,CHRNA5,CIITA,CITED2,CKB,COL1A1,COL1A2,COL2A1,COL7A1,CPLX1,CREM,CTGF,CTH,CYBRD1,CYP19A1,CYP51A1,DBF4,DIAPH2,DIAPH3,DLX3,DMD,DRD2,DRG2,EDA,EGFR,EGR1,EIF2AK2,ENG,EPOR,ESR1,ESRRA,FA…	1208 (19)
TP73		transcription regulator		1.534	4.82e-06	ACTA2,ADA,ADAM23,ADORA2B,AEN,ARNTL,ATF3,ATG10,ATG4C,ATM,AUH,BBC3,BCL2L11,BDKRB2,BHLHE40,BIRC2,BIRC5,BMP7,BTG2,CASP2,CASP4,CCNB1,CD83,CDC25C,CDC42EP2,CDK1,CDKN1A,CDKN1C,CLIP3,CLMN,CNTFR,COL1A1,COL5A2,CTH,DBP,DCLRE1A,DDIT3,DHRS3,DRAM1,EDA,EGFR,EGR1,EPHA2,ERCC2,FAS,FDXR,FGFR3,FXR1,GAB2,GADD45A,GBX1,HES1,HIST1H2BJ,ID2,IGFBP3,IGFBP5,IL4R,IL6,JAG2,KCNJ4,KIT,KLHL21,LBH,LCP1,MDM2,mir-8,MIR22HG,MLH1,MPZL2…	1162 (22)
KRAS		enzyme		-0.339	6.48e-06	ABCA1,AEN,AGRN,AHR,AKR1B10,ALDOC,APLP2,ATAD3A,ATF3,AXL,B2M,BCL2,BDH1,BIRC3,BIRC5,BMP4,CAD,CAMK1,CASP2,CAV1,CBX5,CCDC80,CCNA2,CCNB1,CCT5,CD274,CDH3,CDKN1A,CDT1,CEBPB,COL1A1,CTGF,CTNND2,CXADR,DBN1,DDIT3,DNMT1,DUSP1,DUSP5,DUSP6,EGFR,EGR2,EI24,EIF2AK2,ELK1,ENOPH1,EPHA2,ETV4,ETV5,EXOSC5,F2RL1,FAS,FOS,FOSB,FOSL1,FOXP3,FRAT1,FSTL1,FXYD3,GADD45A,GCLC,GCNT3,GLUL,GMNN,GRN,HBEGF,HLA-DRB1,HMOX1,HNRNPD,HNRNPD…	1184 (18)
TP63	-2.617	transcription regulator		1.67	7.38e-06	ADA,ADM,AEN,AHR,ALDH1A3,ANOS1,APAF1,ARAF,ATF2,ATG10,ATG4C,ATM,AXL,BBC3,BCL2L11,BHLHE40,BLM,BMP7,BRCA1,CAD,CCNA2,CCNB1,CD82,CDC25C,CDK1,CDK18,CDK6,CDKN1A,CDKN1C,CEBPA,CFLAR,CITED2,CPT2,CSTA,CYGB,CYP2A6 (includes others),DAP3,DDB2,DLL1,DNMT1,DOK1,DST,DUSP6,EGFR,EI24,ENG,EPHA2,FANCA,FAS,FDXR,FGFR3,FOS,FOSL1,FUBP1,GADD45A,GCNT3,GFI1,GLS2,HAS3,HBEGF,HES1,IGFBP3,IGFBP7,IL6,INHBA,ITGA2,ITGA3,ITGB8,JAG2,…	1188 (18)
Cg		complex	Activated	3.702	9.2e-06	ACTA2,ADM,AKR1B10,AKR1C3,APCDD1,APLN,ARHGAP22,B2M,BARD1,BCL2,BDNF,BHLHE40,BLM,BMP2,BTG2,CCNE2,CD93,CDC6,CDK4,CDKN1A,CEBPA,CEBPB,CEBPD,CEP170,CLDN11,CREM,CTSV,CYP19A1,DMD,DNAH11,DTL,DUSP1,DUSP6,EDN2,EGR1,ELAVL2,ELK3,EMB,EPAS1,EPHA3,EPHA7,EPHB6,F2RL1,FABP5,FAM110C,FAM198B,FAS,FYN,FZD1,FZD4,GAL,GGCT,GJB2,GM2A,GPC1,HLA-A,HPGD,HSD11B2,IGFBP3,IL4R,IL6,INHA,INHBA,IRS2,ITGA1,JUN,KCNJ3,KHK,KLF4,KNOP1,LIF,…	1630 (20)
PTH		other	Activated	2.981	1.05e-05	ALOX15,ANK3,BCL2,BHLHE40,BMP2,CDKN1A,CEBPB,CGNL1,COL1A1,COL1A2,COL2A1,CREM,CSF1,CTGF,CYP24A1,DUSP1,EGFR,EGR2,FGF23,FOS,FOSB,GALNT3,GNG12,IGFBP3,IGFBP5,IL6,IL6R,JUN,LEF1,LMNA,LRBA,MTFR1L,NDRG2,NFIL3,NR4A1,NR4A2,ODC1,PALM,PDGFA,PHLDB2,PLAU,PLXDC2,RAP1GAP,RBM14,RGS2,RMDN3,SDC4,SLC43A2,SLC9A3,SMAD7,SOCS3,SRC,ST14,TFPI2,THBS4,TNFRSF11B,VDR,WIF1,WISP2,WNT3A,WNT4	1216 (17)
RBL2		other	Activated	3.604	1.08e-05	AURKA,AURKB,BCL2L11,BRCA1,BUB1,BUB1B,CASP4,CCNA2,CCNB1,CCNB2,CCNF,CDC25A,CDC25C,CDC6,CDK1,CDKN1A,CRADD,DNMT1,ELK1,FAS,HADH,KIFC1,KLF10,MAP2K3,mir-8,MYBL2,NEK2,NPAT,PFAS,PIM1,PLK1,POLD1,PRIM2,RANBP1,RBL1,RRM2,STMN1,TEAD4,TRAF5,TYMS,UCK2,VEGFA,VEGFB,XPC	1046 (15)
ELAVL1		other		0.058	1.08e-05	ABCA1,ACHE,ARAF,ARG2,ASCL1,ATF3,CASP2,CD83,CDC6,CDK2,CDKN1A,CENPA,CENPE,DGAT1,DUSP1,FLNA,FOS,HMOX1,HNRNPD,IL6,IRF1,KIF11,KIF18A,mir-8,MYBL2,NCAPG,NEK2,NUF2,NXF1,PBK,PCOLCE,PRC1,RFC5,SAT1,SIRT1,SLC7A11,SNRPG,SRSF7,STAT3,TIA1,TOP2A,TP63,TRIOBP,VEGFA	837 (10)
TNF		cytokine	Activated	5.829	1.28e-05	AATK,ABCA1,ABCG2,ABTB2,ACADM,ACADS,ACKR2,ACKR3,ACTA2,ADAM8,ADAMTS7,ADAMTS8,ADM,ADORA1,ADORA2B,ADRB2,AGER,AGFG2,AIMP1,AKR1B10,ALAD,ALCAM,ALDH1A3,ALDH3A1,ALOX5,AMPD3,ANGPTL4,ANK3,ANXA1,AOC3,APAF1,APLN,APOBEC3B,AQP7,ARC,ARHGAP18,ARHGAP22,ARHGDIB,ARHGEF17,ATF2,ATF3,ATP1A1,ATP2B4,B2M,B4GALT1,BACE1,BBC3,BCL2,BCL2A1,BCL2L11,BDKRB2,BDNF,BHLHE40,BHLHE41,BIRC2,BIRC3,BIRC5,BMP2,BMP4,BTG2,BUB1B,C5,CA2,CABP1,…	1431 (16)
NKX2-3		transcription regulator	Inhibited	-2.09	1.5e-05	ACTA2,ADM,AIF1L,ANGPTL4,ANLN,AOC3,ARHGDIB,BCYRN1,BMP2,BMP4,CBS/CBSL,CCNB2,CD36,CDKN3,CENPW,CEP55,CSRNP1,CXADR,CXCL16,DANCR,DDX60L,EIF2AK2,F2RL1,FAM172A,FAM198B,FAM46A,FCN3,GBP2,GCA,GCH1,GDF15,GMPR,GNG12,HCG4,HCP5,HELZ2,HES2,HEY1,HEY2,HIST2H2AC,HLA-B,HLA-C,HLA-F,HMMR,KLF4,LAP3,LGMN,MAP2,NETO2,PARP10,PARP14,PKIA,PLCB1,PLSCR1,PMAIP1,PNPT1,PSMB8,PSMB9,SAMD9,SERPINE2,SMAD7,SP110,SYT11,TAP1,TAP2,TCTEX1…
TGFB2		growth factor	Activated	3.27	1.96e-05	ABCA1,ACTA2,AHR,ANGPTL4,ASPN,BHLHE40,BMP4,CD36,CD46,CD59,CDH11,CFLAR,CIITA,COL1A1,COL1A2,CTGF,CYP24A1,DOCK4,EGR1,EGR2,FAS,FMOD,FOS,HBEGF,HEY1,HMOX1,HSPG2,JAM2,LIPG,NOTCH1,PDGFRB,RGS3,RUNX1T1,S100A8,SELL,SERPINE1,SESN1,SPHK1,TAGLN,TNFRSF11B,VDR,VEGFA,WNT11,WNT9A	1588 (17)
RNA polymerase II		complex			2e-05	ADAM23,AGPAT2,ARID5A,B2M,BCL2,BRCA1,CBX5,CCNB1,CCNB2,CCNE2,CD14,CD82,CD83,CDH11,CDKN1A,CEBPA,CHEK2,CIITA,CKM,COL1A2,CSF1,CYP1A1,CYP24A1,CYP8B1,DCTPP1,DDIT3,DDX11,DLGAP5,DUSP1,EBAG9,ESR1,ESRRA,EXOSC8,FANCI,FLT1,FOS,FOSL1,FOXC1,FOXC2,GADD45A,GADD45B,GAST,GBP2,GDF15,GPT,HOXA11,HPRT1,HSD11B2,IGDCC3,IGFBP1,IGFBP3,IL2RA,IL6,JUN,KCNF1,KSR2,MAD2L1,MAP2K1,MCM3,MEIS1,MYBL2,OASL,PBX1,PCDHGC3,PDZK1,PKLR,PKMY…	1184 (12)
WNT3A	1.439	cytokine	Activated	2.13	2.41e-05	ACAN,ACTA2,AHR,ALDH1A3,ARHGAP18,ARRDC4,BACE1,BCL2,BDNF,BMP2,BMP4,CACNA1G,CD300A,CEBPA,CEBPB,COL11A2,COL1A1,COL2A1,CPT2,CTGF,EFNB1,EGR2,ENG,EOMES,EPAS1,ERBB3,ESRRB,ETV5,FHL2,FMOD,FZD1,GDNF,HAS3,HEY2,IGFBP5,IKZF2,IL6,IRS2,IRX3,JAM2,JUN,KCTD12,KIT,KLF4,LBH,LEF1,LGR5,LRP6,LRRC17,LRRC32,MESP1,MT1X,NEK6,NGFR,NKD1,OGN,PDGFA,PMEPA1,PNPLA3,PPARG,RAPSN,RUNX1T1,SDC4,SERPINB1,SIM1,SLC7A1,SLC7A2,SOX9,SPARC,SP…	1315 (21)
HIF1A		transcription regulator	Activated	3.259	2.57e-05	ACAN,ACTA2,ADM,ADORA2B,ALDOC,ANGPTL4,APLN,ATP7A,AURKA,AXL,BACE1,BCL2,BHLHE40,BHLHE41,BIRC2,BIRC5,BMP2,BRCA1,CAV1,CCR7,CD274,CDKN1A,CEACAM5,CEMIP,CITED2,CLDN1,CORO1A,CTGF,CYP19A1,CYP2S1,DLL4,DTX1,EGFR,EGLN3,ENG,ENO2,EPAS1,EPOR,ERBB4,ESRRG,FAM53C,FHL2,FHL3,FLT1,FOS,FSCN1,FURIN,FYN,FZD2,GADD45B,GCHFR,GLYR1,GPER1,H2AFX,HES6,HILPDA,HIST1H1C,HIST1H2AC,HIST2H2AC,HMOX1,HP,ID2,IGF2,IGFBP3,IGFBP5,IL17RA,IL…	1242 (17)
Rb		group	Activated	3.205	2.75e-05	APAF1,AURKB,BIRC5,CCNA2,CCNE2,CDC6,CDK1,CDK2,CDKN1A,CDT1,CYP1A1,DLX2,DNMT1,E2F2,ECT2,FOXM1,GMNN,H19,MAD2L1,MCM3,MCM5,MCM7,MYBL2,PLK1,POLD1,RBBP8,RBL1,RFC4,RPA2,SLC5A5,SOD2,TOP2A,TPO,TYMS	891 (15)
NFYB		transcription regulator		-0.228	2.79e-05	ABCG2,ACLY,ACTA2,ACTR6,AKAP17A,APOBEC3B,ARHGAP11A,B9D2,BCL11B,BCL2,BCL2L11,CAV1,CBS/CBSL,CBX5,CCNB1,CCNB2,CDC25A,CDC25C,CDCA8,CDK1,CENPF,CEP57L1,CHEK2,CHRNB1,COL1A1,COL1A2,COL5A3,CTC1,DCLRE1B,DPP4,DTL,EMC6,EPAS1,F8,FAM19A2,FAS,FBXL18,GADD45A,GART,GDF6,GPAM,GPR160,GTF2H2,HMGB2,HMGN3,HNRNPA1,IGDCC4,INTS7,ITM2C,KBTBD8,KCTD1,KHDRBS3,KIAA1524,KLHL3,KMT2E,L2HGDH,LRP2,MLH1,MVK,NAALADL2,NKX6-1,NPR1,NUDT2…
SP3		transcription regulator		1.511	3.03e-05	ABCA1,ACTA2,ADH5,APBA1,ATF3,BIRC5,CBS/CBSL,CDKN1A,CDKN2C,CEBPA,CHRNA3,CITED2,COL1A1,COL1A2,COL2A1,COL7A1,CYP51A1,DLX3,DMD,DRD2,DUSP1,EGFR,EGR1,EIF2AK2,ESR1,FAS,FLT1,FOS,FOSL1,FOXP3,GDF15,GLTP,GRIN1,HSD11B2,IGF2,IGFBP3,IL1A,ITGA2,ITGB8,JAM2,JUN,KLF4,LCAT,MAOB,MET,MSH6,NES,NPTXR,PADI1,PADI4,PEMT,PGR,PLAU,PLAUR,PRLR,PTPN1,PTTG1,RBL1,RECK,RRAS,SCARB1,SERPINE1,SETDB1,SGK1,SLC19A1,SLC39A8,SLC9A3,SOD2,S…	1069 (17)
GLI1		transcription regulator		1.399	3.98e-05	ABCG2,ARC,ASPM,BCL2,BCL2A1,C11orf96,CAV1,CCL26,CDH11,CDK2,CDKN1A,COL1A1,COL2A1,CRHR1,CSF1,DIO2,DRG2,ELAVL2,EMB,EPB41L4B,FAS,FOXC2,FOXL1,FOXM1,GAST,GPER1,HEY2,HOXA5,ID2,IGF2,IGFBP7,IL2RA,IL6,INSIG1,JAG2,KLF4,KRT15,LMNA,MAN1C1,MAPK11,MEST,MLH1,MRPS6,NDRG2,NES,NOG,NR2F2,NREP,PDGFA,PGM2L1,PHLDA2,PIM1,PLPP2,PPT2,PRKCI,PSTPIP2,PTCH2,RAB34,RGS10,RPS6KA1,S100A9,SCD5,SH2B3,SNAI1,SOX18,SOX2,SOX6,SOX9,TNFRS…	1054 (16)
PTEN		phosphatase		1.379	4.62e-05	ACAA2,ADM,AKR1C3,ANXA1,AURKA,AURKB,BACE2,BBC3,BCL2,BCL2L11,BIRC5,BPGM,BRPF1,BTG2,CA2,CA8,CBX4,CCNB1,CCNB2,CCR7,CD274,CDC20,CDC25A,CDK4,CDK6,CDKN1A,CEBPA,CEBPB,CITED2,CKS1B,CS,CTSB,CTSV,DLAT,DLD,DRAP1,DTX1,DUSP1,EBP,ECI2,EGF,EGFR,EGR2,EHHADH,EIF4EBP1,EPAS1,ERBB3,ESR1,ETS2,FAS,FES,FGF23,FLT1,FOS,FOXM1,FOXO1,G3BP1,GTPBP6,H2AFY,HADH,HCN2,HLA-DMA,HOXA11,IFI30,IFT88,IGF2,IGFBP3,IGFBP5,IL4R,IL6,IRS2,ISG…	1222 (18)
TAL1		transcription regulator	Inhibited	-4.712	4.87e-05	ARAF,ARSA,ARVCF,ASPM,ATP6AP1L,BCL2,BUB1,CACNG4,CCNB1,CD7,CDH23,CDK6,CDKN1A,CDKN3,CENPU,CEP70,CHRNA5,CIB2,CPLX1,CWC27,DSCC1,EEF1E1,EPOR,EVI5,FBXW7,GINS1,HELLS,HLA-A,HLA-B,HLA-C,HLA-E,HLA-F,ID2,IL10RA,INTS13,JUN,KIF14,KIF15,KIF20A,KIT,LRBA,MAP2,MCM2,MELK,MEST,MFSD13A,MUC1,MUC16,MYB,MYO1E,N4BP2L1,NCAPG,NCF1C,NKX3-1,NOTCH1,NR4A3,NTNG2,OIP5,P2RY1,PLEKHO1,PPP3CA,PTK2B,PTPRU,RAB33A,RASD1,RBM7,RIPK4,SENP…	274 (4)
NFYA		transcription regulator		0.241	5.41e-05	ACLY,APAF1,BBC3,BCL2,CBS/CBSL,CCNB1,CCNB2,CDC25C,CDCA8,CDK1,CDKN1A,CHEK2,COL1A2,COL5A3,CYP1A1,EGR1,EPHX1,F8,GADD45A,GADD45B,GPAM,IRF1,JUN,LMAN1,MLH1,NOTCH1,NPR1,OGG1,PADI4,PDGFRB,PIDD1,PMAIP1,POLA1,PTTG1,RRM2,TOP2A	1208 (17)
TREM1		transmembrane receptor	Activated	2.03	5.5e-05	ACKR3,ADORA2B,ADRB2,ARRDC4,ATF3,BABAM2,BCL2,CCR7,CD14,CD274,CD83,CDK1,CEBPB,CENPU,CFB,CSF1,DTL,DTNBP1,E2F7,EGR1,EGR2,ELOVL7,EPM2AIP1,ETS2,FABP3,FNDC3A,FOSL1,GADD45B,GEM,HAS1,HBEGF,HES1,HOMER1,HSD3B7,IL15RA,IL1R1,IL6,IL6R,INHBA,IRF1,ISG15,LAMP3,LIF,LRFN4,LRRC8C,MAD1L1,MAFF,MOAP1,MT1F,NEDD4L,NME7,NR4A2,OASL,PHLDA1,PHLDA2,PIM2,PLAC8,PLCXD1,PPARG,RCAN1,RGS16,RHOBTB3,S1PR3,SLCO4A1,SNUPN,SPRY2,TFPI2,TH…	1271 (12)
FOXO1	1.138	transcription regulator		0.425	5.83e-05	ACLY,AGXT,ANGPTL4,ANLN,APAF1,ASPM,BACH2,BANK1,BCL2,BCL2A1,BCL2L11,BIRC3,BIRC5,BRIP1,CA2,CASP2,CASP8,CCNA2,CCNB1,CCNB2,CCNF,CCR7,CD36,CDC42EP3,CDK1,CDKN1A,CDKN1C,CDKN2AIPNL,CDKN2C,CENPF,CFLAR,CITED2,CNR1,CPT2,CS,CTGF,CTSV,DAPK1,DEPDC1,DIO2,DLGAP5,DNAJC19,EGR1,EGR2,EGR4,EIF4EBP1,ELOVL6,EOMES,FAS,FBXO32,FDPS,FGF18,FOS,FOSB,FOXM1,FOXO1,FOXP3,GADD45A,GADD45B,GPAM,GPD1,HMOX1,IGFBP1,IKZF2,IL17RA,IL6,IRS…	1197 (18)
HRAS		enzyme		1.689	6.38e-05	ADARB1,ADM,ADRA2A,ALDH1A3,AMACR,ANXA6,ASCL1,ATP1A3,ATXN1,AURKA,AURKB,B2M,BCL2,BCL2L11,BIRC5,BMP1,BMP4,BTBD11,BTG2,CASP2,CAV1,CCDC80,CCNA2,CCNB1,CDC25A,CDC42BPA,CDH3,CDK1,CDK2,CDK4,CDKN1A,CEBPB,CEBPD,CFB,CGA,COL1A1,COL1A2,COL2A1,COL5A2,CREB3,CSF1,CSRP2,CSTA,CTGF,CTSB,CTSV,CYP1A1,CYP24A1,DDIT3,DLL1,DNER,DNMT1,DNMT3B,DOK1,DPP4,DUSP1,DUSP6,EGFR,EGR1,EIF4EBP1,ELK1,ELK3,EPHX1,ERCC1,FABP3,FAM167A,FAS,FA…	1390 (20)
YAP1		transcription regulator		-0.065	6.61e-05	ACTA2,ANLN,AURKB,BCL2L11,BIRC5,BMP2,BMPR1B,CASP8,CCNF,CDK1,CDK6,CDKN1A,CTGF,DIAPH3,DNMT3L,EGFR,FBXO32,FOS,FOXM1,ID2,LATS2,LDHA,MCM6,NEK2,OXNAD1,PDGFB,PLK1,PMAIP1,POLA1,PPP1R3B,RAD51,RASSF4,SFN,SOX2,SOX9,TAGLN,TEAD4,TP63,TRIM63,UCA1,VIM	1328 (20)
S100A6		transporter		-1.698	6.65e-05	ATF3,AURKA,CDK1,CDKN3,CENPA,DEPDC1,EXOSC8,INHBA,NCAPH,NEK2,PBK,PCDHB2,PRNP,TMPO,TNFAIP3,TYMS,YBX3	790 (7)
CD40LG		cytokine		1.381	8.1e-05	AHR,ALCAM,ANXA6,ANXA7,ARMC6,ATF3,AUH,B2M,BATF3,BCAT2,BCL2,BCL2A1,BIRC2,BIRC3,CA2,CBX3,CCR7,CD83,CDK6,CDKN1A,CELF2,CFLAR,CIITA,CLIP1,CSF1,CSTF2,CTGF,DDX46,DUSP1,DUSP5,E2F2,EGFR,EGR1,EGR4,EIF2A,EIF2AK2,FAS,FBL,FLT1,FOS,FOSB,FSCN1,FURIN,GADD45A,GATB,GBAP1,GCH1,ICOSLG/LOC102723996,ID2,IFI6,IGHG1,IL10RA,IL12RB1,IL13RA1,IL1A,IL2RA,IL3RA,IL6,INHBA,IPO8,IRF1,ISG15,JUN,LAMP3,LAS1L,MAP2K3,MAPK4,MIF,MPHOSPH…	1365 (17)
26s Proteasome		complex	Inhibited	-4.066	8.48e-05	AHR,APAF1,ATF7IP2,BCL2L11,BIRC2,BIRC3,BMP2,BRCA2,CCNA2,CCNE2,CDC25A,CDC6,CDK1,CDKN1A,CENPE,CFLAR,CTSB,CTSF,DDIT3,EGF,EGFR,ESR1,EXO1,FOSL1,FOXO1,GCH1,GRIN1,H2AFX,HBEGF,HMGB2,IL6,KIF23,MAD2L1,MAP1LC3B,MCOLN1,MDM4,NOTCH1,PGR,PKD1,POLA1,PRKCA,PRKDC,PRNP,RFC3,SFTPC,SKI,SNAI1,SOCS3,SOX2,SRC,TOP2A,UBFD1,ULBP1,ULBP2,VIM,WIPI1	1198 (19)
EIF4G1		translation regulator	Inhibited	-2.687	8.52e-05	ATM,ATRIP,BIRC5,BRCA1,BRCA2,CHEK1,CTNND1,GADD45A,RAD50,RAD51,RFC2,RFC4,RFC5,TP53BP1
UXT		transcription regulator	Activated	2.343	8.58e-05	ATR,B4GALT1,BRIP1,BUB1,CCNA2,CDC6,CHEK1,ENO2,GTSE1,HPGD,IL2RA,KRT18,NKX3-1,PMEPA1,SORD,TNFAIP3,TNFRSF10B,TTK	855 (7)
E2F8	-3.574	transcription regulator			8.65e-05	CCNA2,CCNB1,CCNE2,CDC6,CDK1,CHEK1,ECT2,KIF23,RACGAP1
ZFP36		transcription regulator		0.316	9.75e-05	ABCG4,BIRC3,CCNE2,CD36,CDC6,CDKN1A,CENPA,E2F8,FOS,FOSL1,IL1A,IL6,IRF1,JUN,KIF11,KIF14,KIF18A,KNTC1,LATS2,MEFV,NEK2,NUF2,OSM,PBK,PIM1,PLAU,PLAUR,PNRC1,PRC1,S100A8,S100A9,SOCS1,SOX6,SS18L2,THBD,TMCC2,TOP2A	1378 (19)
PAF1		other	Activated	3.411	0.000118	ARL4A,BIRC3,CITED2,FAM46A,HCG4,HELZ2,HIST1H2AC,HIST1H2BD,ISG15,ISG20,KLF4,OASL,PLAUR,PNP,RAET1L,SDC4,SERPINE1,SERTAD1,SNPH,SOD2,TAC3,ULBP2,ZC3HAV1,ZNFX1
NRAS	-1.289	enzyme		1.746	0.000126	AGRN,BCL2,CCNB1,CCNB2,CDC20,CDC25C,CDC6,CDKN1A,CDKN3,CENPA,CKM,COL1A2,DUSP6,EGR1,ELK1,EPAS1,ETV5,EXO1,FOXM1,GALE,HOMER3,ITGA2,JCHAIN,KIF22,KIF2C,MCM3,MKI67,MYBL2,NRAS,OIP5,PLAU,POLD1,SESN1,SKP2,SPC25,TRAIP,UBE2C,VEGFA	1504 (25)
SMARCB1	-1.029	transcription regulator	Activated	3.237	0.000131	ARHGAP4,AURKA,BCL2L11,BICD1,CA5A,CA8,CCNA2,CDC6,CDC7,CDK1,CDKN1A,CDKN2C,CDT1,CENPA,CENPE,COL1A1,COL1A2,COL5A2,CSF1,CYP4F8,CYP8B1,DAPK1,DOCK4,EIF2AK2,ETS2,FAS,FCGR1A,FOS,GADD45A,GJB2,GMNN,HBEGF,HES1,HEY1,HP,IFNAR2,IL15RA,IL1A,KIF11,KIF23,KLHL4,MCM10,MCM2,MCM3,MCM5,MDM2,MYBL2,NKX3-2,PLK4,POLA1,PPARG,PPP1R3C,PRIM1,RAD51AP1,RAD54B,RFC5,RND3,SGCG,SKP2,SMARCB1,SMC4,SPARC	1106 (18)
ATM	-2.074	kinase		-0.258	0.000142	ALKBH8,ATM,BBC3,BIRC2,BLM,CDC25C,CDKN1A,CFLAR,CHEK1,CHEK2,CTGF,DUSP1,FAS,FDXR,GADD45A,GADD45B,H2AFX,HMOX1,IL6,IRF1,JUN,RRM1,RRM2,SERPINE1,TGM2,TNFAIP3,TNFRSF10B,TNFSF9,XRCC5	1130 (17)
TOB1		transcription regulator		1.46	0.000166	ATM,ATR,CCNA2,CDK2,CDKN1A,CDT1,CHEK1,GMNN,HJURP,IKBIP,MIS18A,MIS18BP1,NBR1,PCBP4,PHLDA3,PLAC8,RPRM,SPDL1,STAG1,TTC5,UBA6,UBE2T,WDHD1	730 (7)
ADRA1B		g-protein coupled receptor			0.000166	ARC,BDNF,CDKN1A,CEBPB,CEBPD,CREM,CSRP2,CTSV,DUSP1,EGR1,EGR2,FABP5,FOS,IL6,JUN,LIF,MYLPF,NR4A1,NR4A2,PAK1,PPP3CA,TMPO,VEGFA	947 (11)
E2F7	2.204	transcription regulator			0.000186	CCNA2,CCNB1,CCNE2,CDC6,CDK1,CHEK1,E2F2,E2F8,ECT2,KIF23,RACGAP1
CCAR1		transcription regulator		1.664	0.000187	CEBPA,CEBPD,EPAS1,PPARG,RGS2,SPHK1	857 (7)
EZH2		transcription regulator		0.374	0.00019	ACKR3,ADRB2,AMACR,ANXA6,ATF3,BCL2,BCL2L11,BIRC3,BMP4,BMP7,BMPR1B,BRCA1,CA5A,CACNG4,CCNE2,CD82,CDC27,CDK4,CDK6,CDKN1A,CEBPA,CEMIP,CHRNB1,CNR1,CRISPLD2,CSTF2,DDT,DENND2A,DNAH2,EGFR,EGR1,EOMES,EPAS1,EPDR1,EPM2AIP1,ERBB4,FANCB,FLT1,FOXP3,FUCA1,FZD1,GBX2,GDF15,GPR68,HCP5,HOXA11,HOXA6,HOXB6,HOXC13,HOXC9,HOXD10,HOXD11,HOXD8,HOXD9,HSD11B2,ICOSLG/LOC102723996,IGFBP1,IGFBP3,IL10RA,IL6,ITGA1,JAM2,KLF4,KLHL3…	1303 (17)
SMO		g-protein coupled receptor		1.015	0.000191	ALCAM,BCL2,COL27A1,CXXC4,DIO3,DIXDC1,DLX2,ERVW-1,FAS,FOXC2,FOXD2,FOXF1,FZD2,IL11RA,LAP3,LEF1,LGR5,LHX2,LIMD2,NKD1,NOG,NRCAM,NRP2,OGN,PTCH2,S100A8,SOX18,SOX2,SOX9,SYNM,TGFA,TNFRSF10A,WIF1	1074 (14)
HDAC1		transcription regulator		1.039	0.000191	ACAN,AMPD3,APAF1,APEX1,ARC,ATF3,BBC3,BDNF,BRCA2,CCNA1,CCNA2,CCNB1,CCNB2,CCNE2,CDC25A,CDC25C,CDC6,CDK1,CDK2,CDKN1A,CDT1,CEBPA,CENPX,COL1A2,COL2A1,E2F2,EGFR,EGR1,EHMT2,ESR1,FAS,FLT1,FOS,FOXM1,FOXP3,GLUL,GNAS,H2AFX,HES1,IL6,KRT15,LGR5,MAD1L1,MCM10,MCM3,MCM5,MCM7,MDM2,MTA3,NASP,NKD1,NKX3-1,PDGFA,PDGFB,PLAU,PLK1,PMAIP1,POLD2,PPARG,PRIM2,RAD54L,RBL1,RECK,RELB,RGS10,RORC,RRM2,RRM2B,S100A9,SGK1,SIRT1,SNA…	1308 (19)
ATP7B		transporter		0.894	0.000196	ACLY,AMACR,CDC20,CENPQ,CKS1B,CYP51A1,ELOVL6,FABP5,FDPS,H19,HIST1H1C,HMGCS1,MAD2L1,PTTG1,RAD51,SHCBP1,SMC2,SMC4,SQLE,TRIP13
HSPA9	-1.541	other		-0.093	0.00023	CDKN1A,CLMN,FOXO1,HES1,HOXD10,MDM2,NEDD9,PBX1,PRDM16,RET,SESN2,SOD2,TH	499 (6)
EGF	-1.328	growth factor	Activated	2.271	0.000236	ABCG2,ACSL4,ADA,ALCAM,ALOX15,ARC,ARHGEF2,ATF3,ATM,AURKA,AURKB,B4GALT1,B4GALT5,BBC3,BCL2,BIRC2,BIRC5,BRCA1,BTG2,CAV1,CCNB1,CDC25C,CDC42EP1,CDH11,CDK1,CDK2,CDK4,CDK5,CDKN1A,CEBPB,CEBPD,CFLAR,CGA,CLDN2,COL1A1,COL1A2,CREM,CTGF,CYP1A1,DDIT3,DIO2,DIO3,DNAI1,DPP4,DUSP1,DUSP5,DUSP6,EGFR,EGR1,EGR2,ELK1,EPAS1,EPHA2,ERCC1,ESR1,ETS2,FAM89B,FGFR1,FLT1,FOS,FOSB,FOSL1,FSTL1,FUT3,GAB2,GADD45A,GAST,GFPT1,GPER1,GP…	1522 (19)
RBL1	-2.984	transcription regulator	Activated	2.541	0.000261	AURKB,BCL2L11,CASP4,CCNA2,CDC25A,CDC6,CDK1,CDK2,CDKN1A,CRADD,FAS,FOS,HES1,MCM10,MCM2,MCM3,MCM5,MCM6,MCM7,MET,mir-8,MYBL2,NEK2,NOTCH1,ORC1,PLK1,RBL1,RRM1,RRM2,SKP2,TYMS,VEGFB	1193 (19)
E2F2	-3.38	transcription regulator	Inhibited	-3.17	0.000267	BCL2,BIRC5,CCNA2,CCNB1,CCNB2,CDC25A,CDC45,CDC6,CDCA4,CDK1,CDKN1A,CDKN2C,IL6,MCM10,MCM2,MCM3,MCM5,MCM6,MCM7,MLH1,MYB,MYBL2,NPAT,ORC1,POLA1,RAD51,RBL1,RRM2,SERPINE1,TOP2B,TOPBP1	725 (7)
I kappa b kinase		complex	Activated	2.982	0.000272	BRCA1,BRCA2,FANCA,FANCC,FANCD2,FANCF,FANCG,FANCL,RAD51
SLC29A1	-2.174	transporter	Activated	3.464	0.00031	CDKN1A,FAS,FDXR,GADD45A,MDM2,PPM1D,RPS27L,RRM2B,SESN1,SNRPG,TP53I3,TP53INP1
MET	-2.035	kinase	Activated	2.716	0.00031	ARID5A,ATM,AURKA,AURKB,BCL2,CD274,CDK1,CDKN1A,CITED2,CTSV,FBXO32,FOS,GCLC,HBEGF,HMOX1,IL15RA,IL6,INHBA,ITGA3,JUN,KLF4,MAD1L1,MAD2L1,MDM2,MERTK,MET,MUC1,NPHS1,NREP,PIM1,PLK1,RILPL1,SLA,SOCS3,SOD2,SOX2,TCHP,TGFA,TRIM21,TRIM63,VEGFA	1099 (17)
Irgm1		other	Activated	2.737	0.000327	AURKB,BUB1,CCNA2,CCNB1,CCNB2,CDCA3,DTL,FAS,GINS1,ID2,IL6,KIF20A,MKI67,NCAPG,NEK2,OASL,RRM2,SPAG5,STIL,UBE2C,USP18
ZBTB17		transcription regulator		-0.323	0.000341	BCL2,BHLHE40,CD46,CDKN1A,CDKN1C,DDB2,DDIT3,EGR1,JUN,NGFR,NOCT,ODC1,PMAIP1,RRM2B,SOCS1,SPTBN1,VPS72	939 (12)
RAD21	-1.324	transcription regulator			0.000341	BDNF,HLA-DRB1,IGF2,IRS2,PCDHA12,PCDHGA10,PCDHGA4,PCDHGA7,PCDHGA9,PCDHGB1,PCDHGB2,PCDHGB3,PCDHGB7,PCDHGC3,PCDHGC4,PCDHGC5,PIM2
HNRNPA2B1	-1.327	other			0.000353	ADGRG2,ADORA2B,ANXA7,CEMIP,CIDEC,CLDN1,CRIP1,DNER,DSE,ELOVL7,ENTPD1,ERBB3,FSCN1,FZD8,GDF15,H19,HNMT,HNRNPA2B1,HYAL1,IL6,KCTD12,MAST4,MEST,MOCOS,MYO1A,NOVA1,NPR3,NRCAM,PAPPA,PBX1,PGM2L1,PITPNC1,PKIB,PLCB4,ROR1,S1PR3,SEMA3B,SETBP1,SFI1,SLC1A1,SNAI1,SNAP25,SPAG4,SRSF1,ST8SIA4,STOM,SVEP1,SYT1,TFPI2,TNS3,UBASH3B,WNT4,WWOX
Calcineurin protein(s)		complex	Activated	2.363	0.000377	ARC,BCL2,BCL2L11,BDNF,CAMK2D,CDK4,CKM,CTSV,CYGB,DUSP1,EGR1,EGR2,FGF18,FOS,ITPR1,LIN7A,MYO1A,NFATC4,NFIL3,NR4A1,NR4A2,NR4A3,RCAN1,RGS2,RYR1,SERPINE1,SLC8A2,STAT3	1240 (22)
BRD4		kinase	Inhibited	-2.628	0.00039	ACTA2,ADAT2,AURKB,BCL2,BDH1,BHLHE40,CDC25A,COL1A1,COL1A2,DCPS,DCTPP1,DMAP1,FADS1,FOS,GALNT14,HMOX1,ID2,IL2RA,ITGA1,KAT2A,KAT5,MAP4K1,METAP1D,MLF2,MTMR2,MYB,PDGFA,PDGFB,PDGFRB,PIM1,PIM2,PLAU,POLE2,POLR3G,RNF125,SFXN4,SLC19A1,SLC7A2,SMARCA4,SORD,STC2,THBS2,TOP1,TTC27,XBP1	974 (11)
ACTL6A		other	Inhibited	-2.673	0.000403	APAF1,BBC3,BCL2L11,CCNA2,CCNB1,CCNB2,CCNE2,CDC25C,CDK2,CDKN1A,ETS2,FAS,HMOX1,SFN,TP53INP1	978 (12)
HCAR2		g-protein coupled receptor		0.905	0.000412	CCNE2,IL6,IQGAP3,KIF14,KIF20A,NMI,PLK1,PLK4,ROPN1L,SLC37A2,TRIM8
NSD2		enzyme		1.947	0.000428	BACE2,BCL2,BTG2,CA2,CCNE2,CDC25A,E2F2,ERCC1,FOS,GADD45A,GLS2,HAT1,IGF2BP2,JAM2,JUN,PRKCA,RAB23,RRAS,STAT3	793 (7)
TFAP2A		transcription regulator		0.587	0.00046	ABCA1,ALCAM,ANXA1,BCL2,BIRC3,BIRC5,BLCAP,BLOC1S6,CDKN1A,CEBPA,CENPX,CGA,CHRNA3,COL7A1,EGFR,ESR1,FOXP3,GEM,IGF2,KLF4,MCM5,MT2A,PLA2G16,PLAU,PLAUR,POR,PPARD,PPARG,PRDX1,RAB27B,SESN1,SLC19A1,SMPD1,SOD2,STX7,VEGFA,WISP2,XRN1	1064 (9)
miR-124-3p (and other miRNAs w/seed AAGGCAC)		mature microrna		1.346	0.000579	ABHD5,ACAA2,AHR,ALDH9A1,APEX2,ARAF,ARHGEF1,ASPRV1,B4GALT1,BDNF,BLOC1S6,CAPRIN2,CAV1,CD59,CDCA7,CDCA7L,CDK2,CDK4,CDK6,CEBPA,CHST14,CHSY1,CTGF,CTNND1,DEPDC1,DFFB,DLX2,DRAM1,ECI2,EGR1,ELK3,ENDOD1,FA2H,FAM129B,G3BP1,GTPBP8,HADH,HES1,KLF15,LAMC1,LDLRAP1,LMNB1,LRRC58,MAGT1,MET,MMADHC,MPHOSPH9,MTMR6,MYO10,NAA15,NEK6,NFIC,PDLIM7,PGF,PHF19,POLR3G,PRKD1,PTBP1,PTBP2,RARG,RAVER2,RDH10,ROCK1,SOX9,SPDL1,STAT3,…
SHH		peptidase		0.94	0.000595	ABCG2,ALAD,ASCL1,BCAR1,BCL2,BMP2,BMP4,BMPR1B,BRCA1,CAV1,CDC25A,CHEK1,DLX2,DTX1,EGFR,EMX1,ERBB4,FOXC2,FOXF1,GBX2,GDNF,GPC1,H2AFX,HELLS,HEY1,HEY2,HOXD11,IGF2,IGFBP5,IL2RA,IL6,LFNG,MAGI1,MCM2,MCM3,MCM5,MCM6,MSX1,NES,NKX3-2,NR2F2,NR4A1,OTX1,PGF,PSMC3IP,PTCH2,RAD51,RFC3,RPA2,SERPINE1,SLC29A1,SOSTDC1,SOX9,TBX1,TH,THBD,TUBB3,TYMS,UNG,WDR7,ZIC2	1196 (20)
Histone h3		group		1.664	0.000598	ACKR3,ACOT4,ADGRA2,ADGRB1,ANK1,ARHGEF17,ARR3,ATF7IP,B2M,BCL2,BCL2L11,BDNF,BIRC5,BMP4,CACNA1G,CAV1,CCNA2,CCNB1,CDC6,CDK14,CDK4,CDKN1A,CDKN2C,CEBPA,CFLAR,CIITA,COL1A2,CSPG4,CYP19A1,DBF4,EFCAB7,EGR1,ENO3,EOMES,EPHB3,ESR1,FGFR1,FLT1,FOS,FOXM1,GBX2,GCNT4,GFI1,GKAP1,HES1,HOXA11,HOXA5,HOXB6,ID2,IFI6,IGFBP3,IL1A,IL2RA,IL6,IL6R,INHA,JUN,KAT5,KIAA0895,LRAT,MAD1L1,MAD2L1,MCM2,MCM3,MCM5,MDM2,MEIS1,MET,MKX,MR…	1450 (18)
MYOD1		transcription regulator	Activated	2.224	0.000615	ACACB,ACHE,ACTA2,ADORA1,ATP2A1,ATP7A,BCL2,BRCA1,CBX5,CDH15,CDK2,CDKN1A,CDKN1C,CKM,DMD,DUSP1,EIF3E,ENO3,ESR1,ETV4,FNDC5,FOSL1,FSTL1,FYN,GADD45A,HADH,HES6,HSPA4L,ID2,IGF2,IGFBP5,KIFC3,LDB3,MAFB,MAP2K1,MEF2D,MKI67,MYLPF,MYO5B,NPTX1,PDGFA,PFKM,PLEKHO1,PMEPA1,PNP,PRDM16,PRIMA1,PRKAR2B,RAPSN,RBM38,RECK,RRAS,RYR1,SCHIP1,SCN4A,SDC2,SEPT4,SMAD7,SPTBN1,SRC,TEAD2,TNNC2,TNNI2,TNNT1,TOP1	1130 (16)
ID2	1.646	transcription regulator		0.593	0.00064	ACTA2,BCL2,BCL2L11,BMP7,CCNB1,CCNE2,CCR10,CCR7,CD83,CDC6,CDK1,CDK20,CDK4,CDKN1A,CDKN2C,CEBPB,CSF1,DTX1,DUSP1,DUSP22,E2F2,EGR2,EGR4,EOMES,ETS2,FGFR3,FOXO1,GADD45B,ICOSLG/LOC102723996,IKZF2,IL10RA,IL17RB,IL4R,IL6R,IRF8,ITGA1,JDP2,MAF,MAP2K6,MAP3K3,MYB,NGFR,NOTCH1,NR4A1,NR4A3,PIK3C2B,RAP1GAP,REL,RORA,SDC1,SELL,SMAD7,SOCS3,STAT4,TF,TNFRSF25,TNFRSF4,TOX2,TRAF5,TUBA1A	1129 (15)
IGF2	3.328	growth factor		1.376	0.000688	ALAD,ARHGEF2,ARL4A,BIRC5,BMP2,CD36,CDC45,CDC6,CDK1,CDKN1A,CORO2B,CTGF,CTSV,DDIT3,DUSP1,EGR1,EGR2,ELOVL6,GADD45A,GCH1,GRN,H19,HBEGF,HELLS,IGF2,IGFBP3,IGFBP5,IL6,KIFAP3,MCM2,MCM5,MCM7,MDM2,MEF2D,MYBL2,NDRG1,OGN,PDGFB,PHLDA1,PIM1,PMS1,PRDM16,PRIM1,RAD51,RAD51AP1,RGS16,RRM1,RRM2,SAT1,SERPINE1,SFTPC,SLC30A1,SOCS3,TAT,THBS2,THRA,TRAIP,VEGFA,XRN1	1258 (21)
Raf		group		-0.563	0.00069	BCL2L11,CDKN1A,DUSP6,EGF,EGR1,ETV5,FOS,FOSL1,GDF15,GRIN1,ID2,JUN,KRT18,MAFF,MANSC1,PHLDA2,PMAIP1,RND3,SH2B3,SPRY1,SPRY2,SPRY4,STK17A,TAGLN,TFAP2C,TNFAIP3,TOP2A,TPO	1393 (20)
MDGA2	-2.192	other		-1	0.000696	ADGRB1,ATR,BCL2A1,EI24,FAS,IL6,MSH2,SESN2,TP63
EGFR	1.441	kinase		-0.492	0.000747	ABCG2,ACOT7,ACTA2,ANXA1,ATAD3A,BCL2,BCL2L11,BIRC5,CAD,CASP4,CAV1,CBX5,CCNA2,CCT5,CDK1,CDK2,CDK4,CDK6,CDKN1A,CEBPB,CLDN2,COL1A1,COL5A2,CST3,CTGF,CYP19A1,DDIT3,DUSP1,E2F2,EGF,EGFR,EGR1,ELK1,ENOPH1,EPHA2,ERBB3,ERBB4,ESR1,ETV4,EXOSC5,F2RL1,FOS,FOSL1,GADD45A,GAST,GPC1,GRN,HBEGF,HNRNPA1,HNRNPA2B1,HNRNPD,HNRNPDL,HP,HPCAL4,HSD11B2,IGF2,IGFBP3,IGFBP5,IL6,IRF1,ITGA2,ITGA6,JUN,KCNN4,KIAA0391,KPNB1,LEF1,MATN…	1540 (20)
sGC		complex		1.342	0.000782	ARC,BDNF,EGR1,FOS,FOXP3	280 (5)
UBE3A		enzyme		-0.404	0.00079	ARC,CDKN1A,ECT2,ESR1,MDM2,NR4A2,PGR,PML,RNF2,SERPINE1,SOX9,TP53INP1,WNT4	1328 (15)
BRCA1	-3.437	transcription regulator	Activated	2.355	0.000828	AK1,ALDH1A3,ATM,ATRIP,BCL2,BIRC5,BRCA1,BRCA2,CCNB1,CCNB2,CDC25C,CDH3,CDKN1A,CTSF,CYP19A1,CYP1A1,DDB2,DDIT3,EGFR,EGR1,ESR1,EXO1,FAS,FHL2,FOXO1,FXYD3,GADD45A,GADD45B,GDF15,H2AFX,HMOX1,HNRNPD,HSD11B2,IFI27,IFI6,KIT,MAD2L1,MDM2,MLH1,NEDD9,NEK2,NOTCH1,PHLDA1,PLK1,PLSCR1,RAD51,RBL1,RRM2B,SAT1,SERPINE2,SFN,SFPQ,SIRT1,TAP1,TNFAIP2,TNFRSF18,TP53I3,TP63,VEGFA,VIM,XPC	1329 (19)
TCF4		transcription regulator		1.858	0.000848	ADA,ALCAM,ANXA6,ARHGAP4,ARHGEF18,BACH2,BIRC5,CCNA2,CCNB2,CDC20,CDCA3,CDK1,CDKN1A,CDKN1C,CDKN3,CEBPA,CEP55,CRELD2,DCK,DUT,E2F8,EDEM1,ENTPD1,ESCO2,FAM46C,FOS,HMGB2,HMMR,ID2,IQCB1,JUN,KCNN4,KIAA1524,LEF1,MAD2L1,MKI67,MORF4L2,MYB,NCAPG,NDC80,NEK2,NUF2,PACSIN1,PHEX,PLAC8,PLAU,PML,PPARG,PRC1,PSD3,RACGAP1,RIPOR2,RRM2,SELL,SERINC5,SERPINB1,SGK1,SOX9,SPC24,SPC25,STAT3,TAPBPL,TRAF5,TYRP1,VSIR,WISP2,XBP1	917 (11)
NDRG1	1.764	kinase		0.374	0.000852	ATF3,BCL2,BCL2L11,CASP4,CD82,CDK4,CEACAM5,FOS,IL1A,JUN,MAP1LC3B,MDM2,PARP1,PML,SNAI1,TP63,VEGFA	976 (10)
ZBED6		other	Inhibited	-2.089	0.000852	ANKRD50,ARHGEF1,ARL4C,DLGAP5,IGF2,KCTD1,LAMP3,MAFA,NASP,PMEPA1,PRPF19,SGK1,SPTBN1,TCF7,TTK,TUBB3,UPP1
RELA		transcription regulator	Activated	3.494	0.000855	ABCG2,ACTA2,AHR,ALCAM,ARFGAP3,ARHGDIB,ATP6AP2,B2M,BACE1,BACH2,BBC3,BCL2,BCL2A1,BCL2L11,BIRC2,BIRC3,BIRC5,BMP2,BRCA2,BTG2,CARD8,CASP8,CAV1,CBS/CBSL,CCR7,CD14,CD274,CD59,CDKN1A,CEBPB,CFB,CIITA,CITED2,COL1A1,COL1A2,COL2A1,CTGF,CTSB,CYP19A1,CYP1A1,CYP2C9,DDIT3,DGCR6/LOC102724770,DIO2,DUSP1,EGR1,EOMES,EPAS1,ERAP1,ERAP2,FAS,FOS,FOXP3,FSCN1,GCH1,GDF15,GSTA1,HES1,HLA-B,HMOX1,IGHG1,IL15RA,IL1A,IL2RA,IL6,I…	1515 (20)
AR		ligand-dependent nuclear receptor		0.3	0.00086	ABCA1,ABCG1,ADM,AKR1C3,ARMCX2,ATAD2,ATP1A3,BASP1,BIRC5,BUB1,BUB1B,CACNA1C,CAV1,CCNA1,CCNA2,CDC25C,CDCA5,CDH11,CDK14,CDKN1A,CDT1,CEND1,CENPE,CFLAR,CGA,CHRNB1,CIT,CLDN11,CUX2,DCTPP1,DDT,DEPDC1,DISP2,DNAJB9,EBP,EDN2,EGFR,EGR1,EHD3,EMB,ENO2,EPAS1,EPB41L4B,EPHX1,ERBB3,ERN1,ESPL1,ESPN,ETS2,FABP5,FAM174B,FAM89B,FXYD3,GAS6,GDF15,GDNF,IGF2,IGFBP3,IGFBP5,IL1R1,IL6,INHA,ITGA2,ITGA6,KCNJ3,KDM4B,KIF15,KIF22,K…	1442 (23)
ABCC5		transporter		1.414	0.000863	ARC,EGR2,EOMES,FOS,FOSB,NR4A1,NR4A3,TNFRSF25
CDCA7L	-3.25	other			0.000863	CCNB1,CDC6,MAOB,MCM3,MSH2,ORC1,POLA1,RBL1
CD38		enzyme		0.133	0.000922	ALDOC,ANXA6,CISD1,CITED2,CRELD2,CRIP1,DRC1,EGLN3,EIF4EBP1,ELL2,ENDOG,EVI5,GBP2,GLIPR2,GPAM,HMMR,IFI30,IGHG1,IL2RA,IL6,IL6R,JCHAIN,KLHDC2,LFNG,LRRC8C,MYADM,NABP1,NDRG1,NEK2,NFIL3,PDK1,PIM1,PKIB,PPP3CA,PPP3CC,PYCR1,RAP1GAP,SDC1,SELL,SKA1,SLAIN1,SLC16A3,SLC39A8,SLC7A5,SLFNL1,SOCS1,SOCS2,SOCS3,ST7,TMEM97,UCK2,UPB1,VIM,XBP1,ZBTB32	1074 (10)
PHF1		transcription regulator		1.914	0.000954	BBC3,CDKN1A,HOXA11,HOXA6,HOXB6,HOXB7,HOXB9,HOXC9,HOXD10,HOXD8,HOXD9,MDM2,SFN,TP53I3	543 (10)
EGLN		group		0.474	0.000979	ADM,ALDOC,APAF1,BCL11B,BPNT1,BRWD3,CCDC58,CCL28,CNFN,CSRP2,DHX40,DPYSL4,DYRK4,EFNA3,EGLN3,EIF4EBP1,FAM117B,FYN,HLA-B,IKBIP,IMMP2L,KDM5B,LDHA,LZTFL1,PDK1,PDK3,RAB11FIP5,RRAGD,SOX9,SPAG4,TH,THAP8,TMEM107,ULBP1,VLDLR,ZNF337,ZNF511	908 (10)
MED1		transcription regulator		-1.461	0.000992	ACLY,AURKA,AURKB,BHLHE40,BIRC5,CCNB1,CCNJ,CDC20,CDC6,CDK1,CDK2,CDK4,CDKN1A,CEBPA,CENPA,CHAF1A,CYP1A1,CYP24A1,DTYMK,EHHADH,ESRRB,FADS2,FAM89B,FOXM1,FOXO1,GADD45A,HPRT1,HSD17B4,ID2,IGFBP1,IGFBP3,KLF4,LBR,LEF1,LIF,MAD1L1,MAD2L1,MDM2,MET,ODC1,PIM1,PLK1,PPARG,PRLR,SALL4,SMARCA4,SOX2,STC2,TBX3,TNNT1,TOP1,VDR,WISP2,XBP1	1458 (19)
RARG	-1.63	ligand-dependent nuclear receptor		0.931	0.000992	ABCA1,BMP2,CHST10,CNR1,CTGF,CYP19A1,DUSP1,EGR1,EGR2,FOS,FOXC1,HOXA3,HOXA5,IL6,JUN,MAFB,SLC10A1,STRA6,THBD,UBA7	920 (9)
REV1		enzyme		-1.633	0.00104	BBC3,IL6,PMAIP1,SESN2,TIGAR,TNFRSF10B	786 (7)
RHOC		enzyme		-1.633	0.00104	ATF3,CDKN1A,CDKN1C,DDIT3,GLUL,NAT8L
ERG		transcription regulator		1.597	0.00106	ADRB2,ARHGAP22,ARHGAP24,ARHGAP31,ARHGAP4,ARHGEF2,ARHGEF6,BIRC3,CCNA2,CD59,CDK5RAP2,CLIP1,CNR1,COL11A2,CUX2,DBN1,DIAPH2,DIAPH3,DOCK10,EGFL7,EVI5,FAM174B,FLNB,FLT1,FOSB,FYN,GMFB,GPATCH2L,HMGB1,HMMR,HPCAL1,HPGD,ITGA6,LEF1,MAGI1,MET,MYO10,NDRG1,NFIL3,NPHP1,NR4A2,NRCAM,ORC6,PIM1,PLAU,PLAUR,PLEK,PRKCI,PSTPIP2,PTPN4,RALGPS2,RGS3,RRAS,SLC24A1,SLIT2,SPARC,SPTBN5,SVIL,TACC1,TDRD5,TGFB1I1,TMPRSS2,TRIOBP,WNT…	915 (7)
CBX4	1.341	transcription regulator			0.00113	CCNB1,CDC25A,CDC6,MCM3,MSH2,ORC1,POLA1,RBL1,VEGFA,WNT4
FAS	4.797	transmembrane receptor		-0.594	0.00114	ACTA2,AGER,AIFM1,ARFGAP1,ARHGEF1,ARL4A,BCL2,BCL2A1,BIRC2,BIRC3,BIRC5,CASP8,CD22,CD59,CD83,CD93,CDC42EP2,CDIPT,CDKN1A,CEBPD,CFLAR,CLASP1,COL1A1,COL1A2,CSF1,CTGF,CTNND1,CTSL,DNAH17,EGR1,EGR2,EPOR,ERCC1,F2RL1,FAS,FES,FLT1,FOS,FOSB,FOXO1,FSCN1,GBP2,GPLD1,GTPBP6,HLA-F,IL10RA,IL13RA1,IL15RA,IL17RA,IL1A,IL6,INPP5D,IRF1,ITGB8,ITPR1,JUN,KIF3B,LAMP3,MAP2K5,MERTK,MET,MIF,MOAP1,NECTIN1,NFKBIE,NR4A1,NR4A2,NUA…	1221 (16)
EIF2AK2	-1.536	kinase	Activated	2.741	0.00116	ATF3,BCL2,BDNF,BHLHE40,BRIP1,CDKN1A,CEBPB,CEBPD,DDIT3,EGR1,EIF2AK2,ERAP2,FAS,FOS,HIST1H2BD,IFI27,IFI6,IL1A,IL6,IRF1,IRS2,ISG15,ISG20,KCTD13,NEDD9,NMI,PLSCR1,PSMB10,SOCS3,SOD2,TNFAIP3,TUBA1A,USP18,ZC3HAV1	1226 (20)
PDLIM2		other		-0.275	0.0013	BCL2,BST1,C4orf19,CDC25C,CEMIP,CHPF,CITED2,CLCN4,CRISPLD2,DNAJC15,F2RL1,FHDC1,FOXRED2,FSTL1,GSTM2,HBEGF,IGFBP3,KCTD12,KIAA1257,KIT,MDM1,MECOM,MPZL2,MYEOV,NAP1L2,NPR3,PHLDA1,PHLDA3,SCARA3,SMOC1,STAT4,STC2,SV2A,TAGLN,TMSB15B,WWOX
FOLR1		transporter			0.0013	ABCE1,ADA,ALDOC,AOC3,ARHGDIB,ATR,B3GNT3,BASP1,BCAT2,BIRC3,CAV1,CELF2,CENPK,CSTF1,CYP4F8,DTD1,DUSP6,ECI2,GPAM,HNRNPDL,HOXB9,MDK,MRPS6,NPHP1,PIP5K1B,PRLR,SHCBP1,SLC3A2,SMC2,SNRPF,SORD,ST3GAL3,ST3GAL6,TBCE,TYMS,UCHL5
ADRB		group		0.473	0.00133	ACAT2,ACSS1,ANGPTL4,ANXA5,ARHGEF3,ATF3,AXL,BDNF,BHLHE40,BRCA2,CASP4,CCNA2,CDC7,CDK4,CDK6,CDKN1A,CFLAR,CREM,CYP51A1,DDIT3,DIO2,ENDOD1,FAM110C,FAM214A,FAS,FDPS,FOS,GADD45A,GDF15,HMGCS1,HMOX1,HSD3B7,INSIG1,JUN,KLF4,LBH,NBN,NEK2,NPM3,NR4A1,NR4A2,NR4A3,OASL,PDGFB,PKD1,PPM1D,RAD51,SLC7A11,SLCO4A1,SMC1A	1397 (17)
INHA	2.466	growth factor		-0.338	0.00133	ACTA2,ACTG2,BCAN,BCL2,CDK4,CFLAR,COCH,COL1A2,COMP,CTGF,CYP19A1,CYP26B1,CYP51A1,DNAH2,EGFR,EMILIN2,EPHX1,ESPL1,FGFR1,HSD17B11,IL1R1,INHA,INHBA,ITGA3,ITGA9,JAM2,KIF24,KIT,KRT18,LMNA,MATN2,PIK3CD,PRLR,SERPINE1,SGK1,SMAD7,TBCEL,TP53INP1,TUBE1	462 (5)
FOXP3	1.693	transcription regulator		1.114	0.00142	ANXA1,BBC3,BCL2,BCL2L11,BRCA1,CDKN1A,CHAF1A,DDB2,DUSP6,ENTPD1,FOXP3,GPR83,HLA-A,ID2,IKZF2,IL17RA,IL2RA,IL6,ITGAE,LATS2,MAF,MGAT1,NFIL3,NPR1,PDE3B,PIM2,POLD1,POLD3,RAD54B,RBM14,RRM2B,SELL,SKP2,SMAD7,TNFAIP3,TNFRSF18,USP21,VEGFA	1362 (24)
SBDS		other			0.00146	AKR1C1/AKR1C2,AKR1C3,CEP57,CHAC1,COL27A1,CPLX1,CTGF,CTH,DDIT3,EGR1,EPDR1,ERBB3,FA2H,FBXO32,FOS,GADD45B,HOXA11-AS,HOXB6,HSPA6,IGFBP7,IL4R,KIF1A,LGR5,MAFB,MAFF,MT2A,MYEF2,PCDHB2,PTBP2,PUDP,RBP7,TRIB3,UBE2QL1,ZNRF1
JUN	1.117	transcription regulator		1.841	0.00153	ACAT2,ANGPTL2,ANXA1,APEX1,ATF3,AXL,BBC3,BCL2A1,BCL2L11,BCL9,BDNF,BIRC2,BIRC3,BRCA1,CAV1,CCNA2,CD14,CD274,CDC20,CDK1,CDKN1A,CFLAR,CGA,CLDN2,COL1A1,COL1A2,CSF1,CSTA,CTGF,CTSL,CXCL16,CYGB,CYP19A1,CYP2J2,CYP8B1,DIO2,DNMT1,DROSHA,DUSP1,DUSP5,DUSP6,EGFR,EHD4,ERCC1,FAS,FOS,FOSL1,FOXC1,GAS6,GCLC,GDNF,GPT,GTF2B,HES1,HLA-B,HLA-G,HMOX1,HNRNPA2B1,HOMER1,HPGD,ID2,IGFBP1,IGFBP3,IGFBP7,IL1A,IL2RA,IL6,IRS2,ITGB8…	1555 (19)
miR-22-3p (miRNAs w/seed AGCUGCC)		mature microrna		-0.478	0.00155	AGBL5,ARRB1,BMP7,CLIP2,CYTH3,ESR1,FRAT2,MECOM,MVB12B,POGK,PPP1R9A,RGS14,SRF,ZNF618
miR-16-5p (and other miRNAs w/seed AGCAGCA)		mature microrna	Activated	2.417	0.00163	ABHD10,ANLN,ARL2,ATF6,BCL2,BDNF,C17orf80,C1orf56,CACNA2D1,CARD8,CCNF,CDC25A,CDK6,CHEK1,CLDN12,DTD1,EGFR,EIF2B2,FGFR1,FNDC3B,GFPT1,GNL3L,GOLPH3L,GPAM,GRN,HMOX1,HPF1,IL6,ITGA2,JUN,KCNN4,KIF23,LAMC1,LUZP1,MAP2K1,MSH2,MYB,NAA15,NPR3,OSGEPL1,PHKB,PHLDB2,PLK1,PMS1,PNP,PRIM1,PRIMPOL,RAB30,RAB9B,RECK,RHOT1,SERPINE2,SHOC2,SLC16A3,SLC38A1,SLC7A1,SPI1,TIA1,TMEM109,TMEM43,TNFSF9,TRMT13,UBE2S,UGDH,VEGFA,VPS45…
FSH		complex		0.718	0.00169	ACTA2,ACTG2,ADM,AHR,ARL4C,AXL,BDNF,BMPR1B,BTG2,CAPZA1,CASP4,CDK14,CDK6,CDKN1C,CEACAM5,CENPI,CFLAR,CITED1,CLIP1,COPS5,CREM,CTGF,CTNND1,CYFIP2,CYP19A1,DAPK1,DHRS3,DHX15,DNAJB9,DUSP1,EGFR,ELL2,ENC1,ESR1,FDXR,FGFR1,FILIP1L,FOS,FOSB,FOSL1,FOXO1,GCLC,GEM,GNAS,GNRH2,GPER1,HSF2,IGFBP3,IL6,IL6R,INHA,INHBA,ISG20,ITGA3,ITPR1,JUN,KLF10,KRT18,LRRC32,LYPD3,MAMLD1,MAP1LC3B,MAP2K1,MAP2K3,MAPRE2,MBD2,MEF2D,MN1,MT…	1634 (20)
IFNA2		cytokine	Activated	2.131	0.00175	ALOX5,ANXA1,B2M,BCL2,BIRC5,C1S,CAV1,CCDC92,CDKN1A,DPP4,EFNB3,EGLN3,EIF2AK2,FAS,GBP2,GEM,GNAS,GPATCH11,HBEGF,HLA-A,HLA-B,HLA-C,HLA-E,HMGCS1,HSH2D,HSPA6,IFI27,IFI27L2,IFI6,IFNAR2,IL2RA,IL6,IRF1,ISG15,ISG20,LAMP3,LYN,MAP2K1,MDM2,MET,MT-CO2,MT1F,MT1X,MT2A,MX2,PARP4,PLSCR1,PMAIP1,PML,PTTG1,RBL1,RIPOR2,SAMD9,SDC1,SEPT4,SERPINB9,SLC18A2,SOCS1,SOCS2,SOCS3,SP100,SP110,STAT4,TAP1,TGM2,TNFRSF10B,TNFRSF10D,T…	1525 (19)
SSRP1	-2.317	other	Activated	2.425	0.00182	CDKN1A,DUSP5,EGR1,HIST1H1C,HIST1H2AC,ID2,MDM2,MT-TY,PDGFA,PLAU,POLR3G,SRF,TAGLN,TNNI2,TOP1,TP53I3	792 (7)
NFKBIA		transcription regulator	Activated	2.282	0.00182	ACKR3,AMPD3,ATF2,AURKB,AXL,BCL2,BCL2A1,BIRC2,BIRC3,BMP2,BRF2,BTG2,BUB1B,CASP4,CASP8,CCNA2,CCNB1,CCNE2,CD82,CDC25A,CDC45,CDC6,CDH3,CDK2,CDKN1A,CEBPB,CEBPD,CFLAR,CITED4,CKS1B,COL1A2,COL2A1,COL5A2,CSF1,CTSB,CTSF,DDIT3,DUSP6,EOMES,ERAP1,ERAP2,FAS,FHL2,FOS,FOXC2,FOXM1,FSCN1,GADD45A,GADD45B,GBP2,GCH1,GM2A,GRIN1,GRN,GSTM5,HAS1,HES1,HEY1,HLA-A,HLA-L,HMOX1,IFI6,IGF2,IL15RA,IL1A,IL2RA,IL6,IRF1,IRX3,ISG15,I…	1405 (19)
RAF1		kinase		0.781	0.00185	ACAT2,ACOT7,ANXA1,BCL2,BCL2L11,CA2,CDC25A,CDC42EP1,CDC6,CDKN1A,CHN1,CLDN1,CSTA,CSTF1,CTSL,DHRS3,DIO2,DUSP5,DUSP6,EGR1,ELK1,ESR1,FAS,FOS,GRN,HBEGF,HNRNPA2B1,HPCAL1,HSD11B2,IGFBP3,IL1R1,IL6,ITGA2,JUN,KIAA0391,LAD1,LDHA,LIF,MAOB,MCF2L,MCM8,MET,MKI67,MT1F,MYBL2,NINJ1,PHLDA1,PHLDA2,PLAU,PLAUR,PLEC,PNP,RET,RND3,RRM2,SCNN1A,SDC1,SEC14L2,SLC16A7,SNRPD1,SPRY2,SQLE,TCOF1,TFPI2,TGM2,TUBA4A,VEGFA,WISP2,YPEL5…	1317 (17)
Histone h4		group			0.00191	ADA,CDC25A,CDC25C,CDC6,CDK1,CDK4,CDKN1A,CFLAR,CHRNA3,CHRNA5,CIITA,CYP19A1,CYP24A1,ESR1,FLT1,FOS,FOXM1,HES1,IGFBP1,IL1A,IL2RA,IL6,IRF1,KDM5B,KIF1A,KIF5C,LEF1,MAD1L1,MAD2L1,MCM3,MSH2,MSH5,NCAM2,NEDD4L,PKLR,PMAIP1,POLD2,PPARG,PRLR,RBL1,RRM2,SMAD7,SOCS3,SPHK1,STAT3,TAGLN,TBX1,TBX2,TBX4,TGFBR1,TNFRSF4,TYMS	1443 (22)
DYRK1A		kinase	Activated	2.968	0.00191	CCNB1,CDC25C,CDC6,CDK1,CDKN1A,E2F8,KNTC1,MCM3,MYBL2,RCAN1,SERPINE1,UBE2C	1175 (22)
Pkg		group		1.772	0.00191	ARC,BCL2,BDNF,EGR1,FOS,FOSB,JUN,LEF1,LGR5,SOD2,SOX9,VCL	1214 (18)
PPARG	-1.357	ligand-dependent nuclear receptor		0.059	0.00197	ABCA1,ABCG1,ABCG2,ACAA2,ACADM,ACADS,ACLY,ACSL4,ACTA2,ADRB2,AGPAT2,ALDH9A1,ANGPTL4,APAF1,AQP7,ARL4D,ATP5O,BACE1,BCL2,BDH1,BIRC5,BRCA1,CA2,CAV1,CCPG1,CCR7,CD36,CDK2,CDK6,CDKN1A,CDKN2C,CEACAM5,CEBPA,CEBPB,CIDEC,COL1A1,COL1A2,CPT2,CRAT,CS,CTGF,CTSL,CYP19A1,CYP4B1,DGAT1,DGAT2,DHRS3,DLAT,EDN2,EGFR,EGLN3,EHHADH,EIF4EBP1,ELOVL6,ENO2,EPHX1,ESRRA,FABP3,FABP5,FAM20C,FAM57B,FDPS,FOSL1,FZD1,GDF15,GPAM,GPD1,GP…	1533 (19)
ONECUT1	1.34	transcription regulator			0.002	ABCA8,ACACB,ACSS3,ALDH3A1,AMT,APIP,APOH,ARHGAP32,ARMC6,ARMT1,BCAR1,C11orf1,C1S,C2,C8G,CACNA1D,CASP2,CD36,CDC25A,CDCA5,CDK2,CEBPA,CEBPD,CENPN,CLCN4,CLDN2,COL5A3,CRADD,CYGB,CYP51A1,DDB2,EGR2,EXOSC5,FABP5,FADS3,FAS,HIST1H4H,HLA-G,HMGB2,HNRNPA2B1,HNRNPR,HSD17B4,INSM2,KAT7,MAP2K5,MEIS1,NBR1,NDC1,NEK6,NUAK2,NUDT2,OAT,ONECUT1,ORC1,PCDHA12,PHB2,PHTF1,PMAIP1,POLR2D,POLR3G,PPARD,PPP2R5A,PSMA1,PSMB1,RARG,RB…
EGR1	4.241	transcription regulator	Activated	2.023	0.00209	ACHE,ACTA2,ARC,ATF3,BAIAP2,BCAR1,BCL2L11,CASP8,CAV1,CDC20,CDKN1A,COL1A1,COL1A2,COL2A1,CREM,CSF1,EGFR,EGR1,EGR2,EIF4EBP1,ELK1,ENPEP,FAS,FLT1,FOSL1,FOXP3,GADD45A,GADD45B,GDF15,GDNF,GNAS,HBEGF,HMOX1,HPGD,IGF2,IL6R,JUN,MAOB,MAP1LC3B,ME1,MYB,NDRG1,NR4A1,PDGFA,PLAU,PNPLA2,PPARG,PTPN1,SERPINE1,SGK1,SLC4A2,SNAI1,SOCS1,SOD2,SQLE,STIM1,TH,TOE1,UFSP1,VEGFA,WNT4	1590 (16)
estrogen receptor		group	Inhibited	-2.801	0.0021	ABCA1,ABCG1,ABCG2,AGO1,ANXA1,AXL,BCL2,BDNF,BMP7,CAV1,CCNA1,CCNE2,CD59,CDH11,CDH12,CDH15,CDH3,CNKSR1,COL7A1,CTGF,CYP1A1,DNMT1,EGFR,EGR1,ERBB3,ERBB4,FGF12,FGFR1,FGFR3,FOS,GAL,GJB3,HBEGF,IL1A,IL6,ITGA3,JPH3,JUN,KLF10,KRT15,KRT18,LYN,MAPT,mir-8,MMP15,MT-CO2,MUC1,NCAM2,NEDD9,OXTR,PCDH1,PCDH10,PCDH19,PDGFA,PGR,PLAU,PLAUR,PLEK2,PMAIP1,POR,PPP5C,PRLR,RGS2,SAT1,SELL,SERPINE1,SNAI1,SPARC,TGFA,TGFBR1,TIMP2,…	1430 (17)
Smad2/3-Smad4		complex		0.835	0.00217	BCL2,CDKN1A,COL1A1,COL1A2,GSC,IGFBP3,IGFBP5,SERPINE1,SMAD7,SNAI1	601 (11)
BLOC1S5	-2.287	other		-0.659	0.00217	ATP7A,BLOC1S6,DRD2,DTNBP1,GRIN1,GRIN2B,GRIN2C,GRIN2D,PI4K2A,SNAPIN
PLK1	-3.38	kinase		-1.093	0.00217	BBC3,CDKN1A,CLSPN,ESR1,FBXO5,GMNN,MDM2,mir-8,PLK1,SFN	1211 (20)
F2		peptidase	Activated	4.519	0.00219	ACTA2,ADAMTS9,ANGPTL4,B3GNT5,B4GALT1,BIRC2,BIRC3,CAD,CASP2,CCNA2,CDC42EP1,CDKN1A,CFLAR,CITED4,CLIC1,COL1A1,COTL1,CTGF,DIO3,DOCK10,DOK5,DST,DUSP1,E2F7,EGR1,EHD4,ELL2,ENTPD1,F2RL1,FAM46A,FLT1,FOS,FOSB,FOSL1,GABRD,HBEGF,HMOX1,HOXD10,IGFBP5,IL15RA,IL6,JUN,LBH,MIF,MTSS1,MYBL2,NCF1,NCF1C,NR4A3,NUAK2,NUP62,PDCD1LG2,PDGFA,PDGFB,PGM2L1,PGR,PLAUR,PLPP1,PMAIP1,RCAN1,RELB,RGS3,SAMD4A,SDC4,SERPINC1,SERPINE1,S…	1277 (19)
SPRY2	1.535	other		-0.661	0.0022	CDKN1A,EGFR,EOMES,ETV4,ETV5,FGFR3,FOS,ID2,ISG15,MEST,MET,PTPN1,SFTPC	1236 (19)
REL	-1.925	transcription regulator		0.497	0.00226	ACSL4,AHR,ANLN,ARFGAP3,ATXN1,B2M,BACH2,BARD1,BBC3,BCL2,BCL2A1,BIRC5,BRCA1,CAMK2D,CD59,CDC6,CDKN1A,CIITA,COTL1,CREM,DCLRE1B,DDX11,DUT,EGR2,ENDOG,EPHB2,ESR1,ETV5,EVI5,FADS2,FAS,FOS,FOSL1,FOXP3,GADD45B,HBEGF,HLA-A,IGHG1,IL2RA,IL6,IRF8,JUN,MAFG,NR4A1,NR4A3,PARP14,PCBP4,PFKM,PHF14,PHIP,PIBF1,PIPOX,PLA2G16,PMAIP1,PYCARD,RBL1,RDH10,REL,RELB,RORC,SASS6,SH2B3,SLC25A27,SNAI1,SOD2,SORBS1,SPIN1,STAT3,TNFAIP3…	1349 (23)
NOTCH1	2.071	transcription regulator		1.006	0.00231	ACTA2,AKR1C1/AKR1C2,ASCL1,BCL2,BIRC2,BIRC3,BMP2,CAD,CD14,CD82,CDCA7,CDK2,CDKN1A,CDKN1C,CEBPA,CEBPB,CEBPD,CFLAR,CHST1,CKM,COL1A1,COL1A2,CTGF,DLD,DLL1,DLL4,DTX1,ECT2,EGFR,ENO2,EPHA4,ERBB3,FLT1,FOS,FOSB,FOSL1,GAA,GLS,GRN,HES1,HEY1,HEY2,HMOX1,ID2,IGFBP3,IL1A,IL2RA,IL6,IRF1,IRF8,ITGA2B,ITGA6,LEF1,LFNG,NCF1,NDUFS1,NGFR,NHLH1,NOTCH1,NR2F2,OAT,PDGFB,PDGFRB,PPARG,REL,RELB,RND3,RORC,SERPINE1,SLC5A5,SOCS1,S…	1513 (24)
MGEA5		enzyme		0.953	0.00235	ACADM,ACSL4,ACSS1,ADAMTS17,ADGRG2,ADGRL2,AHNAK2,AIFM1,ALDOC,ARAF,ARHGEF25,BCL2,CASP2,CAV1,CD14,CD36,CD93,CDCA4,CDCA7,CDCA7L,CDK2,CDK5,CDK6,CDKAL1,CDKN1A,CDKN2C,CEBPA,CEBPB,CLDN1,CLDN12,CXCL16,CYFIP2,DST,EFNB1,EGR2,EIF2A,ELK1,EPHA4,EPHB3,EPHB6,ERBB3,FABP3,FAS,FDPS,FGF18,FGFR1,FLNA,FLNB,FSCN1,FZD6,GAA,GADD45A,GAS6,GDF11,GLUL,GPER1,GTF2IRD1,HIVEP2,HMGCLL1,HMGCS1,HPGD,HRNR,HSD3B7,HSF2,IGF2,IGFBP3,IGF…	866 (7)
NTRK2		kinase	Inhibited	-2.063	0.00243	BCL2L11,BDNF,BMP2,CCNA2,CCNE2,CDC6,CDCA3,CDCA5,CDCA8,CDK1,CDK4,CDKN2C,DAPK1,DDX11,EGR1,FOS,HEY2,MCM5,PYCARD,SERTAD1,SNAP25,SYT1,VEGFA,VIM	1017 (13)
FGF2		growth factor	Activated	3.187	0.00245	ACAN,ACTA2,AKR1B10,ANGPTL4,ARC,ASCL1,BBC3,BCL2,BDNF,BIRC5,BMP4,BTG2,CAV1,CDC25A,CDH11,CDKN1A,CFLAR,CHRM4,CIDEC,COL1A1,COL1A2,CSF1,CTSL,DDIT3,DIO3,DLL1,DLL4,EGFR,EGR1,ELK1,EPAS1,EPOR,ETV5,FAS,FGF23,FGFR1,FGFR3,FLNA,FLT1,FOS,FOSL1,FOXO1,FUT3,GADD45A,GDNF,GRIN2C,HBEGF,IGF2,IGFBP3,IGFBP5,IL6,INHBA,ITGA3,JUN,LEF1,LMNA,LRP6,MAPT,MBP,MDM2,MEF2D,MET,MIF,MKI67,MSX1,NES,NGFR,NOG,NOTCH1,NOV,NR4A1,NR4A2,ODC1…	1459 (17)
Ras		group		1.257	0.00246	ARG2,ARHGEF2,AURKA,B4GALT1,B4GALT5,BCL2,BCL2L11,CASP2,CAV1,CD274,CDK6,CDKN1A,CEBPA,CTGF,CYP24A1,EGR1,FOS,FOSL1,GRIN1,HMOX1,JUN,LIF,LRAT,MAOB,MET,mir-8,ODC1,PDGFA,PDGFB,PLAU,PLAUR,PML,PPARD,PRDX1,PSMD10,SERPINE1,SERPINE2,SNAI1,SOD2,TFPI2,TG,TGM2,UPP1,VEGFA	1468 (19)
PLAG1		transcription regulator	Activated	2.521	0.00252	BCL2,CDKN1C,CHST1,CNKSR1,COL9A3,CREB3L1,CRLF1,EFNB1,ETV4,IGF2,KCNJ4,MAP2,MAPK11,MLXIP,NPTXR,PIGF,PIR,PLEC,ROM1,SRPK3,TGM2,TSPAN4,VEGFA
PIM1	-1.949	kinase		0.197	0.00252	ABCG2,BBC3,BCL2,CCNA1,CCNB1,CDC25A,CDK4,CDKN1A,EPHA2,ERBB3,FOSL1,ID2,IGFBP5,IL2RA,IL6,MDM2,MET,NKX3-1,PIM1,SKP2,SOCS1,STAT4,TNFRSF18	1282 (23)
EIF4E		translation regulator		-0.849	0.00257	ATR,BCL2,BIRC2,BIRC5,CDK2,CDK4,CDKN1A,CDT1,CEBPA,CEBPB,CRADD,DAXX,DEDD2,EGFR,EIF4EBP1,FOSL1,GPS2,HMOX1,HMOX2,IL15RA,INSIG1,KAT2B,LSM10,LSM2,LSM5,LSM6,NRAS,NUDT3,ODC1,PDS5B,PGF,PIM1,PLAUR,POP7,PRPS1,PTGES3,SASS6,SERTAD1,SKP2,SNRPA,SPHK1,SVIL,TGFA,TP53BP1,TUSC2,UBA7,UBE2C,UPP1	1051 (13)
SRSF1	-1.487	other		-1.309	0.00258	AURKA,AURKB,BIRC5,COL1A1,ENG,LMNA,MST1R,PLK1,PTBP1,RRM2,SRSF1,SRSF6,SRSF7,VEGFA,VIM
SMOC2		other		-1.134	0.00266	AURKB,CCNB1,CDK1,CENPF,LGR5,MCM10,SNAI1
PGF	7.778	growth factor		0.052	0.00275	ALOX5,ANGPTL4,BCL2,BIRC2,BIRC5,CCL28,CDK1,E2F2,EGR1,ETS2,FLT1,FOSB,IL6,KIT,NANOS1,NRP2,SERPINE1	1437 (25)
APP		other	Activated	2.421	0.00284	ABCA1,ABCG1,ABCG2,ACHE,ACTA2,AES,AGER,AIFM1,AK1,ALDOC,AP3B2,APLP2,ARC,ARNTL,ASCL1,ATM,ATP12A,ATP1A3,ATP1A4,ATP2B2,ATP5C1,ATP6V1E1,AXL,BACE1,BASP1,BBC3,BCL2,BCL2L11,BDNF,BMP4,C1QBP,C1S,CAMK2D,CD59,CD82,CDC27,CDH3,CDK1,CDK2,CDK4,CDK5,CDK5RAP2,CDK6,CFL1,CFLAR,CHRM4,CITED2,CKB,CLDN1,CLIC1,COMMD7,CPLX1,CRLF1,CS,CSF1,CTGF,CTSB,CTSV,CYFIP2,CYP26B1,DAXX,DBN1,DPYSL2,DRD2,DSCAML1,EGFR,EGR1,ENG,ENO2,EOMES,E…	1438 (21)
mir-21		microrna	Activated	4.322	0.00286	ACTA2,ALOX15,ANLN,ARNTL,ASPM,ATAD2,BCL2,BTG2,CACYBP,CASP4,CCNA2,CCNB1,CD274,CDC25A,CDK6,CDKN1A,CLPB,COL1A1,DBP,DDAH2,DDIAS,DLGAP5,ECT2,EGR2,FCGR1A,FOXP3,FUBP1,GBP2,GTSE1,H2AFX,HNRNPA2B1,ICOSLG/LOC102723996,IGHG1,IL6,IPO11,IRF1,ITK,KIF23,KIF4A,KIFC1,KNTC1,MIS18A,MKI67,MSH2,NCAPD2,NIFK,NMT1,NPAS2,NUSAP1,PBK,PER3,PIP4K2A,PRC1,RACGAP1,RAD51AP1,RECK,SERPINB5,SESN1,SIRPB1,SKI,SMAD7,SMARCA4,SMC2,SOD2,SO…	1006 (10)
TGFBR1	1.781	kinase	Activated	2.178	0.00293	ACTA2,AHR,BHLHE40,BIRC5,BMP4,CCR7,CDK4,CDKN1A,COL1A1,COL1A2,CTGF,DOCK4,EGR2,FMOD,FOXP3,HEY1,HMOX1,mir-8,MST1R,PDGFB,PIGF,RGS3,SERPINE1,SLC5A5,SMAD7,SNAI1,TAGLN,VIM,WNT11,WNT9A	1655 (22)
SFTPA1		transporter	Inhibited	-2.824	0.00293	ADRB2,AGR3,AKR1C1/AKR1C2,AMOT,ANGPTL4,ANKRD35,COL1A1,CRLF1,CTGF,EGR1,ERN1,ETV7,FOS,FOSB,FOXP3,FZD8,GABRP,GFPT2,GPR68,GSTO2,HBEGF,HSPA6,IL1A,IL2RA,IL6,PHLDA1,RASD1,SERPINE1,TCEA3,TH	1117 (10)
miR-291a-3p (and other miRNAs w/seed AAGUGCU)		mature microrna		1.47	0.00301	ANKRD13B,ARHGEF3,CD46,CD83,CDKN1A,CENPF,ERBB4,ESR1,FITM2,GLTP,GPSM2,INSIG2,KIF23,LATS2,LMNB1,NIN,NIPSNAP2,NR4A2,PBK,PDIK1L,PRC1,PRKACB,RECK,TEX30,TFAP4,TMEM14A,TNFAIP1,TP63,TRPS1,TTC8,TUSC2,VEGFA,ZNF226
miR-503-5p (miRNAs w/seed AGCAGCG)		mature microrna		1.556	0.00302	AGO1,ANLN,ATF6,CCNE2,CCNF,CDC25A,CDKN1A,CHEK1,FGFR1
Nos		group		1.245	0.00302	ADH5,ARC,BDNF,CD59,EGR1,FOS,GCH1,HMOX1,VEGFA	961 (12)
BRD7		transcription regulator		-0.218	0.00302	BBC3,CDKN1A,CYP1A1,ESR1,MDM2,NDRG1,PIDD1,PYCARD,RAD51	1303 (20)
CDKN1B		kinase		-0.508	0.00306	AGTRAP,APCDD1,ARL10,B2M,B4GALT5,BCL2,CCNA1,CDC25A,CDK2,CDK4,CDKN1A,CLDN6,CLPB,COPS5,CYTH1,DNASE1L2,EGR1,EPHA2,GAB2,IL2RA,LEF1,MCM5,MCM7,MMP16,NDEL1,PCDHA11,PCSK4,PES1,PPT2,S100A9,SERPINE1,SHMT1,SKP2,SLC9A1,SMAD7,SOX2,STAT3,TENM4,TWISTNB,TYRP1,WNT3	1092 (16)
DDIT3	1.934	transcription regulator		1.357	0.00318	ATF3,ATF7IP2,BBC3,BCL2,BCL2L11,CASP4,CEBPA,CEBPD,CFLAR,CLPP,DDIT3,FOXO1,HMOX1,IL6,PPARG,SLC5A5,SOX2,STAT3,TENM4,TNFRSF10A,TNFRSF10B,TRIB3,XBP1,XPOT	996 (7)
CHFR		enzyme			0.00327	AURKA,KIF22,PARP1,PLK1	852 (7)
ZNF217	1.26	transcription regulator		-0.258	0.0033	ADM,ANK3,ARMCX5,CCNE2,CITED1,CXXC4,EOMES,EPHX4,ERBB3,FRK,HOXC6,IGDCC3,IGFBP3,KCNK2,KLHL4,KRT18,MAP2K5,MPZL2,PIPOX,RCAN1,RGS20,SEC14L2,SH3RF2,SHC4,SOCS2,ST3GAL6,STRA6,WNT5B
DIABLO		other		0.285	0.00331	BIRC2,BIRC3,BIRC5,CDKN1A,CFLAR,MKI67	801 (7)
ARNT		transcription regulator		1.651	0.0034	ADM,AHR,ALDH3A1,ALDOC,ANGPTL4,ATP5O,BCL2,BHLHE40,BHLHE41,CAV1,CCR7,CDK4,CITED2,CLDN1,CYP1A1,CYP2A6 (includes others),CYP2S1,DEGS2,ENG,EPAS1,ESRRG,FLT1,FURIN,GSTA1,HES6,ID2,IRS2,KIF20A,LDHA,NDUFS2,NDUFS4,PPP2CB,RANBP1,SELL,SERPINE1,SIM1,SOCS3,TUBA4A,UBE2C,UGT1A6,VEGFA,VIM	1346 (17)
FGF8		growth factor		1.475	0.00345	AIF1L,BMP2,BMP4,CDK20,CITED4,CMTM3,CRIP1,DDAH2,DLX2,DUSP23,ELL2,EN2,ETV5,FGFR1,GBX2,LDB1,MDK,MKI67,MSX1,NES,NOG,RASD1,RTKN2,RTN4RL1,SLC27A3,SPARC,SPRY2,TH,TNFRSF11B,TNXB,TSPYL5,TUBB3,VDR,ZIC1
IL2		cytokine		1.91	0.00352	ABCA1,ADAM8,AHR,ANXA1,ATM,BBC3,BCL2,BCL2A1,BHLHE40,BIRC3,BMP2,CARD9,CCNE2,CCR7,CD274,CD46,CD59,CD83,CDC25A,CDC6,CDK2,CDK4,CDK6,CDKN1A,CDKN1C,CDKN2C,CEBPA,CFLAR,CLSPN,CSF1,CSRNP1,CYP1A1,CYP2C9,DAPK1,DARS2,DHODH,DPP4,DUSP5,DUSP6,DUSP7,EEF1E1,ENTPD1,EOMES,EPAS1,EPHA4,EVL,EXOSC9,FAS,FGFR1,FOS,FOXO1,FOXP3,FYN,GADD45B,GARS,GART,GCNT1,GDF15,GPLD1,GRN,HEMGN,HIST1H1C,HRH4,IL10RA,IL12RB1,IL17RB,IL1A,IL1R1,…	1558 (17)
CHADL		other		0	0.00366	CDKN1A,COL2A1,CSPG4,FAS,IGFBP3,IL6,MET,MN1,NCF1,PDGFA,PHEX,SMPD3,SOX9,STEAP4
mir-34		microrna		0.186	0.00369	AHCYL1,AXL,BCL2,BIRC3,BIRC5,CCNE2,CDC25A,CDK4,CDK6,CNTN2,CTNND2,EFNB1,FOSL1,LEF1,MDM4,MET,NOTCH1,SIRT1,SLC30A3,STIM1	927 (12)
PRKCD		kinase	Activated	3.609	0.00372	ABCA1,ARHGAP32,BCL2,BCL2A1,BIRC2,BIRC3,BIRC5,CCNA2,CDKN1A,CEBPB,CEMIP,CIITA,COL1A1,COL1A2,CTSB,CXCL16,DDIT3,EPOR,ERCC6L,ETS2,FOS,FOSL1,FOXP1,FZD1,GDF15,GEM,GPR87,HJURP,ICOSLG/LOC102723996,IL6,JCHAIN,JUN,KHDC1,KIAA1462,KIF2C,KRT20,LBH,LIF,LIPG,MAP1LC3B,MAST4,MRPS11,NOCT,NR4A1,ODC1,PDLIM7,PLSCR1,RCAN1,RELB,SERPINE1,SETBP1,SIK3,SOCS1,SPHK1,SPRY1,STAT3,TNFRSF11B,TTC9,VEGFA	1348 (16)
ERN1	1.913	kinase		0.738	0.00375	ATF3,CAD,CCNA1,CEBPB,CEBPD,DDIT3,DGAT1,DGAT2,DNAJB9,EDEM1,ERO1B,FAS,FITM2,GPT,HOOK1,ITGB6,JUN,LAD1,LGR5,MAP1LC3B,MLXIPL,MORF4L2,MPZL2,PADI4,PDRG1,PPARG,PRKDC,SCN3A,SLC7A1,SMARCB1,SPARC,SPTLC3,ST14,STX5,SYT11,SYVN1,TCN1,TMPRSS2,TNFRSF10B,TSPAN2,VEGFA,XBP1,XRCC1	844 (7)
PTPRR		phosphatase		-0.447	0.00376	DNMT1,DNMT3B,FOS,FOSL1,JUN
RBX1		enzyme		-1.342	0.00376	BCL2,BIRC5,BRCA1,CCNB1,CDK1	1226 (14)
NUMB		other		-1.841	0.00383	BIRC3,CCNB1,CDK1,CDKN1A,CFLAR,EGFR,HES1,HEY1,HEY2,PSCA	1128 (15)
SMAD1		transcription regulator		0.513	0.00384	ACTA2,BTG2,CDKN1A,COCH,COL1A1,COL1A2,COL2A1,CSF1,CTGF,GADD45B,HEY1,IRF1,PDGFA,PDGFB,SMAD7,SOX9,TLX2,VEGFA	1314 (18)
DACH1		transcription regulator	Inhibited	-2.147	0.00387	BMP4,CCNE2,CDC25A,CDKN1A,EGR1,FGFR1,FOS,IGFBP3,IL6,JUN,KLF4,RAD51,RELN,SERPINE1,SOX2,STC2,TNFAIP3	1037 (11)
CREB1		transcription regulator	Activated	3.937	0.00391	AANAT,ABCA1,ACHE,ADM,AK4,ANGPTL2,ARC,ARHGAP33,ATF3,ATP1A1,ATP2B4,AURKA,BCL2,BDNF,BHLHE40,BIRC5,BTG2,CACNA1C,CACNA2D1,CCNA1,CCNA2,CCNB1,CCNB2,CDCA8,CDH11,CDK14,CDKN1A,CEBPB,CEBPD,CGA,CIITA,COCH,CREM,CSRNP1,CSRP2,CYFIP2,CYP19A1,CYP51A1,DIO2,DUSP1,EBP,EGR1,EGR2,EGR4,EHD4,ENTPD1,ERC2,ESD,ESRRG,FAM46A,FLT1,FOS,FOSB,FOXP3,FRAT1,GAA,GADD45A,GADD45B,GAL,GDF11,GEM,GFRA1,GLS,GPR19,GPR3,GPR83,HECA,HLA-A,HLA…	1019 (9)
DMD	3.686	other		0.769	0.00402	ACHE,AIG1,ALKBH8,APLP2,ATP1B2,BAALC,BTG2,CACNA2D1,CDC42BPA,CDKN1A,CENPM,CLIP4,CNKSR1,CYFIP2,DMD,EGF,EPB41L4B,FBXO32,GABRD,GDAP1,GMPR,GPD1,IGFN1,KCNA7,KCNN3,KRT18,LDB3,LIF,MALL,MAOB,MSI2,NDRG2,NOG,PACSIN1,PADI2,PFKM,PIK3CB,PLAU,PPP1R14C,PPP1R3C,PSTPIP2,PYGM,RAP1GAP2,RIPOR2,SCHIP1,SERPINB1,SGCG,SGSH,SLC46A3,SLC9A2,ST3GAL6,SYNM,TNRC6B,TP53BP1,TTC7B,TTLL7,UCK2,UNC79
MAP4K4		kinase	Activated	3.15	0.00404	ACAA2,ACACB,ACADS,ACLY,AGL,AGPAT3,ALDH3B1,ALDH4A1,ALG14,APIP,ARAF,AUH,BCAT2,CEBPA,CEBPB,CHSY1,COQ3,COQ5,DHODH,DLAT,DLD,FAR1,GLUL,HADH,HSD3B7,IMPDH1,KYAT3,LDHB,MAFA,MAFB,MLXIPL,NDUFS1,NDUFS4,NKX6-1,NT5C2,PEX3,PFKM,PHYH,PIGO,PLCB4,PNPLA3,PPARG
CXCL12		cytokine		1.885	0.00411	ACTA2,AKR1C3,ARAF,AXL,BCL2,BMP1,BMP2,C5,CA2,CD14,CD36,CD82,CDK2,CDKN1C,COL1A1,CYP2A6 (includes others),CYP2C18,CYP2C9,DPP4,EGFR,EGR1,ERCC1,FAS,FLNA,FOS,FYN,HNRNPD,IFI27,IFNAR2,IGFBP7,IL1A,IL2RA,IL6,JMJD1C,JUN,KIT,MAFK,MSH6,NPHS1,NR4A1,NUMA1,PCDH1,PGR,PKD1,PLAU,RBM14,ROCK1,RRAS,RYR1,SELPLG,SOCS1,SOCS2,SOCS3,SSBP1,TF,TNFRSF10A,TNFRSF10B,TNFRSF10C,TNFRSF10D,TNFRSF11B,TNFRSF1B,VIM,XRCC5	1310 (15)
Hdac		group		-1.763	0.00412	AHR,APAF1,ARC,ATF3,BCL2,BDNF,BIRC5,BMP2,CDK5R2,CDKN1A,CYP24A1,DDIT3,DLL1,DNMT3B,EGFR,EGR1,FBXO32,FOS,FOSL1,GADD45B,GALT,GDNF,HOXA11,HOXD11,HPGD,IGFBP3,IL6,IL6R,IRX3,JUN,KLF10,LRP2,MGAT5B,MT1F,MYBL2,NR4A1,ONECUT1,ONECUT2,PBX1,PGF,PSG5,RGS10,RORC,RRM2B,SIM2,SMPD3,SPRY1,SPRY2,TBX3,THBS4,TIMELESS,TP63,WIF1,WNT4	1370 (21)
HDAC2		transcription regulator		0.721	0.00415	ACAN,ALOX5,APEX1,BBC3,BIRC5,BRCA1,CCNE2,CDK2,CDKN1A,CDT1,COL1A2,COL2A1,COMP,EGR1,ESR1,FAS,FDXR,FOXM1,IL1A,IL6,ITGB8,KRT15,LGR5,MCM10,MCM3,MCM5,MCM7,MDM2,MTA3,NASP,ODC1,PDGFB,PLAU,POLD2,PRIM2,RAD54L,RORC,RRM2B,S100A9,SOX10,SOX9,TAGLN,THEMIS,TNNI2,TP63,TPD52	1213 (21)
CHRM1		g-protein coupled receptor		1.369	0.0042	ACHE,BACE1,EGR1,EGR2,EGR4,FOS,HNRNPA2B1,JUN	1308 (19)
HOXA11	3.113	transcription regulator		0.113	0.0042	ANXA1,CTSV,GDNF,HOXA11,NRCAM,PDGFA,SIX2,ZKSCAN8
TOPBP1	-2.142	other	Inhibited	-2.809	0.0042	BBC3,BLM,CDKN1A,COQ8A,GADD45A,HIC1,IGFBP3,MDM2	984 (15)
IKBKB		kinase	Activated	4.531	0.00435	ABCA1,AGER,AMPD3,ATF3,AURKB,BCL2,BIRC2,BIRC3,BMP2,BRCA1,BRCA2,CASP8,CCNA2,CCNE2,CCR7,CDC6,CDKN1A,CEBPB,CEBPD,CKS1B,CSF1,CTGF,CTSB,CTSF,DUSP6,ECT2,EGR1,FAS,FOS,FOXM1,FOXO1,FSCN1,FYN,GADD45A,GBP2,GCH1,GM2A,GRN,H2AFX,HAS1,HLA-A,HMOX1,IGFBP7,IL1A,IL6,IRF1,ISG15,KIF20A,KIF23,LMNB1,MBP,NOCT,OGN,PLAU,PLK1,PPM1D,PTK2B,RABEP2,RCAN1,REL,RELB,RGS16,SERPINE2,SGK1,SKP2,SLC16A2,SMAD7,SNAI1,SOCS1,SOCS2,SOCS3,SO…	1353 (16)
Mek		group		1.281	0.00445	ABCE1,ABCG2,ASCL1,AXL,BCL2L11,CASP2,CDCA7,CDKN1A,CEBPZ,CLDN2,COL1A2,CTGF,DSCC1,DUSP5,DUSP6,EGR1,EGR2,EPHA2,EPHB2,ERBB3,ESR1,ETV4,ETV5,FGFR1,FOS,FOSL1,FOXD3,FOXP3,GDF15,GPER1,HOMER1,ID2,IL6,ITGA2B,ITGA6,JUN,MAFF,MANSC1,MDM2,MST1R,NES,NR4A1,OSM,PDGFRB,PHLDA1,PHLDA2,PMAIP1,POLR3G,PSEN1,PUS7,RETSAT,RND3,ROCK1,SACS,SERPINE1,SH2B3,SLC5A5,SPRY1,SPRY2,SPRY4,STK17A,TFAP2C,TNFAIP3,TOP2A,TYRP1,UNG,VIM	1423 (19)
SIN3B		transcription regulator			0.00446	CAD,CDK4,COL1A2,DDIT3,FBXO32,GADD45B,HES1,KLF10,LDHA,RRM2,TYMS
Pkc(s)		group	Activated	3.365	0.00467	ABCA1,ADM,AHR,APLN,ARG2,ATF2,ATF3,ATF6,BCL11B,BCL2,BCL2L11,BDNF,CACNA1C,CD36,CDC6,CDKN1A,CGA,CLDN1,CRHR1,CTGF,CTSB,CYP19A1,CYP1A1,CYP2A6 (includes others),DBP,DDIT3,DUSP1,EGFR,EGR1,EGR2,ERN1,FAS,FOS,FOSL1,GADD45A,GADD45B,GPER1,GRHL3,HMOX1,HPGD,ID2,IGF2,IL6,JUN,MAD1L1,MAFK,MAOB,NR4A1,NR4A2,NR4A3,OVOL1,PER1,PHLDA1,PPARG,PRKCA,PSCA,RBL1,RGS2,S100A8,SCARB1,SERPINE1,STC2,TH,ULBP1,ULBP2,VDR,VEGFA,XBP1	1625 (18)
NTRK1		kinase		1.822	0.0049	BCL2,BDNF,CDKN1A,EGR1,EGR4,FOS,GADD45A,H2AFX,IGF2,NR4A1,RET,SOD2	1125 (14)
BAG1		other		0.141	0.0049	BCL2,CDKN1A,EGFR,FOS,FRK,GADD45A,JUN,MAPT,MT2A,NEDD4L,PLAU,RAB27A	1213 (17)
MAP2K1	-1.24	kinase	Activated	2.547	0.00498	ACTA2,AHR,ALDH1L1,ATF3,BCL2,BCL2A1,BCL2L11,BIRC2,BIRC3,BRCA1,CD274,CDK2,CDKN1A,CEBPA,CFLAR,CKM,CLDN2,COL1A1,COL1A2,CSTA,CTGF,CTSB,DNMT1,DPP4,DUSP1,DUSP5,DUSP6,EGR2,ELK1,ENO2,ETV5,FLNA,FOS,FOSL1,FURIN,GRIN1,IL1A,IL6,ITGA2B,JUN,LEF1,MAOB,MBP,OSM,PIM1,PLAUR,RAP1GAP,RAP2B,RRAGD,SCARB1,SERPINE2,SIRPA,SPDEF,TFPI2,TGM2,UNC5B,VEGFA	1402 (19)
ATF4		transcription regulator		1.818	0.00519	AARS,ABCA1,ABCG2,ABCG8,APEX1,ARHGAP24,ATF3,BBC3,CDKN1A,CEBPB,CHAC1,CTH,DDIT3,EIF4EBP1,FYN,GADD45A,GARS,GCH1,GDF15,IARS,IGFBP5,IGFBP7,IL6,JUN,KLF4,LARS,MAP1LC3B,MARS,MT2A,NDRG1,PMAIP1,PPARG,PRKDC,PSEN1,PSPH,PYCR1,SLC38A3,SLC3A2,SLC7A1,SLC7A11,SLC7A5,SOD2,STAT3,STC2,TNFRSF10B,TNFRSF11B,TRIB3,VEGFA,WNT11,XPOT,XRCC1	1228 (13)
mir-22		microrna		-0.651	0.0052	ARRB1,BMP7,BMPR1B,CDKN1A,CLIP2,ERBB3,ESR1,FOSL1,FRAT2,LEF1,MECOM,RGS2,TP53INP1	781 (7)
TFRC		transporter		-0.451	0.00524	CCNA2,CCNB1,CD300A,CDC20,CDK1,CDKN1A,CSTF2T,FAM20C,FOS,GADD45A,ID2,JUN,KIT,ME1,PIP5K1B,PPARG,SLC26A11,SULF2
NR3C1		ligand-dependent nuclear receptor		1.819	0.00526	AATK,ABCA1,ABHD2,ADM,AIFM3,AMIGO2,ANGPTL4,ANXA1,ARHGEF3,ARRB1,ATXN1,B2M,BABAM2,BAG2,BARD1,BCL2,BCL2L11,BDNF,BHLHE40,BIRC2,BIRC3,BMP2,BRCA1,C1QTNF4,CASP4,CAV1,CBX4,CD83,CDC42EP3,CDKN1A,CDKN1C,CEBPA,CEBPB,CGA,CIDEC,CKAP2,CKS1B,COQ8A,CPEB4,CSRNP1,CSRNP2,CYP19A1,CYP2A6 (includes others),CYP2C19,CYP2C9,DAXX,DEDD2,DGAT2,DMAP1,DNAJC15,DNER,DUSP1,DUSP22,DUT,EBAG9,EDN2,EGR1,ELMOD2,ENC1,ENDOG,EPB41L4B,ERN1…	1789 (18)
TFAP4	-1.462	transcription regulator		-0.928	0.00536	CDK2,CDKN1A,CLDN1,EGR1,FOS,GDF15,GMFB,GNRH2,LEF1,LGR5,LIF,MDM2,PHYHIP,RHOBTB3,SALL2,SNAI1,VIM	792 (7)
UPF2		other		0.954	0.00537	BMP5,CACNA1D,CYFIP2,HEY1,KHDRBS3,MPPED2,PPCDC,PTPN21,PYGM,RCAN1,SERPINB5,TNFAIP3,TNFRSF11B,TSPAN12
CDK5	-1.774	kinase		0.016	0.00537	BDNF,CD14,CDKN1A,EME1,IGFBP3,JUN,MAP2,MBP,NES,PMAIP1,S100P,TH,TNFAIP3,XBP1	1265 (18)
CTBP1		enzyme	Inhibited	-2.318	0.00537	ACKR3,BRCA1,BRCA2,CDKN1A,CLDN11,COL1A2,ENC1,FAT1,FOS,FSCN1,SIRT1,SPRY2,TMED4,VDR
FBXW7	1.275	transcription regulator		0	0.00544	BIRC5,CD36,CIDEC,COL1A1,CREB3L1,DDX11,DGAT1,DGAT2,DTX1,GPAM,HEY1,JUN,NOTCH1,PPARG,SERPINE1	1041 (16)
HLX		transcription regulator		-0.87	0.00544	BMP2,CCNB1,CDKN1C,CLDN1,EGR1,ELK1,FER1L6,GDF15,HES1,IL4R,JUN,PAPPA,PLXNA1,SEMA3G,UNC5B	797 (7)
SYVN1	1.616	transporter		1.121	0.00567	AES,AHR,APLP2,ATP1A1,AXL,BHLHE40,CD46,CEP164,CSPG4,DIO2,DUSP1,EPHA2,ERN1,FANCG,FAS,HLA-A,HLA-C,ITGA3,ITGA6,KCNN4,LDHB,MGRN1,NDFIP2,NUDT21,PNPLA2,PSMC3,PTBP1,PTPRJ,RAB34,SCARA3,SKIV2L,SLC27A3,SLC30A1,SLC39A10,SLC3A2,SLC43A2,SLC7A2,SLC7A5,SLCO4A1,SNAP23,STOM,TRERF1,UNC13D,USP5,ZC3HAV1,ZNF281
TRRAP		transcription regulator			0.00581	CDKN1A,MAD1L1,MAD2L1,MCM3,MDM2,MT-TY,RBL1	497 (10)
TRIM28		transcription regulator		-0.149	0.00587	ALAD,APAF1,ATF7IP,BCL2L11,EFCAB7,EPAS1,HMBS,IL6,PMAIP1,POLR2A,RCAN1,S100A9,SOGA1,SOX2,SOX6,TYRP1,ZNF180,ZNF271P,ZNF420,ZNF554,ZNF767P,ZNF793	806 (7)
BMP4	-1.434	growth factor		1.658	0.0061	ACAN,ACTA2,ASCL1,BCL2,BMP2,BMP4,CDK2,CDKN1A,CGA,COCH,COL2A1,CXXC5,DEK,DIO2,DIO3,DLX2,EGFR,FOXF1,HES1,HEY1,ID2,IL6,JUN,KIT,KLF10,KLF4,LEF1,MSX1,NES,NGFR,NOG,OVOL2,RET,SCARB1,SMAD7,SNAI1,SOX2,SOX9,SPARC,SPI1,SPINT1,TAGLN,TGM2,TLX2,TNFRSF11B,TP63,VEGFA	1510 (21)
IGF1		growth factor		0.912	0.0063	ACTA2,ADA,ADM,AKR1C1/AKR1C2,ATP2A1,BBC3,BCL2,BCL2A1,BCL2L11,BDNF,BHLHE40,BIRC3,BIRC5,BMP2,BMP4,BRCA1,CCNA2,CCNB1,CDK1,CDK2,CDK4,CDKN1A,CEBPB,CEBPD,CFLAR,COL1A1,COL2A1,CSF1,CTGF,CYP19A1,DAXX,DDIT3,DMD,EDN2,EGF,EGR1,EGR2,EIF2AK2,EPAS1,ESR1,FBXO32,FGFR1,FOS,FOSB,FOXC2,FOXO1,GDNF,GPD1,GPER1,H2AFX,HMOX1,HSD11B2,ID2,IGF2,IGFBP1,IGFBP3,IGFBP5,IL1R1,IL3RA,IL4R,IL6,INHA,IRS2,JUN,KIF1A,MAFG,MAPT,MBP,MDM2,M…	1592 (18)
STAT5A		transcription regulator		1.846	0.00659	AKR1C3,ALDH3A1,ATM,BCL2,BCL2A1,BIRC3,CASP2,CASP4,CASP8,CDC25C,CDC7,CDK4,CDK6,CDKN1A,CEBPA,CEBPB,CEMIP,CFLAR,CHEK1,CYP2J2,DUSP5,EGLN3,EOMES,EPAS1,EPOR,ERAP2,ESR1,FAM198B,FAS,FOS,FOSB,FOXQ1,GADD45A,GCHFR,GCNT3,GDPD3,GRHL3,GZMM,HIST1H1C,HOXB6,ID2,IL2RA,IL6,IL6R,IRF1,KIT,KLF10,KRT20,KSR1,LEF1,MAF,MDM2,MUC20,NR4A2,ONECUT1,OSM,PIM1,PPARG,PPFIBP2,PRLR,PROM2,PRR15L,PSMB8,PTK6,RAB19,RAB27B,RIMKLA,RNF39,RO…	1305 (15)
CLDN7		other		-0.465	0.00661	ALDH3A1,APLP2,ARHGDIB,C1S,CBX2,CCNA1,CEACAM5,CLIP4,CTGF,FADS3,FLG,FOSL1,FOXQ1,FZD2,GLS,HELZ2,HIST2H2AC,HLA-B,IFI6,IGFBP7,MLEC,MRPL40,MT1X,MT2A,MUC1,NETO2,NUDT21,PKMYT1,PLA2G16,PRNP,PSG9,PSMG2,RPP40,SDCBP2,SERPINB1,SLCO2A1,SOSTDC1,TEAD2,TIMP2,TPK1,TSPAN12,WIPI1
KIAA1524	-2.607	other		-1.938	0.00668	ACTG2,BCL2,CFB,CORO6,CRLF1,CYSRT1,E2F2,ENO3,GADD45A,KIAA1524,LXN,NPTX1,PDE2A,PDGFRB,PDLIM7,PLAUR,PSG4,PTPRB,S100A16,SAT1,SERPINE2,SLC12A8,SLC22A4,TUBA4A
PAX3		transcription regulator		1.845	0.0068	ANOS1,ANXA1,ARC,ARHGDIB,ATF2,ATP2B4,BMP4,C8G,CDC6,CDH3,CDKN1A,CHRNA5,CNR1,COL1A2,CST3,CSTF2,DBN1,DLX2,DYRK4,EGR2,EXOSC9,F2RL1,FILIP1L,FOXD3,FUBP1,GPT,GSTM5,HLA-DRB1,HNRNPA3,HPX,HSPG2,ID2,IL6,IL6R,LRRC17,MAP2K5,MCC,MDM2,MEST,MET,NEDD9,NUDT1,PCDHGC3,PGF,PKIA,POU3F1,PRMT2,PTGER3,PTP4A1,RAB11B,RET,SFN,SHMT1,SLA,SOX10,SRSF3,TCF3,TFPI2,TIA1,TRIM14,TSPAN3,TYRP1,URB2	826 (7)
NME1		kinase		-1.574	0.00703	BCL2,CDK4,CDKN1A,CSTF1,CTGF,DHX16,EXOSC8,FBL,FZD1,GEMIN5,HNRNPA2B1,ICMT,MET,METTL1,NETO2,PGR,SERPINE1,SMAD7	1006 (12)
RBPJ		transcription regulator	Inhibited	-2.059	0.00707	ASCL1,BMP2,BMP7,CDCA7,CDKN1A,CSF1,CTRB2,DLL1,DLL4,DTX1,DUSP1,ECT2,EGF,EPHA4,FGF11,FGF18,FOS,GDNF,GLS,HES1,HEY1,HEY2,HMMR,IGF2,IL17RA,IL6,INHA,INHBA,IRF8,JUN,LEF1,LFNG,LIF,MAP2K3,MDK,MIB2,MSTN,NHLH1,NTF4,OAT,PDGFB,PGF,RORC,SDC1,SOX2,SOX9,VEGFA	797 (8)
ATF3	6.847	transcription regulator		1.242	0.00715	ATF3,AURKA,AURKB,BBC3,BHLHE41,BIRC3,CD82,CD83,CDK1,CDK2,CDK4,CDKN1A,CGA,CHAC1,CXCL16,DDIT3,GBP2,IL6,ITGA1,JUN,KAT5,MDM2,MSH2,MT2A,NEK2,PLK1,RIPK2,SERPINB5,SERPINE1,STAT3,TNFRSF10B,TP53I3	1190 (18)
H2AFY	1.331	other		-0.632	0.00727	ALDH1A3,BRCA2,CD36,CDKN1A,CDKN1C,CDKN2C,CITED2,EGR1,GADD45A,MAP2K6,NBN,PARP1,PLAU,SERPINE1,SOX2,SPARC,TBX3	923 (11)
FGF7		growth factor		1.483	0.00734	ADSL,CAD,CDK2,CDK4,CDKN1A,CEBPA,CEBPD,CLCN2,CSF1,CTRB2,EGFR,ETV5,FABP5,FOXF1,FOXM1,HAS3,HPRT1,IL1A,IRF1,PLAU,S100A8,SDC1,SERPINE1,SFTPC,SPRY2,VEGFA	1199 (19)
ACKR3	-2.629	g-protein coupled receptor		0.106	0.0074	ADM,AKR1C3,AXL,BCL2,C5,CCNB1,CDK4,CDKN1A,FMOD,HBEGF,IGFBP7,RRAS	844 (11)
let-7a-5p (and other miRNAs w/seed GAGGUAG)		mature microrna		1.144	0.00744	ACTA2,AGO4,AURKB,BIRC5,CALCOCO2,CARHSP1,CDC25A,CDIPT,CDK6,CDKAL1,COL1A1,COL1A2,COL27A1,COMMD9,DHX57,DUSP23,FADS2,FAM105A,FANCD2,FNDC3A,GRPEL2,GTPBP3,HMOX1,IGF2BP2,ITGA1,KLK10,MRPS33,NEDD4,NRAS,NXN,POLD2,POM121/POM121C,PRIM1,PRRC2A,RABGAP1L,RDH10,RTCA,SEPT3,SLC25A24,SLC38A1,SMC1A,SMOX,SNAP23,STAT3,TAGLN,TGFBR1,TMEM2,TUSC2,TYMS,VIM
EGR3		transcription regulator		1.546	0.00747	EFNB1,ESD,GDNF,GINS2,IL2RA,JUN,MXRA8,NGFR,NOTCH1,PABPC1L,RET,RORC,SLIT2,SOCS1,SOCS3,SOX9	984 (9)
GNB2		enzyme			0.00747	AHR,ARC,CD83,CDKN1A,CREM,CYTH1,DGAT1,DUSP1,FBXO31,FOSB,JAG2,MAFB,NR4A1,NR4A2,PLAU,THBD
IL7R		transmembrane receptor		-0.968	0.0077	AHR,APLP2,ARHGAP32,BAALC,BAIAP2,BCL2,C1orf116,CCR7,DAPK1,DPP4,EPHB2,ETNK2,ETS2,FHL2,IL17D,IL2RA,IL6,KCNQ1OT1,MMRN2,PCDHB13,PIM1,PKIA,SDCBP2,SELL,SOCS2,SRC,TIRAP,TJP3,UST,XG,ZNF750
COL9A1		other		0.993	0.00776	COL2A1,COMP,FMOD,HSPG2,MATN1,MATN3,MFGE8,THBS4
APBB1		transcription regulator		0.557	0.00776	ACTA2,CASP4,CD82,EGFR,HES1,TAGLN,TYMS,VLDLR	926 (12)
mir-196		microrna		0.368	0.00776	ANXA1,BCL2,COL1A1,FOS,HOXB7,HOXC9,HOXD8,S100A9
LAMC1	1.589	other		-0.152	0.00776	ACTA2,CDH11,EGR2,ETS2,ETV5,IGF2,MBP,VIM	850 (7)
STK17A	1.299	kinase		0.896	0.00793	CCS,GSTO1,MT1X,NUDT1,NUDT9,SOD2
ALOX15B		enzyme		-0.97	0.00793	CBX3,KLF4,NKX3-1,PSCA,TP63,VEGFA
NELFA		other	Inhibited	-2.236	0.00793	CCNB2,CCNE2,CDKN1A,DLGAP5,MYBL2,TOP2A
PBRM1		other			0.00793	CCNB1,CDK1,CDKN1A,CENPE,CENPF,MDM2
ERK		group	Activated	4.2	0.00808	ABCA1,AGER,ARG2,BCL2,BCL2L11,BTG2,CAV1,CDK4,CDKN1A,CEBPD,CFLAR,CGA,COL1A1,CTGF,CYP1A1,DIO2,DIO3,DNMT3B,DPYSL2,DUSP1,EGFR,EGR1,EGR2,EIF2AK2,EPHA2,ESR1,ESRRA,FAS,FOS,FOSL1,FOXO1,FOXP3,GCLC,GDF15,HAS1,HAS3,HBEGF,HEY1,HEY2,HMOX1,HOMER1,IFNAR2,IGFBP1,IL6,INPP1,ITGA2B,JUN,KLF10,KRT18,LIF,MAFB,MAFF,MUC1,NDRG1,ODC1,PLAU,PMAIP1,PPARD,RECK,ROCK1,RORC,SELL,SERPINE1,SFN,SFTPC,SPTBN1,TGFA,TGM2,TNFAIP8,TNFRSF1…	1495 (19)
EIF2AK3		kinase		1.011	0.00816	AARS,APAF1,ARNTL,ATF3,ATF6,BIRC2,BIRC3,BTG2,CBX4,CEBPB,DDIT3,DNAJB9,EGR1,EIF4EBP1,EPRS,ERO1B,ETS2,FOSL1,GADD45A,GCH1,HSPA9,IARS,JUN,KLF4,LARS,MAP1LC3B,MTHFR,NDRG1,NFIL3,RELB,SCN5A,SPATA5,TBCE,VEGFA,XBP1	1040 (15)
TGFB3		growth factor	Activated	3.022	0.00828	ACTA2,ACTG2,ADAM12,ASPN,BCL2,BHLHE40,CD46,CD59,CDKN1A,CLDN11,COL1A1,COL1A2,COL2A1,CTGF,CYP19A1,ENG,F2RL1,FOS,FOSB,JUN,LEF1,LTBP2,MAPK11,MYO10,NOV,PALLD,PLAUR,PLK1,SDC3,SERPINE1,SERPINE2,SMAD7,SNAI1,TAGLN,TNFRSF11B,TSPAN2,VEGFA	1521 (19)
PML	3.128	transcription regulator		1.765	0.00893	ACACB,ACADM,ACADS,ACSL4,ANXA4,BIRC5,BRCA1,CACYBP,CCNA1,CDK2,CDKN1A,CFL1,CIITA,CIT,DNAJB9,DRC1,EGFR,FANCD2,FAS,GADD45A,GPAM,HLA-DMB,HMOX1,ID2,MAF,MAFF,MAP2K1,MAPK11,MCM6,NDRG1,PIK3CB,PRDX1,PRKCA,PSMB8,PSMB9,SLC25A20,SNAI1,STMN1,TAP1,TAP2,TBX2,TNFAIP3,TOPBP1,VIM	1438 (22)
MXI1		transcription regulator		1.947	0.00915	APEX1,CCNB1,FOXM1,IARS,ID2,LARS,MKI67,ODC1,SLC7A1
Fgfr		group		0.705	0.00915	BIRC5,FGFR1,FOS,GDNF,HEY1,HEY2,HMOX1,LGR5,SOX2	984 (10)
CDK5R1		kinase		0.333	0.00915	CD14,FOS,IL6,MAPT,PMAIP1,SERPINE1,SIRT1,SOX6,TH	1476 (21)
CDK1	-2.484	kinase		-0.883	0.00915	BIRC5,CDC20,CDK1,CDKN1A,H2AFX,HIST1H1B,JUN,MAP2,XBP1	1088 (19)
miR-483-3p (miRNAs w/seed CACUCCU)		mature microrna		0.438	0.00929	BBC3,BRCA1,CENPF,EI24,GPSM2,IER5,IGF2,LBR,MAPKAPK2,MDC1,MKI67,PROM2,PSEN2,PUDP,SLC7A1,SOCS3,SPC25,TACC1
ID3		transcription regulator		1.434	0.00949	APAF1,BCL2,BCL2L11,BMP7,CCNB1,CCNE2,CCR10,CCR7,CD83,CDC6,CDK1,CDK20,CDKN1A,CDKN2C,CEBPB,CSF1,DTX1,DUSP1,DUSP22,E2F2,EGR2,EGR4,ELOVL6,EOMES,ETS2,FOXO1,FOXP3,GADD45B,ICOSLG/LOC102723996,IKZF2,IL10RA,IL17RB,IL4R,IL6,IL6R,IRF8,JDP2,MAF,MAP2K6,MAP3K3,MYB,NOTCH1,NR4A1,NR4A3,PIK3C2B,RAP1GAP,REL,RORA,SELL,SEMA7A,SMAD7,SOCS3,STAT4,TNFRSF25,TNFRSF4,TOX2,TRAF5	939 (9)
TNFSF11		cytokine		1.225	0.00951	ADORA2B,AURKA,BCL2,BCL2A1,BMP4,BST1,CA2,CAV1,CD14,CD83,CDK14,CDKN1A,CEBPA,CKB,CREBRF,CYP1A1,DUSP1,ECT2,EGR2,EHD1,ESR1,FAS,FHL2,FOS,FOSL1,FOXM1,FOXO1,FRRS1,GADD45B,GCH1,GCLC,GPR68,GRN,HMOX1,IL11RA,IL13RA1,IL15RA,IL1A,IL6,IRF8,JDP2,JUN,LDB2,LSR,MAFB,MAP2K1,NEK2,NFIL3,NME6,PDGFA,PHLDA3,PIM1,PLAUR,PLK1,POR,PTGER2,RACGAP1,RALGDS,RCAN1,RELB,RGS16,RRAS,SDC1,SDC4,SERPINB9,SERPINE1,SMARCAD1,SOCS1,SOCS3,SO…	1272 (16)
IL6	4.281	cytokine	Activated	2.909	0.00953	ABCA1,ABCG2,ACKR2,ADGRB1,ADORA2B,AHR,ANXA1,ARL4C,ARL6,ATF3,BBC3,BCL2,BCL2L11,BDNF,BIRC5,BMP2,BTG2,BUB1,BUB1B,CCNA1,CCNA2,CCNB1,CCNB2,CCR7,CD14,CD36,CD46,CD82,CD83,CDC20,CDC25C,CDC45,CDC6,CDK1,CDK2,CDKN1A,CDKN3,CEBPA,CEBPB,CEBPD,CENPA,CENPE,CES2,CFLAR,CHEK1,CIB2,CIITA,CLDN2,COL1A1,COL2A1,COMP,CRLF1,CSF1,CST3,CTGF,CYP19A1,CYP1A1,CYP2C9,DNMT1,DUSP1,DUSP6,E2F2,EGFR,EGR1,EGR2,ENO2,EOMES,ETS2,EXO1,FAS,…	1714 (21)
MAP2K4		kinase	Activated	2.213	0.00953	ATF2,ATF3,BCL2,BIRC3,BIRC5,CDKN1A,CFLAR,EGFR,FAS,FLNA,FOS,GADD45A,IL6,JUN,PAK1,PLAU,PPARD,PPARG,PRDX1,ROCK1,STAT3,VDR	1295 (16)
EFNA2	-2.359	kinase		0.218	0.00953	ABCA12,BACH2,BDNF,CTGF,DUSP6,ETV5,FABP5,FOSL1,FOXI1,FOXL1,FOXQ1,KRT13,KRT18,NEDD4L,NFIL3,NKX3-1,PKP1,SOX9,TCF3,TRIM5,UBE2C,UBE2S
VHL		transcription regulator		0.08	0.00966	AHCYL1,BBC3,BCL2,BHLHE40,CAV1,CDKN1A,CDKN1C,CENPX,CFL1,COPS5,CPT2,CTGF,EGFR,EGLN3,ENO2,EPAS1,FAF1,FILIP1L,GNG4,HMOX1,HNRNPA2B1,HYAL1,JADE1,LMNA,MAF,MIF,NEDD9,NEK8,NREP,PDGFB,PMAIP1,PPIL1,PSG1,SKP2,SLC16A3,SOD2,SPARC,TAGLN,TGFA,TH,TYMS,VEGFA,VIM	1409 (19)
MYBL2	-2.377	transcription regulator		-1.825	0.0097	BCL2,BCL2L11,BIRC3,BIRC5,CBX4,CCNA1,CCNA2,CCNB1,CCNB2,CDK1,CDK2,CEBPA,IGFBP5,MAD1L1,MYBL2,PPP3CA,TOP2A	262 (5)
NLRC5		transcription regulator	Activated	2.646	0.01	B2M,HLA-A,HLA-B,HLA-C,HLA-E,HLA-F,HLA-G,IL6,PSMB9,TAP1
miR-23a-3p (and other miRNAs w/seed UCACAUU)		mature microrna		-1.173	0.01	FBXO32,HES1,IL6R,LMNB1,MET,NOTCH1,PLAU,SEPT3,TRIM63,TRPS1
SUMO3		other	Inhibited	-2.102	0.0101	BACE1,CAV1,CD59,CTH,CXCL16,GRB14,HLA-G,IL6,ISG15,LAMP3,NOV,PLA2G3,PML,PNP,TAP1,XRCC5
MAP3K1		kinase	Activated	2.135	0.0101	ATF3,BIRC2,BIRC3,CSTA,DUSP1,EGR1,FAS,FOS,HMOX1,JUN,LOXL3,MAOB,NOV,PGR,PLAU,PLAUR,PPARD,PRDX1,SERPINE1,TNFRSF10A,TOP2A
FOSB	3.462	transcription regulator		-0.028	0.0104	BDNF,CDK5,CEBPA,CEBPB,FOS,FOSB,FOSL1,HPGD,INHBA,MT2A,PPARG,RABEP2,SERPINE1,TCHHL1,TH
TFDP1		transcription regulator		-0.99	0.0104	APAF1,ATM,CASP8,CCNA1,CDC6,CDK1,CDKN1A,CDKN2C,FGFR1,MYB,MYBL2,RANBP1,RBL1,STMN1,TCF3
ADCYAP1R1		g-protein coupled receptor	Activated	2.194	0.0106	ARC,BDNF,DUSP5,EGR2,FOS
BAG6		enzyme		1.544	0.0106	BBC3,CDKN1A,COL1A1,SERPINE1,SESN1
GNMT	2.745	enzyme		1.231	0.0106	ABCA1,ABCG1,CYP1A1,GPT,SCARB1
MIB1		enzyme		0.181	0.0106	BLM,HES1,HEY1,HEY2,NOTCH1
ITGB1BP1		transporter		0.116	0.0106	CDKN1A,DLL1,DLL4,HEY1,HEY2
GNE		kinase		-0.555	0.0106	CHAC1,DDIT3,JDP2,ST3GAL5,TRIB3
MYCBP		transcription regulator		-1.342	0.0106	CAD,CDK4,EIF2A,LDHA,ODC1
PPP5C	-1.683	phosphatase		-1.342	0.0106	AHR,CD36,CDKN1A,DUSP1,SGK1
APC (complex)		complex			0.0106	CCNB1,PLK1,SKP2,TRIB3,UBE2C
TSPYL5	-1.253	other		-0.46	0.0106	ASB3/GPR75-ASB3,CNTNAP2,CYP19A1,DTD1,FBXW7,GABRP,GATB,GLDN,MN1,PTBP2,SEC14L3
GJA1		transporter		0.726	0.0107	BMP2,BMP4,CDKN1A,FGFR3,FOXO1,GJB2,GJC2,IL2RA,MBP,NOV,SKP2,TNFRSF11B,VEGFA,VIM
DLL4	4.807	other		0.334	0.0108	ACTA2,DLL4,DTX1,FLT1,HES1,HEY1,HEY2,MAF,NR2F2,PDGFB,RORC,UNC5B
NELFB		other	Inhibited	-2.646	0.0111	ATF3,CDKN1A,CTGF,GADD45A,GADD45B,MAD2L1,VEGFA
AHR	1.178	ligand-dependent nuclear receptor		-1.456	0.0111	ABCB6,ABCG2,ACTA2,ADM,ALDH3A1,APAF1,ARG2,ASPN,ATOH8,BTG2,CAMK2N2,CASP8,CCL21,CCNA2,CCNB1,CCNF,CD14,CD36,CDC25C,CDK1,CDK2,CDK4,CDKN1A,CDKN2C,CEBPA,COL1A1,COL1A2,COL27A1,COL5A2,COL9A3,COLQ,CYP19A1,CYP1A1,CYP2A6 (includes others),CYP2S1,DMXL2,DUSP6,E2F8,EHD1,EMILIN1,EMILIN2,ENPEP,ESR1,ESRRG,FAS,FOS,FOSL1,FOXP3,GADD45A,GAS6,GPAM,GSTA1,GSTM5,HES1,HEY2,HP,IGFBP1,IL6,INSIG2,IRF1,ITGA6,JUN,KIT,LTBP2,MATN…
OSM	6.506	cytokine	Activated	2.621	0.0112	ABCA1,ABCG1,ACKR2,ACTA2,ADH5,AHCYL1,AHR,AKR1B10,AKR1C1/AKR1C2,AKR1C3,AMACR,AMPD3,ANXA1,AQP7,ARHGEF2,ARL4A,ARL4C,ATP2B4,B2M,BAIAP2,BCL2,BHLHE40,BLMH,C1S,CASP4,CBX3,CDH3,CDKN1A,CEBPA,CEBPD,CGA,CKM,CLIP1,CLPP,COL1A1,COL1A2,COL2A1,CRLF1,CTSL,CTSV,CXADR,CYP19A1,DAPK1,DHRS3,DNAH17,DNASE1L2,ECM2,EIF4EBP1,EPHB2,EPHB6,ERBB3,ETS2,FLG,FOS,FOXC1,GART,GBP2,GCA,GFPT1,GLUL,GMPR,GNS,HBEGF,HLA-A,HLA-B,HLA-C,HLA-F…
BMP6		growth factor	Activated	2.944	0.0113	ACADM,ACTA2,ADGRL2,ARHGAP18,BMP4,CDKN1A,CDKN2C,CTGF,E2F2,EPHX1,ETV5,FOSL1,HBEGF,HMOX1,ID2,IL1A,IL6,INHBA,KLF4,MATN2,NOG,PMEPA1,PRKD1,SERPINE1,SLC39A10,SMAD7,SNAI1,SORD,TAGLN,TLX2,VCL,VEGFA,XBP1
Akt		group		1.422	0.0114	ADM,AMOT,B4GALT5,BBC3,BCL2,BCL2A1,BCL2L11,BHLHE40,BIRC2,BIRC5,BMP2,BRCA1,BTG2,CCR7,CD274,CD36,CDK4,CDKN1A,CDKN1C,CEBPB,CFLAR,CTGF,CYP19A1,DLL4,E2F2,EGFR,EGR2,ELK1,EPAS1,ERBB3,ESR1,FAS,FBXO32,FOS,FOSL1,FOXM1,FOXO1,FOXP3,HES1,HMOX1,HPGD,IGF2,IL1R1,IL6,JUN,LEF1,LMNA,MAP2,MDM2,MT-CO2,MT1X,MT2A,MUC1,MYB,NDRG1,NFIL3,NOTCH1,NRP2,PGR,PMAIP1,PPARD,PPARG,PRDM16,PTGER2,RAD51,RASD1,RDH10,RRM2,SCARB1,SEMA6D,S…
GPS2	1.358	transcription regulator		-0.077	0.0114	ABCA1,CDK6,CDKN1A,CYP8B1,DHRS3,FAM20C,FZD1,HIVEP2,HP,MBNL1,PGR,PID1,PLA2G3,RNF144B,SGK1,SLC44A1,SOCS1,TRERF1,XYLT1
MAP2K1/2		group	Activated	2.899	0.0116	ARC,ARG2,ATF3,BCL2L11,BDNF,CDK1,CTGF,DDIT3,DUSP1,EGR1,EGR2,FOS,FOSL1,FOXP3,GCLC,H2AFX,HMOX1,IL2RA,JUN,MIR155HG,PDGFA,PGR,PHLDA1,PRKCI,RRM1,SCARB1,VEGFA,VIM
PIK3R1		kinase	Activated	2.079	0.0116	ATP1A1,BCL2,COL1A2,DDIT3,DNAJB9,ENG,ERN1,FOS,FOXO1,GCH1,HMOX1,IL6,ISG15,LDHA,MAFA,MKI67,NFE2L1,PDGFRB,PDK1,PIK3CB,PIK3CD,PLAU,PPARG,SERPINE1,SLC5A5,SOD2,TRIB3,VEGFA
ATN1		transcription regulator			0.0119	ARHGEF28,ATP1A1,ATP1A3,ATP1B2,BASP1,BDNF,BHLHE40,BMP1,CDH11,CNR1,DBP,ENO2,EVL,FBXW7,GABRD,GRIN2C,HBEGF,HMP19,HPCAL1,IGFBP5,IL11RA,KAT2A,KCNC3,LSM2,LTBP2,MOBP,NFIC,NPTX1,NREP,PITPNM1,PRKACB,PTBP1,RGS16,SMC2,SOCS2,SOX10,SOX11,SPTBN2,STMN1,STX1B,THRA,TUBA4A,TUBB,ZIC3
RBM5		other		0.954	0.0121	ANXA1,BCL2,BIRC3,BMP5,BTG2,C19orf57,CDC27,CDK2,CDK5R2,FAF1,GPER1,INSIG1,ISG15,MLH1,PIM1,PLK4,TNFRSF10C,TNFRSF10D
HOXA9		transcription regulator		-0.074	0.0125	AHCYL1,ARHGAP11A,ARNTL,BCL2,BCL2L11,CBX6,CD36,CD93,CDC6,CELF2,CLIC2,CREM,CTH,DLGAP5,ETS2,FXR1,FZD1,FZD5,GFI1,GMNN,GTF2B,GTPBP1,HOXD10,HOXD11,ID2,IRX3,JUN,KIF20B,KIT,KRT18,LYN,MAFB,MAFG,MAP4K5,MBNL1,MSI2,MYB,PCDH1,PIM1,PRKD3,RDX,RPP40,S100A8,SDC4,SERINC2,SERPINB9,SLC27A6,SRP72,TACC1,TCN1,USP1,VIM,WSB1,YES1,ZNF22
MYC		transcription regulator	Inhibited	-3.545	0.0126	ABCA1,ABCA7,ABCD1,ABCE1,ABCG4,ACAN,ACSL4,ACSS1,ADARB1,ADM,ALCAM,ALOX5,ANXA4,ANXA5,ANXA6,APCDD1,APEX1,ARAF,ARHGAP22,ASCL1,ASPRV1,ATAD3A,AURKB,AXL,BBC3,BCL2,BCL2A1,BDNF,BIRC2,BIRC5,BRCA1,BUB1,BUB1B,C1QBP,CAD,CASP8,CAV1,CBX4,CCNA1,CCNA2,CCNB1,CCNB2,CCNE2,CCT3,CD274,CDC20,CDC25A,CDC25C,CDCA7,CDK1,CDK2,CDK4,CDK6,CDKN1A,CEBPA,CEBPD,CFLAR,CHEK1,CHRNB1,CIDEC,CITED1,CLPB,CNFN,CNTNAP2,COL1A1,COL1A2,COL2A1,…
SPHK1	2.732	kinase		0.366	0.0127	ACTA2,BCL2L11,BIRC2,BIRC3,CDKN1A,COL1A2,CTGF,DDIT3,EGR1,ERN1,GCH1,IL6,JUN,MAP2K6,SERPINE1,SOCS3,TAGLN
Laminin (complex)		complex		0.026	0.0127	ACTA2,BIRC3,CDH11,COL1A1,EGFR,ETS2,ETV5,ID2,IGF2,ITGA6,MAPT,PGR,PLAU,SDC4,SERPINE1,SKP2,VIM
SMAD7	1.535	transcription regulator		-1.426	0.0128	ACTA2,BCL2L11,BIRC2,BMP2,BMP7,BMPR1B,CCNA2,CCNB1,CDC25C,CDK1,CDKN1A,CDKN2C,CFLAR,CITED2,CKM,COL1A1,COL1A2,COL2A1,CTGF,DNMT3B,FAS,FSTL3,FURIN,GADD45A,GAS6,HBEGF,HMOX1,ID2,ITGA6,LTBP2,MATN2,MET,MYLPF,PMEPA1,SERPINE1,SFTPC,SLC5A5,SMAD7,SOX9,TAGLN,TGFA,TGFBR1,VEGFA
EFNA1		other		0.211	0.0129	ABCA12,ACHE,BACH2,CLDN2,CTGF,DUSP6,EPHA2,EPHA3,ETV5,FABP5,FOSL1,FOXI1,IL2RA,ITGB6,KRT13,KRT18,NEDD4L,NRAS,PKP1,SOX9,TCF3,TRIM5,UBE2C,UBE2S
TNFAIP2	4.045	other		1.414	0.0132	CITED2,IL15RA,IRF1,ISG20,LHX2,MERTK,RBL1,RILPL1
PLAGL1		transcription regulator		1.188	0.0132	ANGPTL4,APAF1,CDKN1A,KRT20,LDHA,LOC102724788/PRODH,PPARG,SORD
miR-143-3p (and other miRNAs w/seed GAGAUGA)		mature microrna		0.912	0.0132	BCL2,FNDC3B,IGFBP5,MDM2,PLK1,PRC1,TAGLN,TOP2A
SELENOS		other		0.083	0.0132	ATF6,CAV1,CEBPA,CEBPB,DDIT3,IL6,PPARG,XBP1
miR-18a-5p (and other miRNAs w/seed AAGGUGC)		mature microrna		-0.245	0.0132	BCL2L11,CDKN1A,CTGF,E2F2,ESR1,HP,HSF2,TP63
HYAL1	1.903	enzyme	Activated	2	0.0132	CCNB1,CDC25C,CDK1,FAS
RTKN	1.438	other		1.987	0.0132	BCL2A1,BIRC3,FOS,TNFAIP3
ZMIZ1		other		1.976	0.0132	DTX1,HES1,IL2RA,SERPINE1
PPP2R2A		phosphatase		1	0.0132	CLSPN,SAT1,SERPINE2,SLC22A4
GABA receptor		complex		1	0.0132	BDNF,NR4A1,NR4A2,NR4A3
PPP1R13B		phosphatase		0.506	0.0132	BBC3,CDKN1A,LATS2,TP53I3
TOX		other		-0.261	0.0132	CDKN1C,FOXO1,ID2,ZBTB7B
SULT2B1		enzyme		-1.966	0.0132	BCL2,CCNB1,FAS,VLDLR
BCAS2		other		-1.98	0.0132	BBC3,CDKN1A,MDM2,PMAIP1
CDK12		kinase		-1.999	0.0132	ATR,BRCA1,FANCD2,FANCI
PAPPA	1.81	peptidase	Inhibited	-2	0.0132	ABCA1,ABCG1,IGFBP5,SCARB1
PANDAR		other	Inhibited	-2	0.0132	APAF1,BBC3,PIDD1,PMAIP1
GRIN2B	5.267	ion channel			0.0132	BDNF,CDK5,GRIN1,PPP5C
TFDP2	-1.637	transcription regulator			0.0132	AURKB,SMC1A,STAG3,TOP2B
CDC27	-2.048	other			0.0132	CCNB1,PLK1,SKP2,UBE2C
RFXANK	-1.96	transcription regulator			0.0132	COL1A2,EPHA3,HLA-A,HLA-B
ENG	-1.821	transmembrane receptor	Inhibited	-2.552	0.0134	ACTA2,BARD1,CTGF,H2AFX,ITGA1,ITGA6,NBN,NTHL1,PAK1,PDGFB,PLAU,PTPRJ,SERPINE1,SIRT1,SMAD7,TGFBR1
GNB1		enzyme			0.0134	AHR,ARC,CD83,CDKN1A,CREM,CYTH1,DGAT1,DUSP1,FBXO31,FOSB,JAG2,MAFB,NR4A1,NR4A2,PLAU,THBD
PAX7		transcription regulator		-0.175	0.0135	ABCA1,AHR,C1QTNF3,CDH11,CNTFR,CRLF1,DHX40,EMB,F2RL1,FAM107B,FRK,GBX1,GCH1,ID2,IL13RA1,KCNK2,LRPAP1,MEST,OTUD7A,PARM1,PKIA,PPARG,SCLT1,SEMA3E,SLC44A1,SYNE2
IRS		group			0.0137	DGAT1,DGAT2,VEGFA
ZNF219		transcription regulator			0.0137	ACAN,COL11A2,COL2A1
PRAG1		kinase			0.0137	HES1,HEY1,HEY2
potassium channel		group			0.0137	FOS,JUN,SCNN1A
NAA30		enzyme			0.0137	FAS,PMAIP1,TNFRSF10B
GSTA4		enzyme			0.0137	CCNB1,CDC25C,CDK1
KCNQ1		ion channel			0.0137	CDKN1C,GAST,SCNN1A
RAD50	-1.017	enzyme			0.0137	ATM,H2AFX,NBN
STK16		kinase			0.0137	NPPC,SERPINE1,VEGFA
GFRA2		transmembrane receptor			0.0137	EGR1,EGR2,FOSB
SYF2		other			0.0137	CDKN1A,POLA1,RBL1
CDK5R2	2.803	other			0.0137	ARC,BDNF,FOS
RAB7A		enzyme			0.0137	EGR1,FOS,VIM
RING1		transcription regulator			0.0137	EN2,FOS,JUN
NCSTN		peptidase		-1.032	0.014	CD14,CEBPA,CEBPB,CEBPD,EGFR,GRN,HES1,IRF8,ITGA2B,NCF1,NOTCH1,PSEN1,PSEN2,SPI1,VIM
HIST1H1T		other		0.73	0.0143	ABCG4,B2M,B4GALT5,BCAR1,CCDC58,CD36,CDC6,CLIC3,CSTF1,CYTH1,DEGS2,FANCI,FDPS,FOS,GLUL,ICOSLG/LOC102723996,IGF2,LYRM9,MARS,MCM6,MMP15,PCBP4,PHB2,PHLDA1,PPFIA3,PPT2,RCHY1,RILPL1,RRM1,TMEM53
Hist1h1a		other		0.73	0.0143	ABCG4,B2M,B4GALT5,BCAR1,CCDC58,CD36,CDC6,CLIC3,CSTF1,CYTH1,DEGS2,FANCI,FDPS,FOS,GLUL,ICOSLG/LOC102723996,IGF2,LYRM9,MARS,MCM6,MMP15,PCBP4,PHB2,PHLDA1,PPFIA3,PPT2,RCHY1,RILPL1,RRM1,TMEM53
ERBB4	-1.96	kinase		0.052	0.0143	ACTA2,BDNF,BRCA1,BTG2,CASP4,CDKN1A,COL5A2,DDIT3,DUSP1,EGFR,EGR1,ERBB4,GADD45A,GJB3,GPAA1,GPC1,HBEGF,HMOX1,IGF2,IGFBP5,JUN,MAP2K3,PCDHA11,PGR,PIM2,SERPINE2,SLC1A1,SOCS3,STAG2,WISP2
KLK4		peptidase			0.0145	CCNB1,CCNB2,CCNH,CDKN1A,CDKN3,CHEK1,E2F2,GADD45A,MKI67
ANXA2		other	Inhibited	-2.704	0.0145	CDK6,CDKN1A,FAS,GADD45A,IGFBP3,IL6,JUN,MDM2,PPM1D,SESN1,SESN2,TNFRSF10B,TP53I3,ZMAT3
MAPK7		kinase	Activated	2.388	0.0146	ADRB2,BCL2A1,BDNF,DUSP1,HMOX1,IL1A,IL6,JUN,KLF4,MEF2D,NOV,NR4A1,PTGER2,STEAP4,TH,THBD,TP63,VEGFA,VIM
ATF6	-1.086	transcription regulator		0.631	0.0149	AURKA,BUB1,CDKN3,CEBPB,CPT2,DDIT3,FDPS,FOS,HMMR,IL6,LMAN1,MAFA,PRNP,RCAN1,SPARC,SYVN1,TNFRSF10B,TROAP,UBE2C,UNC13B,VEGFA,XBP1
Calmodulin		group		-0.853	0.0149	BCL2,BDNF,CNTN2,CORO6,DLG3,EPHA6,EPHB6,ICAM5,LGI3,LINGO1,MAP9,NECAB1,NPAS2,PAK5,PHOSPHO1,RAB40B,S1PR3,SEZ6,SYT1,TIAM2,TSPAN17,TSPAN2
CHD4	-1.108	enzyme	Inhibited	-2.524	0.0149	ADORA1,ARC,CDKN1A,CHEK2,ELAVL2,FAS,HMCN2,HMOX1,ID2,JUN,MDM2,NCEH1,NGFR,NHLH1,RAD50,RIPK4,RORC,SMOC1,SPRY1,SQLE,TIMP2,TNNC2
JAG1		growth factor		-0.401	0.015	ACTA2,CDKN1A,COL1A1,DTX1,HES1,HEY1,HEY2,NR2F2,PDGFRB,SOX2,TAGLN,WNT3,WNT4
CCNK		kinase	Inhibited	-3.493	0.015	ATR,BRCA1,FANCD2,FANCI,MDC1,ORC3,POLA2,RFC4,RFC5,RPA2,TAF8,TIMELESS,UBE2T
SMARCE1		transcription regulator		0.745	0.0151	BCL2,BRCA1,BRCA2,CCNB1,CDK1,CENPE,CENPF,CHRM4,FOS,PGR
mir-19		microrna		-0.026	0.0151	ABCA1,ALOX5,BCL2L11,CDKN1A,E2F2,FZD4,LRP6,MAP2K3,RAB13,TP63
DCAF1	-1.304	kinase		-1.841	0.0151	CDKN1A,KLF10,LOC102724428/SIK1,NKX3-1,NOV,SOCS2,SOCS3,TCF3,TGM2,UCN
ECSIT		transcription regulator	Activated	2.354	0.0153	CD83,CFLAR,HMOX1,IL6,NFKBIE,NR4A2,PIM1,PLAUR,RELB,SOD2,TLX2,TNFAIP3
Cdkn1c		other		1.342	0.0154	ATM,CCNA2,CDC6,CDKN1A,CDT1,EGR1,LGI4,MCM3,NGFR,POU3F1,SOX10
CRTC2		other		-0.594	0.0154	AANAT,BACH2,BCL2,CDK6,CYP19A1,ESRRG,GPT,MTA3,SDS,SMARCA4,TCF3
CYBA		enzyme	Activated	2.414	0.0158	CDKN1A,EPAS1,IL6,SERPINE1,SOD2,VEGFA
RLIM		enzyme		1	0.0158	CDKN1A,CTGF,LDB1,SERPINE1,SMAD7,VIM
FRMD6		other		0.896	0.0158	BMP2,CDKN1A,CTGF,IGFBP3,PDGFB,RASSF4
AEBP1		peptidase		0.457	0.0158	ABCA1,ABCG1,ACTA2,CD36,COL1A2,PPARG
RFWD2		enzyme		-0.365	0.0158	CDKN1A,CEBPB,ETV4,ETV5,FAS,TRIB3
mir-154		microrna		-0.623	0.0158	AXL,BCL2L11,BIRC5,HMOX1,KIT,STAT3
IL5		cytokine		1.302	0.0158	ACAA2,ALDOC,ANXA6,ATXN1,BCL2,BIRC2,CASP4,CCNH,CCR7,CDC123,CDKN1A,CIITA,CISD1,CITED2,CRELD2,CRIP1,DRC1,DUSP5,DUSP6,EBP,EGLN3,EGR1,EGR2,EIF4EBP1,ELL2,ENDOG,EPOR,FAS,GADD45A,GBP2,GLIPR2,GPAM,HBEGF,HMMR,HSPA6,IFI30,IGHG1,IL13RA1,IL2RA,IL3RA,IL4R,IL6R,ITGB6,JCHAIN,KLHDC2,LFNG,LIMK2,LMNB1,LRRC8C,MYADM,NABP1,NDRG1,NEK2,NFIL3,PDK1,PIM1,PKIB,PRRC2A,PYCR1,RAP1GAP,RHOH,RIPOR2,SFPQ,SGK1,SKA1,SLAIN1,SLC16A3,S…
AKT1		kinase		1.787	0.0162	ACAT2,ACLY,ACTA2,AKR1B10,AKR1C1/AKR1C2,ATP6V1E1,AURKB,BCL2,BCL2A1,BCL2L11,BIRC3,BIRC5,BMP2,CDK2,CDK4,CDKN1A,CEBPD,CFLAR,CRYZ,CST3,CTSV,DIAPH2,DIAPH3,DLX3,EBP,EGR1,ESR1,FABP5,FAS,FBXO32,FOS,FOSB,FOXO1,FOXP3,FSTL1,GCLC,GCSH,GDF15,GSTM5,HMGB2,HMGCS1,HMOX1,IGF2,IGFBP1,IGFBP5,IL6,IRS2,KLF15,LDHB,MBP,MDM2,ME1,MSTN,MT2A,MUT,MYB,NDC80,NOTCH1,PCOLCE,PDGFRB,PGR,PHLDA1,PPARG,RAMP3,RFC4,SEMA6D,SERPINE1,SLC3A…
SQSTM1		transcription regulator		1.479	0.0165	ARID5A,ATM,CITED2,CYP2A6 (includes others),EGLN3,GCLC,GSTM5,HBEGF,HMOX1,IL15RA,IL6,IRF1,JUN,LHX2,MAP1LC3B,RGCC,RILPL1
NFkB (complex)		complex	Activated	5.198	0.017	ABCG1,ADAMTS9,ADORA2B,ADRA2A,AGER,AHR,ALDH1A3,ATF3,ATP6AP2,B3GNT5,B4GALT1,BACE1,BBC3,BCL2,BCL2A1,BDNF,BIRC2,BIRC3,BIRC5,BMP2,CAMK2D,CARD8,CASP4,CASP8,CCNB1,CCNB2,CCNH,CCR7,CD274,CD36,CD7,CD82,CD83,CDKN1A,CEBPB,CEBPD,CFB,CFLAR,CIITA,CITED4,CLIP2,COL1A2,COL2A1,CRADD,CREB3,CREM,CRHR1,CSF1,CTGF,DAXX,DBP,DDIT3,DOK5,DRD2,DUSP5,E2F7,EGFR,EGR1,ELK1,ELL2,EOMES,EPAS1,ERAP1,ERAP2,F2RL1,FABP5,FAM46A,FAS,FCGR…
PTPRJ	1.195	phosphatase		1.414	0.0171	ARID5A,CCNA2,CEBPD,CITED2,FOS,HBEGF,IL1A,IL6,INHBA,LHX2,LZTFL1,MERTK,MET,OASL,PLAUR,RILPL1,SLA,TG,TPO,ZC3H12A
ERK1/2		group	Activated	2.099	0.0172	ABCA1,AKR1B10,AKR1C3,ALOX5,APLN,ARRB1,ATF6,ATP1A3,B2M,BCL2,BCL2A1,BCL2L11,BDNF,BIRC2,BIRC3,BMP2,BRCA1,CACNA1C,CAV1,CCL26,CCR7,CDC25A,CDC25C,CDK1,CDK4,CDKN1A,CEBPA,CEBPB,CFLAR,COL1A1,COL2A1,CRHR1,CTGF,CTSB,CTSV,CYP19A1,DAPK1,DDIT3,DUSP1,EGR1,ELK1,ESR1,FLT1,FOS,FOSB,FOSL1,FOXO1,FZD1,H19,HBEGF,HLA-A,HPGD,IGFBP3,IL1A,IL2RA,IL6,IRS2,ITGA2,ITGA3,JUN,MAP3K10,MAP4K1,NR4A3,PLAU,PLAUR,PSMB10,PSMB8,PSMB9,PT…
PPARGC1A		transcription regulator		0.38	0.0173	ACACB,ACADM,ACSL6,AK1,ATP5O,BBC3,BCAT2,BDH1,CD36,CDC42EP1,CDKN1A,CEBPB,CEBPD,COL2A1,COMP,CPLX1,CS,CYP1A1,CYP2A6 (includes others),CYP2C9,CYP8B1,DGAT1,DIO2,DLAT,ENDOG,EPAS1,ESRRA,FABP3,FBXO32,FNDC5,GAS6,GRIN2C,IL6,IMPA1,INHA,INPP5J,INSIG1,INSIG2,IRS2,KYAT3,LDHA,MAOB,MAP2K6,MBP,MCM3,MCM5,MCM6,ME1,MMP15,MT-CO2,NCEH1,NDUFS1,OXCT1,PDK2,PHYH,PLIN5,PMAIP1,PNPLA2,PRDX3,SCARB1,SESN2,SLC25A20,SOCS1,SOCS3,S…
NCOA3		transcription regulator		-1.678	0.0177	AHR,BCL2,CCDC80,CDC25A,CDC6,CDK2,CDKN1A,CEBPA,CYP1A1,EOMES,FOXM1,GJB2,HMOX1,IGFBP1,IGFBP3,IRF1,LDHA,MCM7,MNAT1,MTA3,PGR,PPARD,PPARG,SLC16A3,TAGLN
PELP1		other		0	0.0183	ADRB2,BMP2,CCNA1,CDK2,CYP19A1,EGF,EGFR,FOS,FYN,KAT2B,KCNK2,MAPK4,MRAS,MTA3,NKX3-1,PRMT6,SRC,SRSF12,ZNF804A
ELK4		transcription regulator		1.246	0.0191	EGR1,EGR2,FOS,FOSL1,INSIG2,NR4A1,SRF
CRY1		enzyme		-0.239	0.0191	ARNTL,CEBPA,DBP,FOS,IL6,PER1,SGK1
miR-19b-3p (and other miRNAs w/seed GUGCAAA)		mature microrna		-1.06	0.0191	ALOX5,BCL2L11,BIRC5,CTGF,ERBB4,ESR1,NR4A2
HIF3A		transcription regulator		-1.078	0.0191	APLN,EPAS1,PDGFRB,PLAUR,SOX2,STAT3,VEGFA
miR-30c-5p (and other miRNAs w/seed GUAAACA)		mature microrna		0.213	0.0194	BDNF,C1orf56,CNOT9,CTGF,ELMOD2,IL6,IRS2,ITGA2,JUN,KDELC2,LRRC8C,LTN1,MAFA,MBNL1,MET,MYO10,NCEH1,NPR3,P4HA2,PNP,PPARG,PPP3CA,PTRH1,RAB27B,SEC23A,SLC12A4,SLC38A1,SLC4A10,SLC7A1,SLC7A11,STX7,THEM4,TMEM59,TNFAIP2,TNFRSF10B,TRPS1
CTCF		transcription regulator		-1.109	0.0196	BDNF,CASP2,CDKN1A,CDKN1C,H19,HLA-DRB1,HLA-DRB5,IGF2,IL12RB1,IL1R1,PCDHA11,PCDHA12,PCDHA13,PCDHA3,PCDHGA10,PCDHGA4,PCDHGA7,PCDHGA9,PCDHGB1,PCDHGB2,PCDHGB3,PCDHGB7,PCDHGC3,PRSS50,RORC,TUBA4A
SRSF2		transcription regulator		-0.941	0.0196	AURKA,AURKB,CEBPA,COL1A1,DDIT3,HSD3B7,MAPT,MLXIPL,MST1R,PLK1,PTBP1,PYGM,RRM2,SRSF1,SRSF6,SRSF7,TNFRSF10A,VIM
caspase		group		-0.389	0.0203	ACER2,BCL2,CD14,CDK1,CDK2,CDK4,CDK6,CDKN1A,EGFR,GLUL,IL1A,IL2RA,NCF1
STAT3	1.901	transcription regulator	Activated	2.449	0.0205	ACTA2,ADM,AHR,ALDH1A3,ALOX15,AMER1,ANGPTL4,APEX1,ARG2,BCL2,BCL2L11,BIRC5,C5,CCNB1,CD274,CD46,CD83,CDC25A,CDK1,CDKN1A,CEBPA,CEBPB,CEBPD,CFB,CFLAR,CHEK1,CIITA,COL1A1,COL1A2,COPS5,CTGF,CTSB,CTSL,DDIT3,DLL1,DNMT1,DNMT3B,DPP4,ECT2,EGR1,EGR2,EIF2AK2,EME1,EOMES,EPAS1,ESR1,FAS,FCGR1A,FLRT3,FLT1,FOS,FOXM1,FOXP3,FSCN1,GADD45A,GBP2,HEY1,HLA-A,HLA-DMA,HLA-DRB5,HMOX1,HNRNPD,HP,ID2,IFI27,IFI30,IFI6,IGFBP1,IGFB…
miR-29b-3p (and other miRNAs w/seed AGCACCA)		mature microrna		0.388	0.0206	BACE1,BCL2L11,CDK6,CNOT8,COL1A1,COL1A2,COL5A2,COL5A3,DNMT3B,FRAT2,GMFB,HMGN3,INSIG1,KCTD3,KLF4,LAMC1,MAPRE2,MYBL2,NASP,PPM1D,SPARC,SRSF10,TNFAIP3
DLK1		other		0.333	0.0209	CCNB1,IL6,IRF1,NOTCH1,PPARG,REL,RELB,SOX9
PHB2	-1.012	transcription regulator		0.051	0.0209	BMP2,CDKN1C,IGFBP1,PGR,RORC,SOCS1,SOCS3,STAT3
EPHX2		enzyme		-1.242	0.0209	BDNF,DLL1,DLL4,HES1,HEY1,IL6,NOTCH1,XBP1
TIMP3		other	Inhibited	-2.157	0.0209	CEBPB,EGR2,FAS,IL6,KIT,KLF4,MET,VIM
KLF15	1.977	transcription regulator		0.123	0.021	ACADM,ACADS,ACSS1,CD36,CPT2,CTGF,DGAT2,EHHADH,ESRRG,FABP3,FABP5,GPAM,MLYCD,NPHS1,PPARG,SLC25A20,TRIM63
ELOVL5		enzyme		0.463	0.021	ABCG8,ABHD5,EHHADH,ELOVL6,FADS1,FADS2,FOXO1,GPAM,INSIG2,MLXIPL,PNPLA2,TRIB3
PTCH1		transmembrane receptor	Inhibited	-2.218	0.021	BTG2,COL2A1,DLL1,ERBB4,FOXF1,GADD45A,IGF2,MTSS1,PTCH2,SOX9,TNNI2,TNNT1
PCYT1A		enzyme		1	0.0216	ABCA1,AXL,CDK18,EPHA7,FGFR1,FRK,GFRA1,KLF4,MAPKAPK2,SEPT3,TUBB3
miR-24-3p (and other miRNAs w/seed GGCUCAG)		mature microrna		0.085	0.0216	AURKB,BBC3,BRCA1,CCNA2,CDK1,CDK4,E2F2,FURIN,IL6,NOTCH1,PMAIP1
SUPT16H	-1.053	transcription regulator			0.0216	CDKN1A,DUSP5,EGR1,HIST1H1C,HIST1H2AC,ID2,PDGFA,PLAU,POLR3G,TNNI2,TOP1
IL1B		cytokine	Activated	4.447	0.0217	ABCG2,ACAN,ACHE,ACKR2,ACTA2,ADAM8,ADM,ADORA2B,ADRB2,AGER,ALOX15,AMPD3,ANGPTL4,ANXA1,ARC,ATF3,ATP1A1,B2M,BCL2,BCL2A1,BIRC2,BIRC3,BMP2,BMP4,BTG2,CABP1,CASP4,CCL28,CCNJ,CCR7,CD14,CD274,CD82,CD83,CDKN1A,CEBPA,CEBPB,CEBPD,CFB,CFLAR,CHST6,CIITA,CLIP2,COL1A1,COL2A1,CREM,CRHR1,CSF1,CSRNP1,CTGF,CTSB,CTSF,CYP19A1,CYP1A1,CYP2C19,CYP2C9,CYP8B1,DBP,DDIAS,DDIT3,DLL4,DNMT1,DPP4,DPY19L4,DUSP1,DUSP5,E2F2,EGLN3,EG…
TMBIM6		other		0.318	0.0217	DDIT3,DNAJB9,EDEM1,EIF2A,ERN1,ERO1B,HMOX1,MAP1LC3B,XBP1
WWOX	-1.221	enzyme		0.05	0.0217	BBC3,BCL2,COL1A1,ESR1,HAS1,IL6,ITGA3,TIMP2,VEGFA
miR-203a-3p (and other miRNAs w/seed UGAAAUG)		mature microrna		0.548	0.0219	ABCE1,CDK6,F2RL1,NDRG3,RNF2,SIRT1,SOCS3,SRC,TP63,TPD52L1
TFAP2C	1.351	transcription regulator		-0.273	0.0223	ADA,AIFM1,ALCAM,ANLN,CDKN1A,CTGF,ELF5,EOMES,ESR1,FBXW7,FMN1,FOXC1,HIST1H1C,MAGI3,MBP,RET,SEMA3B,SLC19A1,SOD2,TACC1,TNFAIP3,XBP1
Lh		complex		1.421	0.0224	ACTA2,ACTG2,ARL4C,ARNTL,AXL,BDNF,CAPZA1,CASP4,CDK14,CDK5,CDKN1C,CFLAR,CTNND1,CYFIP2,CYP19A1,DAPK1,DHRS3,DUSP1,EGFR,FDXR,FOS,GEM,GNAS,GNRH2,IL6,INHA,ITGA3,ITPR1,KRT18,MAP1LC3B,MAP2K1,MAP2K3,MAPRE2,MBD2,P4HA2,PDLIM3,PER1,PGR,PHKA2,PI4K2A,PIK3CD,PLIN3,PLPP1,PMAIP1,PPIH,PRKD1,PRKX,PSIP1,PSMD3,PTP4A1,PTPN1,PTPN21,RAB27A,RAPGEF3,RGS16,RPRM,SGK1,SLIT2,SMARCA4,SNAP23,SNAP25,SOD2,STK17A,TFPI2,THBS2,TNFAIP…
TCF7	1.99	transcription regulator		-1.091	0.0224	BCL11B,CEBPA,CEBPD,FOS,MET,NES,ONECUT1,PPARD,PPARG,RORA,RORC,SDC2,SOX2,SPI1,SRSF1,TCF7
miR-1-3p (and other miRNAs w/seed GGAAUGU)		mature microrna		-0.012	0.0225	AGRN,ANKRD29,ANP32B,ARHGEF18,ARID2,AXL,BCL2,BDNF,BLCAP,C1orf56,CDK14,CHSY1,DHX15,EGFR,EHMT2,EPB41L4B,ESR1,FOXP1,FSTL1,GCFC2,GCH1,GNPDA2,GNPNAT1,IFT52,IQGAP3,LRP1,LRRC8A,LZTFL1,MET,MXD4,NETO2,OAT,OSBPL7,PDLIM7,PIM1,PLEKHG2,PNP,POGK,POLA1,POLA2,POM121/POM121C,PTBP1,PTBP2,PWP1,RABGAP1L,RABL2A,RABL2B,SAC3D1,SDC4,SEC23IP,SERPINB5,SH3PXD2B,SHTN1,SLC44A1,SPHK1,TSPAN4,UNC93B1,UST,WDR11
PAX9		transcription regulator		1.408	0.0226	BMP4,COL2A1,MSX1,NKX3-2,SOX9
MAD2L1	-3.778	other		1	0.0226	BCL2,KRT15,LGR5,PTTG1,SOX9
ACACA		enzyme		0.555	0.0226	ACACB,ACLY,ELOVL6,GPAM,PPARG
FANCA	-1.631	other		0.152	0.0226	CDKN1A,CGA,EGR1,FANCG,HES1
Lefty		group		-1.342	0.0226	CDC25C,CDKN1A,CTGF,FOXO1,IGFBP1
LIN9		other	Inhibited	-2.216	0.0226	BUB1B,CDC6,CDK1,CDKN1A,MYBL2
NELFCD		other	Inhibited	-2.236	0.0226	CCNB2,CCNE2,DLGAP5,MYBL2,TOP2A
RUNX1		transcription regulator		0.281	0.0228	ACHE,ADAMTSL4,ALCAM,ATP8A2,BAALC,BBC3,BCL2L11,BCL2L12,BDH1,BTG2,CDKN1A,CEBPA,CSF1,EGFL7,ENG,EPAS1,EVI5,FAS,FAT4,FHDC1,FOXP3,FSCN1,GPAM,HEY2,ID2,IGFBP3,IL2RA,IL6R,ITGA2,ITGA2B,ITGA9,MAD2L1,MECOM,MET,NFIL3,NR2F2,NR4A3,PIM2,PMAIP1,POU6F1,RGCC,ROCK1,RORC,S100A9,SERPINE1,SGPP1,SLC22A4,SLC24A3,SOX6,SPI1,ST3GAL5,STAT3,TNFRSF18,UNC5B,UPP1,VEGFA
CHUK		kinase	Activated	3.323	0.0228	ACKR3,AMPD3,ATF3,BMP2,CASP4,CCL21,CCNB1,CDC25A,CDKN1A,CEBPB,CEBPD,CRLF1,CSF1,CTSB,CTSF,DNMT1,DUSP6,EGF,EN2,FAS,FOS,FOXC2,GADD45B,GBP2,GCH1,GM2A,GRIN2B,GRN,HES6,HEY1,HEY2,HLA-A,HMOX1,IL1A,IL6,ISG15,KLF10,NOCT,NOTCH1,NOV,OGN,OVOL1,PLAU,PLK1,PLSCR1,RABEP2,RCAN1,RELB,RGS16,SERPINE2,SGK1,SLC16A2,SNX10,SOCS3,SRC,TGFA,TNFAIP2,TNFAIP3,TNFRSF11B,TNFRSF1B,TP63,VEGFA,VEGFB
SYK		kinase		0.427	0.0234	ARID5A,BCL2,BCL2L11,BIRC3,BMPR1B,CCR7,CDH12,CITED2,DOCK10,FOSL1,FOXP1,GADD45A,GPLD1,IL6,IRF1,KIAA1107,MAML2,PIM1,PLEKHG1,RASSF4,RGCC,TFPI2,THPO,TIMELESS,TP53INP1,TRIB2,VEGFA,YPEL5
FGF1		growth factor		1.066	0.0243	AHR,AKR1B10,CDH11,CDKN1A,CTGF,DIO3,DLL1,DLX2,DNMT1,DUSP6,EGR1,FGFR1,FOS,FZD1,FZD2,FZD8,GCLC,GDNF,GSTM5,HMOX1,IKZF2,IL6,JUN,LRRC17,MKI67,NOTCH1,NR4A2,ODC1,PDGFA,PMEPA1,SERPINB1,SLC7A2,SOX2,TCF3,TEAD4,TGM2,TH,UGT2B15,VEGFA,WISP2
POR	1.053	enzyme		0.898	0.0245	AASDH,ABCA1,ACAT2,ACLY,AHR,ANXA5,APCDD1,BATF3,BDH1,C11orf54,CAPRIN2,CD36,CHRNA5,CIITA,CPT2,CSAD,CYB5B,CYP1A1,CYP2A6 (includes others),CYP2C18,CYP51A1,CYP8B1,EHHADH,ELOVL6,FADS2,FDPS,FOXC1,GADD45B,GBP2,GSTM5,HLA-A,HLA-DMA,HLA-DRB5,HLF,HMGCS1,HMOX1,HSD17B11,INSIG1,JDP2,MVK,NOCT,NRG4,POR,PPARG,PRNP,RAB30,RAD51B,RETSAT,SDC4,SDS,SLC23A2,SQLE,TMEM97,UGDH,VEGFA
NKX2-1		transcription regulator		-0.074	0.0245	AGER,BCL2A1,BDH1,C5,CA8,CD14,CEBPA,CHRNA5,CKS1B,CREB3L4,CYGB,DCK,DIO2,EMP2,ENC1,EPHB3,FARSB,FOXQ1,FXYD3,GJB3,HELLS,HLA-A,HMGB2,HS2ST1,LEF1,LRP2,MAPT,MYB,NECTIN3,NKD1,PFN2,PIGM,POLG,RAD51,RET,ROR1,RRM2,SCARA3,SCNN1G,SEC14L2,SERPINB9,SERPINE1,SFTPC,SLC5A5,SMAD7,SNAI1,SOX2,SSBP1,TG,TP63,TPO,VEGFA,WNT11,WNT4,WNT5B
CYP1A1	1.837	enzyme		-0.303	0.0247	ACOT11,ANXA4,ANXA7,ARAF,CACHD1,CBX3,CYP1A1,ECI2,GPC1,GPT,GSTA1,GSTM2,HOXB9,IFNLR1,LMNA,MAPT,MID1,MYO10,ODC1,PTP4A1,PWP1,RACGAP1,RGS16,SDC1,SIDT2,SLC46A3,SMARCA4,SNORA65,SOCS2,TACC3,TMPO,UGT1A6,VLDLR
FGFR2		kinase		0.455	0.0255	AMOT,BCL2,BMP4,CA2,CDH11,CDKN1A,CITED1,COL1A1,DLL1,DLX2,DRAM1,ENPEP,FAM198B,FAS,FLRT3,FOXQ1,GPR27,HES1,ID2,IGF2,IL1A,IL6,KBTBD11,LGALS2,LGR5,MBP,MEST,mir-8,MRAS,NNAT,NOG,NOSTRIN,NOTCH1,PCOLCE,PLAUR,SNAI1,SOX2,TENM3,TRPS1,ULBP1,WISP2
LDL		complex	Activated	3.425	0.0256	ABCA1,ABCG1,APOBEC3B,ARG2,ATF3,AXL,BCL2,BCL2A1,BMP2,CASP8,CBS/CBSL,CCR7,CD36,CDC27,CDK1,CDKN1A,CFLAR,CLIP2,CREM,CTGF,CYP2C9,CYP2J2,DDIT3,DLL4,DNMT1,DUSP1,EGR1,ELF5,EMB,FCGR1A,FDPS,FOS,FOSB,GAS6,GCLC,HAS3,HMOX1,HSPA6,IGFBP3,IL10RA,IL17RA,IL1A,IL6,INSIG1,ITPR1,JUN,LRP1,MKI67,MLH1,MMP16,NCF1,NR4A1,NR4A2,NR4A3,PLAU,PMAIP1,PPARG,RANBP1,RCAN1,RND3,S100A8,SCARB1,SERPINE1,SOCS1,SOCS3,SOD2,SPHK1,TGFBR1,TN…
AGT		growth factor	Activated	2.276	0.0259	ACAT2,ACTA2,ADAM12,ADAM23,ADM,ADORA2B,AGER,ALOX15,ANK3,ANXA1,APLN,ARID2,ATF3,ATP1A1,BCL2,BDKRB2,BDNF,BRCA1,CACNA1C,CASP8,CAV1,CCNE2,CCR7,CD36,CDC25A,CDK1,CDK4,CDKN1A,CIT,COL11A2,COL1A1,COL1A2,CREM,CTGF,CYP19A1,CYP2C9,CYP2J2,CYTH3,DDAH2,DLL4,DUSP1,EBP,EGFR,EGR1,ENG,FCGR1A,FDXR,FLT1,FOS,FRAT2,GCH1,GFPT1,GRIN1,GSTM5,HBEGF,HES1,HEY1,HMGB2,HMGCS1,HMOX1,HSPG2,IGFBP3,IGFBP5,IL6,ITGA2,JUN,LATS2,LIF,LIMD2…
CTNNB1		transcription regulator	Activated	2.878	0.0263	ACTA2,ADGRG2,AES,AGRN,AHR,ALCAM,ALDH1A3,ANXA1,AOC3,APCDD1,ARFGAP3,ARL4A,ATM,BACE1,BBC3,BCAP31,BCL2,BCL2L11,BHLHE40,BIRC5,BMP1,BMP2,BMP4,BMP7,BRMS1L,CACNA1G,CCNA1,CCNA2,CCNE2,CDH11,CDKN1A,CEBPA,CENPM,CIDEC,CLDN2,CNR1,CNTFR,COL1A1,COL27A1,COL2A1,CRAT,CRIP1,CST4,CTGF,CTNND2,CTSF,CXXC4,CYFIP2,CYP19A1,CYP1A1,CYP24A1,CYP2A6 (includes others),CYP51A1,CYP8B1,DDIT3,DGAT2,DIAPH3,DIO2,DIXDC1,DLL4,DOK1,DTX1,…
EFNA5	-1.549	kinase		-1.546	0.0264	ABCA12,BDNF,CTGF,DUSP6,EGFR,ETV5,FABP5,FOSL1,FOXD3,IRF1,ITGB6,KRT13,KRT18,LPXN,PKP1,SOX9,UBE2C
ELF4		transcription regulator		1.786	0.0268	CA2,CBX1,CCR7,CDKN1A,CREM,DUSP1,DUSP5,KIT,KLF4,MDM2,PLEC,RCAN1,SELL
KDM4C		enzyme			0.0268	CCNB1,CDC25A,CDC6,MCM3,MIS18BP1,MSH2,ORC1,POLA1,RBL1,SKA1,SOX2,TTYH1,WNT3
RASSF1		other	Activated	2.314	0.0272	AMIGO2,BCL2,BHLHE40,CARD8,CASP4,CAV1,CCNA2,CDKN1A,EGFR,EGR1,ESR1,FOS,GDF15,HBEGF,HIST1H2BC,HLA-DPA1,IGFBP3,KLF10,KLF4,LDB2,LIF,MDK,MRAS,NOG,PAK1,SOX9,TGM2,TMEM158,TP53INP1,TUBB
FANCC	-2.426	other		-1.117	0.0274	ANKRD6,CDK1,CDK11A,FGFR1,FHL2,FZD2,FZD4,FZD6,FZD9,GDF15,GSAP,HES1,HOMER1,IGFBP3,IL1R1,NKD1,OAT,PHLDA2,RLN2,RND3,SCHIP1,SNX7,TAX1BP3,TBC1D9
TGM2	1.582	enzyme	Activated	5.395	0.0276	BCL2A1,BIRC3,BTG2,CA2,CAD,CD36,CD93,CDCA7,CDK6,CFLAR,CSRNP1,CYP2R1,DDX60L,DLEU1,EHD1,FAM90A1,FARSB,FERMT1,GCA,GM2A,GTPBP10,HIP1,HLA-B,IFI6,IL10RA,IL6,ITGA6,KIAA0513,MAFB,MERTK,MT2A,NLN,OASL,ORC3,PADI4,PAK1,PARP14,PDGFRB,PGA4 (includes others),PHLDA1,PIM1,PLEKHO2,PLSCR1,PNRC1,POR,RTKN2,S100A8,SACS,SELL,SEMA7A,SIRPA,SLC25A20,SLC27A2,SLC7A2,SLC9B2,SMPD1,SP110,TAP1,TNFAIP2,TNFRSF11B,TPCN1,TRMT13,TTC2…
Collagen Alpha1		group		1.062	0.0278	CDKN1A,COL1A1,EGFR,PLAU,PLAUR,TIMP2
mir-148		microrna		0.747	0.0278	ALCAM,BCL2,BCL2L11,DNMT3B,MMP15,ROCK1
LNX2	1.101	other		0.728	0.0278	BCL2,HES1,HES6,HEY2,LFNG,NOTCH1
TBX1	3.265	transcription regulator		-0.64	0.0278	BMP4,CDKN1A,GBX2,LEF1,OTX1,SRF
TASP1		peptidase	Inhibited	-2.219	0.0278	CCNA2,CCNB1,CCNB2,CCNE2,CDKN1A,HOXA3
TEAD2	-2.535	transcription regulator			0.0278	CCNF,CDK1,MCM6,POLA1,RAD51,TP63
SIAH2		transcription regulator		-0.254	0.0282	AKR1C3,CHEK2,CYP24A1,DDT,EGLN3,FXYD3,MT1X,NDRG1,NKX3-1,PMEPA1,STEAP2,TMPRSS2
HDAC6		transcription regulator		1.023	0.0283	BCL2,BIRC5,COL1A1,CYP1A1,GDF6,IL6,JUN,LTBP2,NOG,PDGFB,PLAU,SERPINE1,TAGLN,TGFB1I1,TGFBR1,VIM
TRIB3	-1.162	kinase		0.094	0.0295	CDC25A,CEBPA,CTH,DDIT3,GARS,GDF15,PMAIP1,PPARG,PSPH,STC2,TRIB3
P38 MAPK		group	Activated	5.214	0.0296	ABCA1,AGER,ANK1,ANXA5,ARG2,ATF2,ATF3,BBC3,BCL2,BCL2A1,BDNF,BIRC5,BMP2,CAV1,CCL26,CCNF,CCR7,CD36,CD46,CD82,CD83,CDKN1A,CEBPA,CEBPB,CEBPD,CFLAR,CRHR1,CTGF,CYP19A1,CYP1A1,DDB2,DDIT3,DIO2,DIO3,DUSP1,EGR1,EGR2,ELK1,FAS,FBXO32,FDXR,FLNA,FOS,GCLC,HMOX1,HOMER1,HP,IGFBP5,IL1A,IL2RA,IL6,INHBA,ITGB8,JAM2,JUN,KCNB1,KLF15,KLF4,LDB3,MIF,MSH2,MT-CO2,MYLPF,NBR1,NGFR,NPR1,NR4A1,NR4A3,PLAU,PLAUR,PMAIP1,PML,PPARG,P…
SOX9	2.857	transcription regulator		1.008	0.0297	ACAN,CDK4,CDKN1A,CEACAM5,COL1A1,COL2A1,COMP,CTGF,CYP26B1,FOS,H19,KIT,KRT15,LRP6,NKX3-2,PHEX,PPARG,PRKCA,SMPD3,SOX10,SOX8,SOX9,VEGFA
NFYC		transcription regulator		-0.228	0.0304	CCNB1,CCNB2,CDCA8,COL1A1,COL1A2,COL5A3,KBTBD8,NPR1,PDGFRB,PTTG1,RFC3,SALL4,SGK1,TYMS,YBX3
SPHK2		kinase		1.739	0.0304	CDKN1A,FYN,IL6,LYN,SRC,STAT4,YES1
DGAT1	1.336	enzyme		0.946	0.0304	CD36,DGAT1,DGAT2,PNPLA2,PPARD,PPARG,VLDLR
CCK		other		0.548	0.0304	BIRC5,CFLAR,CNR1,CREM,EGR1,FOS,VEGFA
ALDH1A1		enzyme		0.277	0.0304	ACADM,CNR1,MLXIPL,NOTCH1,PPARD,PPARG,ZNF423
PRAME		other		-1.103	0.0304	BCL2,CDC25C,CDKN1A,CYP26B1,IL13RA1,POLR2A,TOP2A
mir-130		microrna		-1.937	0.0304	HOXA5,IRF8,KLF4,MAFB,ROCK1,STX6,TGFBR1
STOX1	-1.114	other			0.0304	CLASP1,FANK1,FSIP1,GADD45B,MAPT,SRSF7,WNT2B
ZBTB7A		transcription regulator		-0.186	0.0306	ADA,ADH5,CDK2,CDKN1A,DLL4,FOS,H19,MDM2,NRAS,RBL1
MTOR		kinase		-0.895	0.0306	ACADM,ACLY,ADM,AIFM1,ARL4C,BCL2,BCL2L11,BIRC5,CAB39L,CASP8,CCR7,CD274,CDKN1A,CEBPA,CEBPB,CEBPD,CFLAR,CITED2,CPT2,CRADD,CS,CTNND1,DDAH2,DDIT3,DEFB1,DMD,EGFR,EOMES,EPRS,ERCC1,ERICH5,FABP5,FAF1,FDPS,FGFR3,FOXP3,GSTM5,IL1R1,IL4R,IL6,INHA,IRF1,IRS2,LDHB,MADD,MAP1LC3B,MAP2,MAPT,MBP,MDM2,MEFV,MLYCD,MT-TY,MUC1,NFKBIL1,PDE4A,PDK2,PDK3,PGR,PIM2,PPARD,PPARG,PRKAR2B,PTBP1,RAB11B,RORC,SELL,SERPINB1,SKP2,SLC16…
CSF3		cytokine	Activated	2.354	0.0306	ARHGEF10,BCL2,BIRC3,BIRC5,CCR7,CD14,CD177,CDK2,CDK4,CDK6,CEBPA,CEBPB,CST3,DUSP6,EGR1,EGR2,ENTPD1,ERAP2,FCGR1A,FOS,GADD45A,GADD45B,GDNF,GFI1,HLA-DPA1,HLA-DRB1,HMOX1,HOXB7,HOXC9,IL6,JAK3,JUN,KIT,MET,NFIL3,ODC1,PIM1,PLSCR1,PPARG,PRKCA,RAB27A,RORC,S100P,SELL,SOCS1,SOCS3,SPI1,STAT3,TLR5,TNFAIP3,TNFRSF1B,VEGFA
HMGA1		transcription regulator		1.548	0.0313	ACTA2,ARL4A,ATM,B2M,BCL2,BRCA1,CAV1,CITED1,CLCN6,COL1A1,COL1A2,DDIT3,DPYSL4,EGR1,ELK1,EPB41L4A,ESR1,FOS,FSTL1,H19,IGFBP1,IGFBP3,IGFBP7,IL2RA,IL6,INSIG1,KCNJ11,KIT,KRT12,MAPKAPK2,MAPT,MGAT1,MVK,NECTIN1,PHLDA2,PIM2,PPARG,PSEN2,PTPRU,SDC4,SLC27A2,SPARC,STAT3,TAGLN,TFAP2C,TFEB
MAP3K8		kinase		0.166	0.0313	ARHGAP22,BIRC3,BMP1,CEBPD,CIITA,DUSP6,ECI2,FAAP24,FAM107B,FLNB,FOS,FSCN1,GCA,GFI1,GNG4,GPR160,GPR171,HIP1,HP,IER5,IL1A,IL4I1,IL6,INHBA,JUN,KIF5C,LAD1,MAD2L1,P2RY1,PGR,PTGER2,RGS3,SENP7,SESN1,SH3D21,SLA,SLCO4A1,SNN,SOCS3,ST3GAL3,STAT4,TAPBPL,TICAM1,TIMELESS,TMEM143,TSPAN33
ERVW-1	1.101	other		1.539	0.0313	CCNA2,CDCA8,CDKN1A,CREB3L1,IL6,LATS2,MCM2,ULBP2,XBP1
GPER1	-2.337	g-protein coupled receptor		0.862	0.0313	CACNA1D,CDKN1A,CTGF,CYP19A1,EGR1,ESR1,ESRRA,FOS,SLC1A1
AXIN1		other		-0.308	0.0313	APCDD1,CEBPA,CSRNP1,ENC1,FOS,LEF1,MDM2,PPARG,TUBB3
LY6E		other		-0.923	0.0313	ABCG2,CD14,CD274,CD83,CTGF,IL6,PSCA,RELB,SERPINE1
T		transcription regulator		1.463	0.0314	ACAN,ALCAM,COL1A1,COL2A1,FMOD,ITGA3,SOX6,SOX9
GDF15	3.352	growth factor		0.922	0.0314	CDKN1A,CTNND1,GDF15,IL6,PLAU,PLAUR,RND3,SERPINB5
ATR	-1.275	kinase		0.431	0.0314	ATR,CDK14,FAS,MET,RRM2,SOX10,ULBP2,WRN
FABP5	-1.154	transporter		-0.272	0.0314	FABP3,FOXP3,ISG20,PPARG,RORA,RORC,SOCS3,VEGFA
PPP2R5C		other		-1.414	0.0314	BCL2,BCL2A1,BCL2L11,BIRC3,REL,RELB,TNFAIP3,TRAF2
ACTB		other	Inhibited	-2.646	0.0314	AURKA,AURKB,CCNB2,CIT,IFI6,LIMK2,RACGAP1,STMN1
POU2F2		transcription regulator		1.271	0.0316	ADA,ALDOC,ALOX5,ARG2,ASB13,BANK1,BBC3,CD22,CFLAR,COCH,DACT3,DIXDC1,ELL2,GEN1,HMBS,JUN,KCNN4,LRRC32,MCM7,MOCOS,MVK,PLEKHG1,RYR1,SKP2,SPI1,STAT3,TGFA,TIMP2,TNFAIP2,XBP1
HDAC3		transcription regulator		-0.135	0.0316	ACACB,ALOX5,BIRC3,BMP2,CCNB1,CCNB2,CD36,CD82,CDKN1A,COL1A2,E2F2,ELOVL6,FOS,GDF11,GPAM,HMOX1,HP,IL6,ME1,mir-8,RELB,SERPINE1,SMAD7,TAGLN,TBX1,TBX2,TBX4,TNNI2,USP18,VIM
TCF12		transcription regulator		0.373	0.0316	ARAF,ARSA,CACNG4,CDKN1A,CHRNA5,CNOT9,FOXO1,GJB2,ID2,IL10RA,INTS13,LRBA,MFSD13A,NGFR,NOTCH1,NR4A3,PTPRU,RAB33A,TNFAIP1,ZC3H12A
SNAI2		transcription regulator		-0.518	0.0316	AXL,BBC3,BRCA2,CLDN1,COL1A1,COL2A1,CTGF,EGR2,HPGD,ITGA3,KRT18,mir-8,MUC1,NES,SOX10,SOX9,TP63,TRPS1,VDR,VIM
TP53BP2		other		1.958	0.0322	BBC3,CTGF,FAS,TP53I3
RNF111		enzyme		1.067	0.0322	PMEPA1,SERPINE1,SKI,SMAD7
SLC12A2		transporter		1	0.0322	SCNN1A,SCNN1B,SCNN1G,SLC4A2
PROK2		other		-0.132	0.0322	BCL2,CDC25A,FOS,VEGFA
RYR2		ion channel		-0.152	0.0322	CAPN10,FOXO1,IL6,SIRT1
miR-219a-5p (and other miRNAs w/seed GAUUGUC)		mature microrna		-0.849	0.0322	ALOX5,CD14,ELOVL7,TNFRSF1B
SERCA		group		-1.964	0.0322	BTG2,EGR1,FOSL1,JUN
BICC1		other			0.0322	EGF,EGFR,ERBB4,HBEGF
LRIG1		other			0.0322	BCL2,EGFR,ERBB3,ERBB4
mir-24		microrna		1.004	0.0326	ARHGAP19,BCL2L11,CDK4,CDKN1A,FAF1,FURIN,ICOSLG/LOC102723996,IL6,PAK4,PARP1,SERPINE1,SLC4A1,SPRY2,TRIB3
STUB1		enzyme		0.552	0.0326	ACTA2,ATXN1,BIRC5,CCNA2,CDC25C,CDK1,CDKN1A,FBL,FOXO1,IL6,MAPT,RAD51,TAGLN,VEGFA
XDH		enzyme		-1.152	0.0326	ABCA1,ABCG1,ACTA2,CEBPA,CEBPB,CTGF,DUSP1,IL2RA,PLAU,PLAUR,PPARG,SERPINE1,TIMP2,VIM
PITX2		transcription regulator		0.402	0.0338	ATF2,ATP1A1,CACNA1G,CCNA1,COL1A2,DLX2,EGR1,ENAM,EOMES,FOXO1,FZD2,FZD4,FZD9,GADD45A,HCN4,HPGD,KCNJ11,KCNK2,KCTD1,KCTD20,LDHA,LEF1,LHX2,mir-8,NDUFB4,NDUFS2,NXN,OGFOD2,OXNAD1,SNAI1,SOD2,SOX2,TBX1,TBX2,TBX3,TBX4,VIM,WNT2B,WNT9A
CUX1		transcription regulator		-0.784	0.0342	ARHGAP32,ARHGDIB,CAD,CCNA2,CCNE2,CDK2,CDKN1A,ECT2,FLNA,HIST1H1B,HIST1H4C,HLA-B,PCDH10,POLA1,RACGAP1,RHOBTB3,SNAI1,VIM,WISP2
MYOC		other		1.168	0.0343	ANXA1,CA2,CDH11,DDIT3,EGR2,ENPEP,EPHA2,FBXO32,FSCN1,GPRASP1,IGFBP5,JDP2,LAMA2,LAMC1,MAFK,MBP,NBN,PGR,PHLDA2,RAB27B,RGS17,SESN2,SLC7A11,SOSTDC1,SOX11,SP100,STC2,TRIM63,UPP1
MAX		transcription regulator	Inhibited	-3.274	0.0343	APEX1,CAD,CBX5,CCNB1,CDC25A,CDK4,CDKN1A,DDIT3,DLEU1,DUSP7,E2F2,FADS2,FBXO32,GADD45A,GADD45B,GLYR1,ID2,JARID2,KLF10,MTF2,MTHFD1,ODC1,PDGFRB,PDK1,RBBP8,RCC1,TMEM126A,UBE2C,WRN
CDC42		enzyme		1.726	0.0348	ATF3,BCL2L11,CKM,COL2A1,CTGF,ESR1,FOS,JUN,SCARB1,SOX9,STAT3,TGM2,UBE2C
CSF1R		kinase		1.331	0.0348	CDKN1A,CSF1,FOS,GAB3,IL1A,IL4R,IL6,JUN,LGR5,MYB,PGR,SPI1,STAT3
Tgf beta		group	Activated	3.499	0.035	ABCA1,ACKR2,ACTA2,ADAM12,ANGPTL4,AOC3,BCL2,BHLHE40,CASP8,CCR7,CDH11,CDK2,CDK6,CDKN1A,CFLAR,CIITA,COL1A1,COL1A2,COL7A1,CSF1,CTGF,DLX2,EGR2,ENG,FOS,FOXP3,FSCN1,FSTL1,FURIN,GADD45B,GCLC,HEY1,HMOX1,HSPG2,IGFBP3,IGFBP5,IL1A,IL6,INPP5D,JUN,KLF10,LCAT,LIF,MAF,MAFK,MERTK,MET,MIF,MN1,MUC1,NEDD9,NR4A2,PDGFA,PDGFB,PLAU,PMEPA1,PTGER2,RORA,RORC,SERPINE1,SMAD7,SNAI1,SOCS3,SPARC,TAGLN,TGFA,TIMP2,TNFRSF11B,VEGFA…
F2RL1	1.536	g-protein coupled receptor		1.505	0.035	ACTA2,BDNF,CAV1,CTGF,DUSP6,F2RL1,FAS,FOS,GBP2,HBEGF,IL1A,IL6,IRF8,LIF,mir-8,PSEN1,RARG,TGFA,TSPAN15,VEGFA,WWOX
mir-145		microrna		-0.422	0.0354	ABCA1,ACTA2,CACNA1C,CCNA2,CDK6,EGFR,FSCN1,IL6,MUC1,NRAS,PDE3B,ROCK1,SOD2,SOX9,TAGLN,YES1
EFNA3	1.52	kinase		-1	0.0354	ABCA12,CTGF,DUSP6,EFNA3,ETV5,FABP5,FOSL1,FOXD3,IRF1,ITGB6,KRT13,KRT18,LPXN,PKP1,SOX9,UBE2C
TNFSF10		cytokine	Activated	2.19	0.0355	BCL2,BIRC2,BIRC3,BIRC5,CASP8,CD14,CFLAR,CTSB,EGFR,EIF2AK2,FOS,HLA-A,HLA-C,HLA-F,IFI27,IFI6,IL2RA,IL6,ISG15,JUN,PLAU,PMAIP1,RCAN1,SP100,TAF6,TNFAIP2,TNFAIP3,TNFRSF10A,TNFRSF10B,TNFRSF10C,TP63,VEGFA
STAT5B		transcription regulator		0.308	0.0355	ACOT11,AGPAT2,AKR1C1/AKR1C2,AKR1C3,ATM,BCL2,BIRC3,CASP2,CASP4,CASP8,CDK6,CDKN1A,CFLAR,CHEK1,CRADD,CUX2,CYP2A6 (includes others),CYP2C9,DGAT2,ESR1,FAS,FOS,FOXP3,GADD45A,GPD1,IL2RA,IL6,IRF1,KSR1,MAF,MDM2,ME1,NR4A2,OSM,PIM1,PPP1R3C,PRLR,RAB19,RASD1,SLC39A10,SOCS1,SOCS2,SOCS3,SRP9,ST8SIA4,TNFRSF25,TNFRSF4,TNNT1,TRAF2,TULP2
WISP2	1.281	growth factor		-1.161	0.0371	ACTA2,CEBPA,CLDN1,CTGF,ESR1,IGFBP7,JUN,KRT18,MUC1,PDGFA,PPARG,SDC4,SERPINE1,SPARC,TGFBR1,VIM,XBP1,ZNF423
IRF2		transcription regulator		0.493	0.0384	B2M,BCL2,CDK2,CDKN1A,CIITA,DST,EIF2AK2,ERAP1,HIST1H4C,IL6,IRF1,IRF8,ISG15,PSMB10,PSMB8,PSMB9,SOCS1,TAP1,TAP2,TLR5,TRIM21,USP18
GATA1		transcription regulator	Activated	5.347	0.0393	ALOX5,ANK1,ARHGAP4,BCL2,BCL2L11,BIRC5,BTG2,CA2,CBX5,CD36,CDK2,CDK4,CDK6,CDKN2C,CEBPA,CHCHD6,COPS5,DUT,EGR1,EPOR,FOSB,FSD1L,GART,GNAS,HSPA9,IL6R,INHA,ITGA2B,ITGA6,KIT,MBP,MCM3,MCM5,MECOM,MSH2,MTHFD1,MYB,NFIL3,NR4A2,PIM1,PIM2,PLEK,PLXNA1,POLA2,POLD1,PSTPIP2,RAD54L,RANBP1,RBL1,RFC3,RFC4,RRM1,SKI,SLC19A1,SLC24A1,SLC3A2,SLC4A1,SOX6,SRC,ST3GAL6,TAC3,TGFB1I1,TGM2,TOP2A,UNG,USP16,ZFPM1
IFNG		cytokine	Activated	4.721	0.0396	ABCA1,ABCA6,ACLY,ACSS1,ACTA2,ADAMTS8,ADAMTS9,ADGRG2,ADM,ADORA1,ADORA2B,ADRA2A,AGER,AGRN,AHR,AIF1L,ALDH1A3,ALDH1L1,ALOX15,ANGPTL4,ARC,ARFGAP3,ARG2,ARL6,ASCL1,ATF3,ATP1A1,B2M,BBC3,BCAN,BCL2,BCL2A1,BCL2L11,BDNF,BIRC2,BIRC3,BRCA2,BRIP1,BST1,C2,CALCOCO2,CASP2,CASP4,CASP8,CAV1,CCL26,CCL28,CCNA1,CCNA2,CD14,CD274,CD36,CD83,CDC25A,CDK2,CDK4,CDKN1A,CEACAM5,CEBPA,CEBPB,CEBPD,CFB,CFLAR,CHAC1,CHST8,CIITA,CLIP…
DNMT3B	-1.597	enzyme		-0.351	0.0406	ABCD1,BATF3,CBX5,CDC25C,CDK1,CDKN1A,CNR1,DNMT3B,EMILIN2,EPDR1,EPM2AIP1,ESR1,FOXP3,GLT8D2,IFI27,KIT,LACC1,LINC00674,LXN,MID1,MLH1,MYL6B,NAP1L2,RCC1,RECK,SERPINB9,SFRP5,SLC16A2,SLC30A1,SLC7A11,YOD1,ZNF692
MSGN1		transcription regulator	Activated	2	0.041	DLL1,HES1,LFNG,NOTCH1,PPARG
HGS		other		1.982	0.041	EGFR,ESR1,FOS,SCNN1A,SRF
NR1D2		ligand-dependent nuclear receptor		1.342	0.041	ARNTL,CD36,FABP3,IL6,MSTN
ZBTB10		other		1.287	0.041	BIRC5,CAD,ESR1,FLT1,GAST
EIF3A		other		1.159	0.041	ISG15,NDRG1,RPA2,RPA3,XPC
MEMO1		other		0.776	0.041	CA2,FOS,JUN,SNAI1,STC2
KRT8		other		0.537	0.041	ALDH4A1,BIRC5,KRT18,KRT20,SLC4A1
USP19		peptidase		0.45	0.041	BIRC2,BIRC3,DDIT3,FBXO32,TRIM63
miR-150-5p (and other miRNAs w/seed CUCCCAA)		mature microrna		-1.06	0.041	CEBPB,EGR2,MYB,PDGFB,VEGFA
Pde		group		-1.342	0.041	FOS,HMOX1,NR4A1,NR4A2,NR4A3
TPM3		other	Inhibited	-2.236	0.041	ITGA1,ITGA3,TNFRSF10B,TNFRSF25,VEGFA
NELFE		other	Inhibited	-2.236	0.041	CCNB2,CCNE2,DLGAP5,MYBL2,TOP2A
TIP60		complex			0.041	CDKN1A,COL2A1,EOMES,MCM3,RBL1
USP8		peptidase			0.041	BACE1,EGFR,ERBB3,HNRNPD,MET
STMN1	-1.431	other			0.041	BCL2,BIRC5,CFLAR,EGR1,TUBA1B
miR-155-5p (miRNAs w/seed UAAUGCU)		mature microrna		-0.017	0.0412	AMIGO2,ARID2,ARL10,CEBPB,CHAF1A,CLDN1,CUL4B,CYP51A1,DHX40,DNAJC19,EGFR,FADS1,FAR1,IL13RA1,IL1A,IL6,INPP5D,JARID2,LCLAT1,MAF,MAFB,MEIS1,MET,METTL7A,MLH1,MSH2,MSH6,MSI2,MYB,MYO10,MYO1E,PMAIP1,PPP5C,PRKCI,PTPRJ,RAB23,RAB27B,RAB34,SERPINE1,SLA,SLC30A1,SOCS1,SPI1,SYNE2,TNFRSF10A,TP53INP1,TRIP13,UBE2J1
SAFB		other	Inhibited	-3.018	0.0413	B2M,BBC3,CNTNAP2,FOS,HLA-C,HLA-DPA1,HLA-DPB1,HLA-E,HMOX1,HOXC6,ISG20,JUN,NEDD9,NOV,PSMB9,S100A8,S100P,TBX2,TNFRSF11B
KMT2D		transcription regulator		-1.869	0.0414	ACADM,ACOT4,ADGRA2,ADGRG2,BAG2,BEND3,CCDC138,CCDC91,CDCA7,CNTLN,CRIP1,CSPG4,EBF4,ECI2,ENO3,FABP3,FBXL7,FOXQ1,GALNT12,GKAP1,HAUS4,HOXC6,IKZF2,IMMP2L,IRF1,JAG2,KCTD15,KDELC2,MARVELD1,NAALADL2,NIPSNAP3A,NPR3,POLE,PPARG,PRIMPOL,PRR15,PRSS16,PTTG1,RABEPK,SCARB1,SFXN4,SLC38A6,SORD,SYPL2,TCEAL1,TCF15,TMEM159,TMEM53,TRMT2B,VTN,WTIP,ZNF184
GRHL2		transcription regulator		-0.251	0.0415	BCL2,BMP2,ERBB3,MCIDAS,mir-8,MYB,NRP2,RFX2,SEMA3B,TP63
Cbp/p300		group		0.747	0.0434	ABCA1,APEX1,BCL2A1,BRCA1,CKM,HP,IRF1,PSG5,UBE2C
FSHB		other		0.526	0.0434	CLDN11,CTGF,CYP19A1,EGFR,FABP5,INHA,INHBA,PDGFA,SGK1
HMGA2		enzyme		0.447	0.0434	BCL2A1,HOXD9,ID2,IGF2BP2,IL2RA,KLF15,SCNN1A,SNAI1,SOX2
ACKR1		g-protein coupled receptor			0.0434	BDNF,CITED2,LOC102724428/SIK1,NINJ1,PMS1,PRDX6,TBC1D8,TNFAIP2,TNFAIP3
GH1		growth factor	Activated	2.341	0.0435	ANGPTL4,APLP1,ATF3,ATP5G2,BCL2,BMP2,BMP4,CCNB1,CEBPA,CEBPB,CEBPD,CTH,CYB5B,CYP2C19,CYP2C9,DDIT3,DDT,EGR1,ERBB3,FDPS,FOS,GADD45A,GAST,GCLC,GPT,GRIN1,GRIN2B,HADH,ID2,IGFBP1,IGFBP3,IGFBP5,IL4R,IL6,IRF1,ITGA1,JUN,MLH1,MT-CO2,MYB,NDRG2,NRAS,ONECUT1,PLA2G16,PPARG,PRDX1,PRDX3,PRLR,RFC1,SIRT1,SKI,SMARCA4,SNAI1,SOCS1,SOCS2,SOCS3,TF,TUBA1A,UBA7,UGDH,VEZF1,VIM,XRCC1
MTA1		transcription regulator		1.821	0.0436	ACKR3,ADRB2,APEX1,BRCA1,CDKN1C,EHMT2,EPHA2,ESR1,MT-CO2,MTA3,PGR,SERPINB1,SIRT1,SNAI1,STAT3,WISP2
BMP2	3.164	growth factor	Activated	2.893	0.044	ACAN,ACTA2,ADAMTS7,ASCL1,ATF6,BCL2,BHLHE40,BMP2,BMP4,CDK4,CDKN1A,COL1A1,COL1A2,COL2A1,CREB3L1,CSF1,CYP19A1,DLX2,DLX3,EGF,ESRRG,FGFR1,FOS,FOSB,FOXO1,FZD1,GADD45B,GFRA1,HEY1,ID2,IGFBP5,JUN,KLF10,KLF4,MATN1,MRAS,NKX3-2,NOG,NOTCH1,PPARG,RET,SMAD7,SOSTDC1,SOX2,SOX6,SOX9,SPARC,SPINT1,TAGLN,TBX2,TG,TGM2,TH,TLX2,TNFRSF11B,TNNT1,VDR,VEGFA,WNT4
CDK2	-1.388	kinase		-0.194	0.0443	BARD1,BRCA1,CDC25A,CDC6,CDK4,CDKN1A,CHEK1,H2AFX,MAP2,MT2A,MYBL2,RBL1,TNFAIP3
mir-30		microrna		-0.766	0.0443	ADAM12,BBC3,BCL2L11,CDKN1A,CTGF,GADD45A,IL6,ITGA2,MYBL2,NEDD4L,SERPINE1,SKP2,SNAI1
NGF		growth factor	Activated	2.228	0.0444	ACHE,AGRN,ASCL1,ATF3,BBC3,BCL2,BCL2L11,BDNF,BTG2,CAV1,CCR7,CD83,CDK1,CDK2,CDKN1A,DRD2,DUSP1,E2F2,EGFR,EGLN3,EGR1,EGR2,EGR4,EHD4,ELK1,EPAS1,ETV4,ETV5,FAS,FOS,FOSL1,GADD45A,GAL,GRIN1,GRIN2B,HMOX1,IGF2,ITGA2,JUN,KCTD11,LRP1,MAFK,MAP2,MAPK8IP3,NGFR,NR4A1,PLAUR,PPARG,SNAP25,STAT3,TH,TRPV1,TRPV4,VEGFA,YES1
HDAC4		transcription regulator		-0.705	0.0446	ANGPTL4,ARC,ATF3,BDNF,CACNA1C,CACNA2D1,CCNB1,CDKN1A,CHN1,CKM,CYFIP2,DLL4,FOS,FOSL1,GADD45A,HOMER1,IGFBP1,IL6,LDB2,LDHA,MMD2,NBEA,NECAB1,NR4A1,NR4A2,NRCAM,PPP3CA,PRKCA,RGS2,SCRG1,SLC17A7,SNAP25,SRF,TAGLN,TP53BP1,TRPV1,VEGFA
RUNX2		transcription regulator		-1.516	0.0446	ACTA2,BCL2,BIRC5,BMP2,CDHR5,CDKN1A,CEBPA,CEBPD,CIITA,COL1A1,COL1A2,CREB3,CYP19A1,FGF18,FRA10AC1,GADD45B,GALNT3,GFI1,GNAS,LEF1,MKI67,NUDT12,PIK3CB,PLAU,RGCC,SELPLG,SERPINE1,SGPP1,SNAI1,SOX6,ST3GAL5,SVIL,TAGLN,TCF7,TG,TNFRSF11B,VEGFA
Alpha catenin		group	Inhibited	-2.648	0.0446	ADAM8,BIRC3,C1QTNF3,CDH11,COL1A1,COL1A2,COL5A2,CTSB,CTSV,ELK3,ENG,EPHA3,FSTL1,IGF2,IGFBP1,IGFBP7,IL6,IRF1,LAMA2,LEF1,LYN,NKD1,NOV,PLAU,RELB,S100A8,S100A9,SGK1,SNAI1,SOCS3,STEAP2,STEAP4,TGM2,THBS2,TNFAIP2,TNFAIP3,VIM
Ppp2c		group		0.128	0.0446	BCL2,CDKN1A,DNMT1,DUSP1,EIF4EBP1,PIM1
LRAT	1.785	enzyme		0	0.0446	CCNA2,CCNB1,CDKN1A,PPARD,RBP7,TGFA
CREB3	-1.336	transcription regulator		-0.728	0.0446	ANXA1,DDIT3,INSIG1,INSIG2,MBTPS2,XBP1
FOXF2		transcription regulator	Inhibited	-2.423	0.0446	ACTA2,ACTG2,FOXF1,PDGFA,PDGFB,TAGLN
Il3		cytokine		1.464	0.0448	AATK,BCL2,BCL2L11,BHLHE40,CD14,CDKN1A,COL2A1,CSF1,EGR1,FAS,FOS,IL6,KSR1,MDM2,MYB,NFIL3,OSM,PIM1,PIM2,SNAP23,SOCS1,SOX9,SRP9,TNFRSF1B
ARHGDIG		other		0	0.0449	ALCAM,ANXA1,COL5A2,DUSP6,PADI1,PADI3,PALLD,RGS2
DGCR8		enzyme		-0.165	0.0449	ACTA2,BDNF,EGR1,EGR2,ERBB3,FOS,GDNF,HES1,ID2,MBP,NGFR,NOTCH1,NRCAM,SMOC1,SOX10,SOX2,SPI1,TAGLN
ATF6B		transcription regulator			0.0449	DDIT3,RCAN1,XBP1
Meg3		other			0.0449	FLT1,HES1,VEGFA
GLIPR2	3.53	other			0.0449	ACTA2,EGFR,VIM
Sapk		group			0.0449	FBXO32,FOS,GADD45A
TBR1		transcription regulator			0.0449	BCL11B,NR4A2,RELN
PAK4	-1.212	kinase			0.0449	BCL2,CCNA1,CTSB
PGRMC1		transmembrane receptor			0.0449	BCL2A1,EGFR,PGR
miR-515-5p (and other miRNAs w/seed UCUCCAA)		mature microrna			0.0449	PIK3C2B,SPHK1,TCF7L1
miR-328-3p (and other miRNAs w/seed UGGCCCU)		mature microrna			0.0449	ABCG2,BACE1,CEBPA
mir-32		microrna			0.0449	BCL2L11,BTG2,MDM2
LPCAT3		enzyme			0.0449	ABCA1,ABCG8,CD36
TOPORS		enzyme			0.0449	CDKN1A,MDM2,NKX3-1
PHLDA1	1.556	other			0.0449	FAS,ITGA2,ITGA6
GCLC	1.097	enzyme			0.0449	FOS,JUN,SLC39A8
DLL3		other			0.0449	HES1,HEY1,LFNG
BBC3	2.231	other			0.0449	BBC3,PRDX1,STMN1
PPP2R5B		phosphatase			0.0449	SAT1,SERPINE2,SLC22A4
NOC2L		transcription regulator			0.0449	CDKN1A,PMAIP1,TP53I3
CKS2		kinase			0.0449	CCNA2,CCNB1,CDK1
STAT4	1.595	transcription regulator		1.858	0.045	ACSS1,ALDOC,ARFGAP3,ARMCX1,ATP7A,BCL2,BCL2L11,CCNI,CCNL2,CDK2,DDAH2,ENO2,EPOR,ETV5,FBXL12,FSCN1,FURIN,GCNT2,HES6,HILPDA,IL10RA,IL12RB1,IL2RA,IL6,IRF1,ISG15,ISG20,JAG2,KRT18,LRP1,MAPK8IP3,MATK,NDRG1,NXN,P4HA2,PBX4,PDK1,PER1,PFN2,PLAC8,PRDM16,PRDX6,R3HDM1,RGCC,RGS16,RORA,RRAGD,SAT1,SELPLG,SERPINB1,SERPINB5,SERPINE1,SERTAD1,SF3B1,SMURF2,SOCS3,STC2,SUPT3H,TMEM167B,TPD52,UNC13D,VAMP4,VEGFA,VLDLR,VSIR
N-cor		group		-0.46	0.0454	ABCA1,ACACB,ARNTL,CD36,CDK6,CDKN1A,CIDEC,DHRS3,ELOVL6,ESR1,FADS2,FAM20C,FZD1,HES1,HIVEP2,IGFBP3,MBNL1,PID1,PLA2G3,RNF144B,SGK1,SLC44A1,SOCS1,TBX1,TBX2,TBX4,TRERF1,USP18,XYLT1
NREP	-2.35	other	Activated	2.607	0.0455	ACTA2,ITGA3,PDGFA,PDGFB,PDGFRB,TAGLN,VEGFA
RFX5	-1.417	transcription regulator		0.787	0.0455	B2M,COL1A1,COL1A2,GCNT2,HLA-B,HLA-DMB,HLA-DRB1
RND3	1.624	enzyme		0.509	0.0455	BCL2,CDKN1A,HES1,HEY2,NOTCH1,ROCK1,VIM
MAML1		transcription regulator		-0.061	0.0455	CKM,EGR1,HES1,HEY1,HEY2,IL1A,RND3
FZD8	2.29	g-protein coupled receptor		-0.272	0.0455	ACTA2,BIRC5,BMP2,BMP4,COL1A1,CTGF,IGFBP5
PADI2	4.329	enzyme		-0.314	0.0455	ADAMTS9,IL6,MKI67,RAB6B,SNAI1,TNFRSF1B,VIM
CBX3	-1.648	transcription regulator			0.0455	BIRC5,CDC25A,CDK1,CDKN1A,CKM,FOXP3,PLK1
SNAI1	4.447	transcription regulator		0.455	0.0464	AXL,CD46,CDK2,CDK4,CDKN1A,CFL1,CLCA2,CLDN1,COL1A1,COL2A1,CTGF,CYP19A1,ERCC1,ESPN,FLNA,FLNB,FOS,FOSL1,FOXC2,HPGD,ITGA2,KRT18,LEF1,MUC1,RAB25,SDC1,SLC27A2,SNAI1,SPARC,SVIL,TF,THBD,TP63,VDR,WAS
HTT		transcription regulator		1.809	0.0465	ABCA1,ACADM,ACAT2,ACTA2,ADAM23,AGRN,ALDOC,AMACR,AP1S1,ARNTL,ATF3,ATP1A1,ATP1A3,ATP2B2,ATP5O,ATP5S,ATPAF1,B2M,BAIAP2,BASP1,BBC3,BCAP31,BCL11B,BCL2,BCL2L11,BDNF,BHLHE40,BIRC2,BMP1,C1QTNF3,CASP2,CBX1,CBX5,CDH11,CDHR5,CDK2,CDK5,CDKN1A,CEBPA,CEBPB,CIT,CITED2,CKM,CLDN1,CLDN6,CNR1,COCH,CORO2B,CTGF,CYFIP2,CYP51A1,DBNL,DBP,DDIT3,DIO2,DLG3,DLL1,DLX3,DNAI1,DPM2,DRD2,DUSP5,DUSP6,EGR1,EGR2,ENO2,ENO3,ESRRB,EVL…
GABPA		transcription regulator	Inhibited	-2.038	0.0473	ACHE,ATM,AURKA,BRCA1,CDK11A,FAS,HMOX1,LBR,OXTR,PPARG,PRKDC,RRAS,SKP2,SPI1,XRCC5
PAK1	-1.201	kinase		1.442	0.0477	BCL2,CCNB1,CTNND1,CYP19A1,FOSL1,HES1,PFKM,PGR,SCARB1,SRF,TFPI,VEGFA
CNOT7	-1.102	transcription regulator		-0.447	0.0477	B2M,CLDN1,CSTA,IFI27,IFI6,ISG15,PLSCR1,PSMB8,SLC7A11,SP110,TAP1,TAP2
COLQ	2.475	other		-1.459	0.0487	ACHE,AGRN,ASPN,BDNF,BMP1,BMP4,CHRNB1,COL2A1,COL5A2,COL7A1,DMD,DTNA,FRAS1,GPC1,GPC4,HSPG2,MMP16,PRIMA1,RAPSN,SDC4,SGCG,SNTB2,WNT4
Growth hormone		group		1.307	0.0495	ADRB2,ANGPTL4,BCL2,BMP4,BMP7,CD36,CDH3,CEBPA,CEBPB,CEBPD,CENPX,CITED2,COL1A1,CRHR1,EGFR,EGR1,FGFR3,FOS,FZD5,GDF15,GSTA1,GSTM5,IGF2,IGFBP3,IGFBP5,KLF10,MSTN,NEDD9,ONECUT1,PIK3C2B,PPARG,PRLR,SCARB1,SCNN1A,SGK1,SIRT1,SOCS1,SOCS2,SOCS3,WNT9A
SMAD4		transcription regulator	Activated	3.042	0.0496	ANGPTL4,ARHGEF2,BBC3,BMP2,BMP4,BMP7,CDC42EP3,CDH3,CDKN1A,CELF2,CITED2,COCH,COL1A2,COL7A1,CSF1,CTGF,DAPK1,DAXX,DNAH2,DOCK4,EGFR,ENG,FOS,FOXP3,FSCN1,FSTL3,GADD45A,GADD45B,GAST,GCNT1,HMOX1,HP,ID2,INPP5D,ITGA6,JAG2,JAM2,LEF1,LOC102724788/PRODH,MDM2,MET,MST1R,NPPC,NPR2,OVOL1,PDGFB,PDGFRB,PLAU,POR,PTK2B,RGCC,SAE1,SELPLG,SERPINE1,SERTAD1,SGK1,SLC23A2,SMAD7,SNAI1,SPHK1,SPI1,TBX3,TLX2,TNFRSF10A,VEGFA,VIM
JUNB		transcription regulator	Activated	2.005	0.0518	ACAT2,ACLY,ATF3,BDNF,CAV1,CD274,CD82,CDC20,CFLAR,CGA,COL1A1,COL1A2,COL7A1,CYP19A1,DUSP1,FOSL1,FOXP3,HES1,HMOX1,HPGD,ID2,IKZF2,IL6,INHBA,PLAU,PLAUR,PNPLA2,PTBP2,RELB,ROCK1,SERPINE1,SGK1,SLC7A1,SNAI1,SWAP70,SYT1,TBX3,XBP1
Nfat (family)		group	Activated	3.306	0.0519	B4GALT1,BCL2,CFLAR,DOCK10,EGR2,EHD4,ELL2,F2RL1,FAS,FGF18,FOXP3,HBEGF,ITPR1,LBH,PDCD1LG2,PDE3B,PDGFA,PDGFB,PGM2L1,PLPP1,RCAN1,RELB,RGS3,SAMD4A,SDC4,SERPINE1,SLC7A1,SOD2,TUBB3
PRKCE		kinase	Activated	2.484	0.0521	ACTA2,ADAM12,AMIGO2,BCL2,BIRC3,BIRC5,CAV1,CDKN1A,CEBPB,EGFR,EGR1,FCGR1A,FOS,IL2RA,IL6,ITGA2B,JUN,ODC1,PDGFA,PIM1,PRKD1,RGS2,STAT3,VEGFA
VEGFA	2.21	growth factor	Activated	2.554	0.0535	ACADM,ACHE,ACTA2,ADH5,AK4,ARG2,ATP5G2,ATP5O,BCAT2,BCL2,BCL2A1,BIRC5,BMP4,CAV1,CD83,CDC25C,CDKN1A,COL1A1,CST3,CTGF,CTSB,CTSV,CYB5B,DLL1,DLL4,DUSP5,E2F2,EGR1,EOMES,ERAP1,ETS2,ETV4,ETV5,FGFR1,FLT1,FOS,FOSB,GART,HBEGF,HES1,HMOX1,IGFBP5,IL6,INPP5D,ITGA1,ITGA2,LDB1,LMNA,MKI67,MMP15,MRPL3,MTIF2,NOTCH1,NPHS1,NR2F2,NR4A1,NR4A2,PARP1,PDGFB,PDGFRB,PIM1,PLAU,PRKCA,PSEN1,RCAN1,SDHD,SERPINE1,SFTPC,SLC25A17,SOD…
miR-21-5p (and other miRNAs w/seed AGCUUAU)		mature microrna		-1.86	0.0537	ACTA2,APAF1,BTG2,CDC25A,CDK6,CDKN1A,FAS,IL6R,MSH2,PRRG4,RECK,RP2,SERPINB5,SESN1,SMAD7,SPRY1,SPRY2,STAT3,TAGLN,TNFRSF11B
ELK1	-1.194	transcription regulator		1.826	0.0538	BMP2,CDKN1A,EGR1,EGR2,ELK1,FOS,FOSL1,INSIG2,ITGB6,JAM2,JUN,MECOM,PRKCA,SLC7A11,SNAI1,TAGLN,TNFRSF10B,TPD52L1
Smad		complex	Activated	2.215	0.0548	ANGPTL4,CDKN1A,COL1A1,COL1A2,CTGF,ID2,INPP5D,SERPINE1,SMAD7,VEGFA
NOS1		enzyme		1.914	0.0548	ARC,BDNF,EGR1,FBXO32,FOS,IL1A,IL6,PDK1,SOCS1,TRIM63
CST5		other	Activated	4.303	0.0574	ACAT2,ADSL,AGO1,AKR1C1/AKR1C2,ANK3,ANXA5,ANXA6,ARHGEF2,ATR,BCAP31,BRIX1,CAV1,CEBPZ,CEMIP,CEP170,CNOT8,CORO1A,CTSB,CYBRD1,DCAF1,DDT,DRAP1,EIF2B2,ELK3,ESRRA,FRAS1,GAR1,GTPBP10,HNRNPA2B1,HNRNPA3,HNRNPDL,HS2ST1,IGSF9,INTS4,JMJD1C,KDM5B,KIF11,LAMC1,LIMD2,MALSU1,MAPK13,MRM3,MRTO4,MYO10,MYO5B,NIFK,NOC3L,NPAS2,NT5DC3,NTHL1,NUDT16L1,NUMA1,NUP107,NUP155,NUP205,PARP4,PCLAF,PIP4K2A,PMAIP1,PPP2R5A,PRDX1,PRKAC…
TET1		enzyme		1.924	0.0583	ARC,EGR2,EGR4,ESRRB,FOS,FOXP3,GCLC,MEIS1,SFN
mir-223		microrna	Activated	2.668	0.0595	ABCA1,ACTA2,ALCAM,AMPD3,ASPRV1,ATM,BST1,CACNA2D2,CD274,CD36,CD93,CSF1,EGF,EGR2,FAM198B,FAM20C,FBXW7,GFPT1,GRIN2B,GSTM5,HMGCS1,ID2,IL1A,IL6,INPP5J,KIF1BP,LEF1,NDRG2,PADI4,PARP1,RASGRP4,S100A9,SCARB1,SLC16A7,SLC29A1,SLC39A1,SOAT1,STAT3,STMN1
EDN1		cytokine	Activated	4.015	0.06	ACTA2,ADAM12,ANXA1,ANXA4,ANXA5,ANXA6,APLN,ATF6,BAG2,BCL2,BCL2A1,CCR7,CDC25A,CDK1,COL1A2,COL7A1,COMP,CST3,CTGF,CTNND1,EGFR,EGR1,FOS,FOSB,FOSL1,GAST,GRN,HBEGF,HCN2,HCN4,HEY1,IL6,INHBA,ITGA2,JUN,MAP2K1,MBP,MPRIP,NCF1,ODC1,PDGFA,PLAU,PLAUR,PLCB4,PRKCA,PTGER2,RAMP3,SDC1,SELL,SERPINE1,SOCS1,SOCS3,TGM2,TYRP1,VCL,VEGFA,VIM
F7		peptidase	Activated	2.79	0.0602	CTGF,EGR1,FOS,FOSL1,GADD45A,HBEGF,IL6,LIF,PLAUR,PTGER2,RND3,VEGFA
HNF1B		transcription regulator	Activated	2.551	0.0605	ANXA4,BHLHE40,CA2,CDK1,CITED2,CLDN1,COL5A2,DEFB1,DST,DUSP1,FZD1,FZD2,GSTA1,IFT88,IGFBP1,IGFBP3,ITGA3,ITGB6,KIFAP3,MAFB,MET,mir-8,MPZL2,ONECUT1,PDE4C,PKD1,PLAU,PLAUR,PLEK2,PSTPIP2,S100P,SGK2,SLC29A1,SNAI1,SPARC,UPP1
KDM3A		transcription regulator		1.982	0.061	ADM,GDF15,HMOX1,SERPINE1
SLCO1B3		transporter		-1.96	0.061	BBC3,CDKN1A,GPT,SLCO2B1
UBR5		enzyme		-1.98	0.061	BBC3,CDKN1A,MDM2,PMAIP1
CKS1B	-2.289	kinase		-1.981	0.061	CCNA2,CCNB1,CDK1,CKS1B
MED28		other		-2	0.061	ACTA2,ACTG2,CRIP1,TAGLN
IKBKG		kinase	Activated	4.886	0.0612	AMPD3,BBC3,BIRC3,BMP2,CEBPB,CEBPD,CFLAR,CSF1,CTSB,CTSF,DUSP6,FOS,FOXC2,GBP2,GCH1,GM2A,GPT,GRN,HLA-A,IL1A,IL6,ISG15,NOCT,OGN,PPARG,RABEP2,RCAN1,RELB,RGS16,SERPINE2,SGK1,SLC16A2,SLC5A5,SOCS3,TG,TNFAIP2,TNFAIP3,TNFRSF1B,TPO,VEGFA
MNT		transcription regulator	Inhibited	-2	0.0617	CAD,CDK4,DDIT3,E2F2,FBXO32,GADD45B,KLF10,ODC1
WT1		transcription regulator	Activated	2.437	0.0636	APLP2,ARL2,BCL2,BCL2A1,BTG2,CBS/CBSL,CDC45,CDC73,CDKN1A,CDKN2C,CHAF1B,CKM,CLIC1,CSF1,CSPG4,CTGF,CTSV,CUL4B,CYP19A1,EGFR,EGR1,ENO2,EPOR,ESR1,FDPS,FGFR1,FOSB,HBEGF,HSPG2,IGF2,INHA,IRF8,KLF4,LMAN1,LRP1,MAPRE2,MDM2,MT1X,MTIF2,NDRG1,NPHS1,NR4A2,ODC1,PDGFA,PHLDA1,PIR,PLAUR,RALGPS2,ROCK1,SALL2,SDC1,SERPINE1,SMC1A,SMIM29,SOX9,SPRY1,SQLE,SRSF6,STIM1,TCOF1,TRAP1,TRIM21,VDR,VEGFA,WDR74,WNT4,ZDHHC9
GATA3		transcription regulator		-1.791	0.0637	ACTR6,ADM,ANGPTL4,ASCL1,ASPRV1,BCL11B,BCL2,BHLHE41,CCDC7,CDKN1A,CDKN2C,CEBPA,CNFN,CYP19A1,DLX3,DRAM2,DTX1,ELOVL6,EOMES,ESR1,FOS,FOXP3,FSCN1,GLUL,GRHL3,IL17RB,IL2RA,IL6,ITGAE,KIT,KLF4,KMT2E,LOC102724788/PRODH,MAF,MDM2,MYO10,NFIL3,NKX3-1,NOTCH1,OVOL1,PPARD,PPARG,RAD50,RCAN1,RET,RGCC,S100A8,S100A9,SGPP1,SLC27A2,SPI1,STAT4,TWISTNB,VIM,VSIR,WNT11,XBP1,ZBTB7B,ZFPM1,ZIC2,ZNF217
SCAP		other		-1.96	0.0639	ACAA2,ACACB,ACLY,ACSL4,ALDOC,CSAD,CYP51A1,EHHADH,ELOVL6,FADS2,FDPS,GPAM,HES6,INSIG1,MVK,RDH11,SQLE,TMEM97
TET2		enzyme	Activated	2.828	0.0654	ADAM8,ADORA2B,APOBR,ATP1A3,BCL2L11,BHLHE40,CA8,CYP2S1,DCAF1,ESRRB,FAM129B,FOXC1,FOXP3,HS6ST1,IL1R1,ITGA2,LXN,MAFF,MTSS1,ORAOV1,PDGFRB,PXDC1,RAB44,RND3,RNF144A,S100A8,SGPP1,SH2B3,SLC4A11,SLC6A8,SPINT1,TGFA,TRIB2,TRIOBP,XYLT1
miR-210-3p (miRNAs w/seed UGUGCGU)		mature microrna		-1.805	0.0665	EFNA3,ISCU,NPTX1,PTPN1,SDHD,TP53I11
ZMPSTE24		peptidase	Inhibited	-2.857	0.0688	ATF3,BTG2,CDKN1A,CTSV,GADD45A,GADD45B,IGFBP1,IGFBP3,IGFBP5,IL6,LMNA,PPP1R3B,RGS16,SEC14L2,SESN1,SIRPA,SOCS1,SOCS2,SOCS3
SET		phosphatase	Activated	3.464	0.0763	ARL4A,BRCA1,CEP83,CHEK2,DTYMK,FDPS,FTO,MBD2,METTL14,MRPL22,PHIP,PTGES3,SLC16A7,SRP72
RHOA		enzyme		1.97	0.0788	ACTA2,ANLN,BCL2,CCNB1,CDKN1A,CEBPB,COL1A1,CTGF,ECT2,ESR1,FOS,GDF15,IL6,JUN,MYLPF,PAK1,PLAU,PRLR,RND3,SCARB1,SDC2,SKP2,SOX9,SRF,STAT3,TAGLN,TG
FOXA1		transcription regulator	Inhibited	-2.328	0.081	ACTA2,ACTG2,ANXA1,BMP2,DSE,ELK3,EPHX1,ERBB3,ESR1,FMN1,FNDC3B,FOXC1,FSTL1,GBP2,GLS,HADH,IGFBP1,IL6,KDM4B,LIN52,LYN,MLXIPL,MSH2,NES,NR4A2,PALM2,PGR,PPP1R14C,PRNP,RORA,RORC,RPRM,SFTPC,SOX9,SPDEF,TAGLN,TAT,TCF7,TF,TH,TMPRSS2,TNFSF12,UST,XBP1
GCK		kinase	Activated	2.345	0.0815	ACADM,ACLY,ATP5C1,ATP5G2,CA5A,CPT2,HADH,IRS2,PDK2,PKLR,TAT
SAMSN1		other		1.89	0.0817	ARID5A,ATM,CITED2,DAXX,HBEGF,HELZ2,IL15RA,IL6,INHBA,IRF1,ISG15,ISG20,LHX2,LZTFL1,MERTK,NMI,OASL,PML,RBL1,RGCC,RILPL1,SDC1,SOCS1,SOCS3,TIMELESS,TRIM21,XBP1,ZC3H12A
H2AFB3 (includes others)		other	Activated	3.638	0.0822	ARC,ATF3,BBC3,BCL2L11,BREA2,CDKN1A,CDKN1C,CHAC1,FOS,HIP1R,ICAM5,IGFN1,JAK3,MSX1,NKX3-1,SERPINB9,SLC30A3
SKIL		transcription regulator	Inhibited	-2.439	0.0834	ACTA2,ADAM12,CDH11,CDKN1A,CDKN2AIPNL,COL1A2,DIXDC1,GSC,HNRNPA1,NETO2,PLSCR1,SERPINE1,SLC44A1,SMAD7,THBS2
SUMO2		enzyme		-1.976	0.0834	CAV1,CD59,CTH,CXCL16,GRB14,HLA-G,IL6,ISG15,LAMP3,NOV,PLA2G3,PNP,XRCC5
SREBF2		transcription regulator		-1.968	0.0859	ABCA1,ACAA2,ACLY,ACR,ALDOC,BMP4,CDKN1A,CYP51A1,CYP8B1,EBP,ELOVL6,FABP5,FADS2,FDPS,HES6,HMGCS1,INSIG1,IRS2,LRP1,MVK,RDH11,SQLE,TMEM97
ACSL5		enzyme		1.912	0.088	ANOS1,GFPT2,KCNJ8,MAP2,MDK,PHLDA2,PPP4R4
IRAK3		kinase		1.76	0.088	BCL2A1,ETS2,IL6,INPP5D,SOCS1,SOD2,TNFAIP3
BDNF	3.49	growth factor	Activated	2.618	0.0894	ACOT7,ADRB2,AGRN,ANXA5,APEX1,ARC,ARVCF,ATP1A3,ATP5G2,BCL2,BCL2L11,BDNF,BHLHE40,BMP2,BMP7,C5orf34,CD36,CDKN1A,CNR1,CSPG4,CYGB,DRD2,DUSP1,DUSP6,EGR1,EGR2,ELOVL6,FLNA,FLNB,FOS,FOSB,FSCN1,GAS6,GLUL,GPC4,GRB14,GRIN1,GRIN2B,GRIN2C,HOMER1,HSD17B4,HSPA4L,IL6,ITPR1,JUN,KCNIP2,KIF1A,KLF10,LAMC1,MAPK8IP3,MAPT,MBP,NGFR,NMB,NPR1,NR4A1,NR4A3,PSEN1,PTBP1,RELN,RPRM,S100A9,SEMA3E,SFR1,SLC16A7,SLC17A7,SLC17A8,SNAP…
Jnk		group	Activated	2.911	0.0911	ABCA1,ACTA2,ADARB1,AGER,ANXA5,APLN,ATF2,BCL2L11,BIRC3,BIRC5,BRCA1,BRMS1L,CCR7,CD83,CDK4,CELF2,CFLAR,CLDN2,COL1A1,CTGF,DDIT3,DNMT1,DUSP1,EGR1,F2RL1,FAS,FBXO32,FOS,FOSB,GADD45A,GDF15,GDNF,HES1,HMOX1,IL1A,IL2RA,IL6,JUN,MIR155HG,MSH2,MT-CO2,NCF1,NR4A1,PDGFB,PLAU,PLAUR,PLSCR1,PPARD,PPM1D,RAD51,RARG,SERPINE1,SESN2,SOCS3,SOD2,STRA6,TGM2,TNFRSF10A,TNFRSF10B
ASCL1	-1.271	transcription regulator	Activated	2.242	0.0916	BIRC5,CDCA7,CDK1,CDK2,CDK5,CDKN1A,CIITA,DLL1,DLL4,DLX2,EPHA2,EPHB3,FOXM1,HEY2,KCNIP2,NES,NEUROD2,PRMT2,RELN,RET,SEMA7A,SEZ6,SKP2,SNAP25,SOX2,SYT6,TEAD2,TH
NFATC2		transcription regulator	Activated	2.429	0.0949	ABCA1,ATM,CCNA2,CCNB1,CCNF,CDK4,CDKN1A,CFLAR,CITED2,COL2A1,DAXX,EGR2,FAS,FOXP3,HELZ2,IL2RA,INHBA,IRF1,ISG15,ISG20,ITPR1,JARID2,LDHA,MAF,MDM2,MERTK,NMI,NR4A1,OASL,PML,PPARG,PTPN1,RCAN1,REL,RGS2,RILPL1,RORC,SLC3A2,SOCS1,SOCS2,SOCS3,SRC,ZBTB32
SAFB2		other	Inhibited	-3	0.097	B2M,BBC3,CNTNAP2,FOS,HLA-C,HLA-DPB1,HLA-E,JUN,PSMB9
Interferon alpha		group	Activated	2.7	0.0979	ANXA5,APOBEC3B,APOL2,ATF3,AXL,B2M,BCL2,BCL2A1,BMP4,BTG2,CASP8,CCNA1,CCR7,CD83,CDC25A,CDKN1A,CIITA,CLTCL1,CTH,CYP2C9,DAXX,DEFB1,DRAP1,DUSP6,EGFR,EIF2AK2,FAS,FCGR1A,FOS,GBP2,GLS,GPR180,HELZ2,HLA-A,HLA-B,HLA-C,HLA-F,HLA-G,HLA-L,IFI27,IFI6,IFNAR2,IFNLR1,IL10RA,IL12RB1,IL15RA,IL17RA,IL1R1,IL2RA,IL4R,IL6,IL6R,IRF1,IRF8,ISG15,ISG20,ITPR1,LAMP3,LAP3,LAP3P2,LIF,MCRS1,MDM2,MEFV,MRPL17,MX2,NABP1,NFIL3,NMI,N…
EPHB1		kinase	Activated	2.216	0.098	EGR1,EGR2,FOS,JUN,SERPINE1
DRD1		g-protein coupled receptor		1.977	0.098	BDNF,EGR1,FOS,FOSB,HOMER1
ELK3	-1.138	transcription regulator		-1.981	0.098	EGR1,FOS,HMOX1,SERPINE1,SRF
Pka		complex	Activated	2.859	0.0987	ARC,BIRC5,CAV1,CCNB1,CCR7,CD14,CDK2,CDKN1A,CEBPB,CREM,CTGF,CYP19A1,CYP51A1,DDIT3,DUOX1,DUSP1,EGR1,FOS,HMOX1,HOMER1,IFI27,IFI6,IL6,IRF1,JUN,KCNB1,MEST,NCF1,NR4A1,NR4A2,NR4A3,OXTR,PKLR,RGS2,SGK1,SOX9,SPI1,TCF3,TNFRSF11B,TYRP1
TXNRD1		enzyme		1.982	0.0994	ESRRG,FAS,TNFRSF10A,TNFRSF25
GAL3ST1		enzyme		-1.98	0.0994	GLS2,ITGA6,MBP,SLC38A3
MYOG		transcription regulator		1.961	0.1	ACACB,ACHE,CDKN1A,CKM,FBXO32,FOS,IGF2,PDGFA,PRIMA1,SCN4A,TRIM63
FOXC1	2.678	transcription regulator		1.912	0.106	BCL2L11,DLL1,FOXO1,LFNG,MESP1,NOTCH1,TBX1,TCF15
UCP1		transporter	Inhibited	-2.191	0.109	AARS,ARHGAP33,ARHGEF2,BCAT2,CDKN2AIPNL,CTH,CTSV,DDIT3,EIF4EBP1,EMB,ERN1,ESRRG,FBXO32,GADD45A,GARS,GDF15,GNMT,GSTO1,ITPR1,LRRC8D,MSS51,MTHFD1,NT5C,ODC1,PHYHD1,PSD3,PSPH,PYCR1,RAB40B,SERPINE1,SHMT1,SLC3A2,SMOX,SMTNL2,SMYD2,STAB2,SYNM,TENM4,TRIB3,TTLL7,XPOT
BMP7	1.661	growth factor	Activated	2.011	0.11	ACTA2,ADORA1,BIRC5,BMP4,BMP7,CDKN1A,CEBPA,CEBPB,CEBPD,COL1A1,COL1A2,CRHR1,CYP19A1,EDN2,FOXC2,GRB14,ID2,IGF2,IGFBP3,IGFBP5,IL6,KLF4,NDRG1,NOG,NPHS1,PPARG,PRDM16,SERPINE1,SMAD7,SOCS3,SOSTDC1,TLX2,VEGFA,WNT3A,ZIC1,ZIC2
ETS1		transcription regulator	Activated	3.319	0.113	ARHGDIB,ARL4C,B4GALT5,BMP4,BRCA1,CAV1,CD14,CDK11A,CDK2,CDK6,CDKN1A,CITED2,COL1A2,COL2A1,CST4,CTGF,CYP24A1,EGR1,ETS2,FLT1,FOXP3,HMOX1,HPGD,HS2ST1,HSPA6,ID2,IKZF2,IL2RA,INSIG1,ITGA2B,ITGAE,ITGB6,ITK,MDM2,MET,MYB,NCF1,NFIL3,NKX3-1,NPR1,PARP1,PHLDA2,PLAU,PML,PRIM2,PSEN1,RHOBTB3,SEC23IP,SELL,SERPINB5,SERPINE1,SNAI1,SP100,SPI1,SYVN1,TGFA,TYMS,ULBP2,VEGFA,WAS
MAPK14		kinase	Activated	4.589	0.114	ABCA1,ACTA2,ATF2,BACE1,BCL2,BMP2,CCNA2,CCNB1,CCR7,CD83,CEBPD,CKM,COL1A1,CYP51A1,DLL1,DUSP1,DUSP6,EGFR,FAS,FDPS,FLT1,FOS,GADD45A,GNAS,HMOX1,IGF2,IL6,ITGB8,JUN,LEF1,LRP6,MAOB,MAP2K6,NGFR,PLAU,PLAUR,PRDX1,PSEN1,PSMD10,SGK1,SOCS3,SOD2,SOX2,STIM1,TAGLN,TGM2,TIMP2,TOP2A,TRPV1,VDR,VEGFA,WIF1
NOX1		ion channel		1.914	0.115	EGFR,EPAS1,FLT1,PAK1,SMAD7,TGFA,VEGFA
RPS6KA5		kinase		1.909	0.115	CCR7,DUSP1,FOS,FOSL1,IL6,JUN,SNAI1
NR1I3		ligand-dependent nuclear receptor		1.808	0.119	AHR,CDKN1A,CYP2A6 (includes others),CYP2C19,CYP2C9,CYP8B1,EI24,EIF4EBP1,EPHX1,FAM107B,GADD45B,GSTM5,HSD17B4,IL1R1,INSIG1,INSIG2,LEAP2,MAFF,MDM2,NEDD9,PDE3B,POR,RPA2,SAT1,SHOC2,SLC29A1,STEAP4,TMPRSS2,TNFAIP2,TUBA4A
AKT2		kinase	Inhibited	-2.318	0.122	BCL2,BCL2L11,BUB1,CDKN1A,CEBPB,ESR1,FOXP3,GCLC,IGF2,mir-8,PALLD,PPARG,SEMA6D,SLC5A5,SPRY1,VIM
IL27		cytokine	Activated	3.786	0.122	AHR,B2M,CD14,CDK4,CEBPD,CFLAR,CIITA,CKLF,EGR1,EGR2,EOMES,FOS,FOXP3,GBP2,HLA-A,HLA-B,HLA-C,HLA-DMA,HLA-DMB,HLA-DOA,HLA-DPA1,HLA-E,HPGD,IL15RA,IL1A,IL2RA,IL6,IRF1,MAF,PIM1,RORC,SOCS1,SOCS3,SPTBN1,TAP1,TNFRSF4,VIM
WNT1		cytokine		1.798	0.122	ACTA2,APCDD1,BIRC5,BMP4,CCDC80,CCNB1,CDKN1A,CEBPA,DLL1,DLL4,DUS2,EFNB1,EGR1,EIF4EBP1,ETS2,ETV4,FOS,FZD2,GRN,HES1,IGF2,JUN,KIT,LBH,LEF1,MRAS,NXF1,PPARG,RARG,RELN,SERPINE1,SERPINE2,SIM1,STRA6,TGFBR1,WISP2,ZIC1
CEBPB	3.06	transcription regulator		1.788	0.124	ACTA2,AKR1B10,AKR1C3,APCDD1,APLN,ARL6,ATM,ATR,BCL2,BCL2A1,BDNF,CCNA2,CCNB2,CD14,CDC25A,CDC25C,CDC42EP3,CDC45,CDC6,CDH3,CDKN1A,CDT1,CEBPA,CEBPB,CEBPD,CLPP,COL1A1,COL1A2,COL5A2,COPS5,CYP19A1,CYP1A1,CYP24A1,CYP2A6 (includes others),DAPK1,DDB2,DDIT3,DGAT2,DHRS1,DLX3,ENTPD2,EPHA7,F8,FAS,FBXO32,FHL2,FOS,FZD1,GADD45A,GLIPR2,GNAS,GSTA1,HIST1H4H,HIST1H4J,HLA-A,HP,HPX,HSD17B4,IGFBP1,IGFBP3,IL11RA,IL1A,IL3R…
ZBTB33		other	Activated	2.433	0.126	APAF1,BBC3,CDKN1A,FAS,RAPSN,TNFRSF10A
SPINT1	1.069	other	Inhibited	-2.429	0.126	APCDD1,CLDN2,FZD6,PTK7,WIF1,WNT11
TSH		complex	Activated	2.095	0.126	ARRB1,CDK2,CDKN1A,DUOX1,EGR1,FOS,FOXO1,FZD1,GCH1,IGFBP3,IGFBP5,IL6,PPARD,SLC5A5,SOCS1,SOCS3,SOD2,TG,TPO,TTF2
mir-8	3.096	microrna	Inhibited	-2.208	0.13	ADAM12,BMP2,CCNE2,CITED2,GEMIN2,HMOX1,HOXA5,PCDH10,PKD1,PMAIP1,PPM1F,PPP2R1B,RNF2,SEC23A,SIM2,SIRT1,SKP2,SNAI1,SOX2,SPRY2,STAT4,TGFBR1,TIMP2,UBE2D1,XBP1
IPMK		kinase	Activated	2.16	0.133	ACTA2,CORO1A,FLNA,FOS,FOSB,JUN,PER1,RAD51
MAPK13	1.816	kinase	Activated	2.021	0.133	CDKN1A,CITED2,FOS,IL6,PRDX1,PRMT5,VDR,VEGFA
Mt2		other	Inhibited	-2.804	0.133	ATF3,CEBPA,ETS2,FOS,GPT,IL6,JUN,SERPINE1
FOXO4		transcription regulator	Activated	3.211	0.133	BCL2L11,CDC42EP3,CDKN1A,CTGF,CYP51A1,ELOVL6,GADD45A,GADD45B,HMGCS1,IGFBP1,OVOL1,SERPINE1,SGK1,SOD2,VEGFA
AVP		other	Activated	2.325	0.133	ACTA2,ADM,APLN,ATF3,ATP1A1,CKM,CRHR1,EGR1,FOS,IL6,PRKCA,RRM1,RRM2,SCNN1B,SCNN1G
Integrin		complex		1.982	0.136	ESR1,FOS,JUN,SOCS3,VEGFA
MEF2D	1.282	transcription regulator		1.793	0.138	BACH2,BDNF,CCNE2,CDC6,CDK2,CDT1,CKM,COL1A2,CTGF,EGR2,FOS,FOSB,JUN,MCM3,MCM5,MCM6,MT-ND6,NR4A1,VIM
EIF3E	-1.289	other		1.776	0.139	APLP1,CCNF,CD36,CDCA8,EPAS1,MAD2L1,PCDHGB1,PCDHGC3,PLAU,RAD54L,SCARF1,SMC2,SNAI1
miR-27a-3p (and other miRNAs w/seed UCACAGU)		mature microrna		-1.796	0.139	ADORA2B,BBC3,CTNNBIP1,FBXW7,FOXO1,GCA,NOTCH1,ODC1,PKMYT1,PMAIP1,PPARG,SPRY2,ST14
SMAD2		transcription regulator	Activated	4.111	0.145	ACTA2,ADAM12,BCL2L11,CDKN1A,COL2A1,CTGF,DAPK1,FLT1,FOXP3,FSTL3,FURIN,GADD45B,GSC,HES1,HMOX1,IL6,IL6R,INPP5D,MET,PDGFB,SERPINE1,SMAD7,SNAI1,SOX2,SPHK1
FSTL1	1.482	other		1.98	0.146	FSTL1,GDF15,IL6,OSM
STK4		kinase		1.98	0.147	BCL2,FAS,FOXO1,GPT,IL6,PMAIP1,SFTPC
CBX7	-1.485	other		-1.89	0.147	BMP2,CBX2,CBX4,CLDN1,FER1L6,GDF15,PAPPA
BMPR1B	-2.407	kinase		1.941	0.147	ACAN,CDKN1A,COL2A1,CYP19A1,PPARG,SERPINE1,SOX6,SOX9,TLX2
ADAMTS12		peptidase	Inhibited	-2.178	0.147	ALDH1A3,HPX,IL6,MID1,S100A8,S100A9,SOX9,TAGLN,TNFAIP2
IL7		cytokine	Activated	2.295	0.149	AHR,BCL2,BCL2L11,CD274,CDK6,CDKN1A,CFLAR,COL1A1,CSF1,DARS2,DPP4,DUSP5,E2F2,FAS,FOXO1,FOXP3,GARS,GFI1,IL1R1,IL2RA,IL6,JAK3,LEF1,LIF,LYN,MAF,NTN1,PIM1,PIM2,PMAIP1,RGS16,RORC,SELL,SMAD7,SMURF2,SOCS1,SOCS3,TCF3,UPP1,XBP1
KLF4	1.295	transcription regulator		1.956	0.151	ACTA2,ADRB2,ALCAM,APCDD1,ASCL1,ASPRV1,BCL11B,BUB1B,CCNB1,CD14,CDKN1A,CDKN1C,CEBPA,CENPE,CITED1,CNFN,COL1A1,CYP1A1,DLL1,DLL4,DLX3,DUSP1,DUSP5,EOMES,EPHA2,ESRRB,FLT1,FOXF1,FOXM1,GBX2,GJB2,GRHL3,HES1,HEY1,HEY2,IER5,IL6,INHBA,IRX3,KIF16B,KLF4,KRT13,LGR5,NOTCH1,NOV,NTF4,NUDT21,ODC1,OVOL1,PLAUR,S100A14,SERPINE1,SOCS1,SOD2,SOX2,SPHK1,TAGLN,TBX3,TEAD2,TF,TGFBR1,THBD,USP18,VEGFA,VIM,WLS,WNT3,ZIC2
NRG1		growth factor	Activated	2.31	0.156	ABCA1,ACHE,ARHGEF2,ASCL1,BCL2,BRCA1,CAV1,CDC42EP1,CDKN1A,CHCHD3,COL1A1,CTGF,DDIT3,DUSP1,DUSP6,EGR1,EGR2,ENO3,EPHA2,ERBB3,FABP5,FOS,FOSB,FSTL1,G3BP1,GPER1,GPS2,GRIN2C,GUCY2C,HES1,HMOX1,IGF2,LIMK2,MBP,NDUFS1,NOTCH1,NR4A1,NR4A3,PDGFA,PGR,PKLR,PLAU,PLAUR,POU3F1,PYGM,ROM1,SGSH,SHBG,SLC1A1,SNAI1,TF,TGFBR1,TNFAIP1,TNFRSF25,TOB2,UCN,VCL,VEGFA,VEGFB,VIM
MMP3		peptidase	Inhibited	-2.921	0.157	AGO4,CDC40,CSTF2,CSTF2T,DDX46,EGR1,ERN1,GEMIN5,GEMIN6,MBNL3,MTPAP,NDRG1,NUDT21,PAN2,PDCD11,PLCB1,PNPT1,PPIL1,PRPF38A,RAC3,RBM14,SF3B1,SFPQ,SRSF1,SRSF3,THOC1,TOP1,TRA2B,TSEN2,VIM
NGFR	4.515	transmembrane receptor	Activated	2.616	0.159	CCNA2,CDK2,DMD,DRD2,FOS,GRIN2B,JUN,NGFR,SERPINE1,SNAP25
TCF7L1	-1.186	transcription regulator	Inhibited	-2.55	0.159	ATF3,EOMES,ESRRB,JAM2,JUN,KIT,KLF4,PPARG,TBX3,TFCP2L1
F3		transmembrane receptor	Activated	2.759	0.159	CARD9,CCNA1,CTGF,DOCK4,DUSP6,EGR1,FOS,FOXC2,IL6,ITGA2,LCP1,LEF1,MDK,SERPINC1,SERPINE1,SPRY1,SPRY4,TGM2,UBASH3B,VEGFA
SMURF2	1.005	enzyme	Inhibited	-2.2	0.162	CTGF,JUN,NEDD9,SERPINE1,SKI,SMAD7
UPF1		enzyme	Activated	2.138	0.163	BIRC3,IL2RA,LBR,LMNB1,NRM,PTBP2,SGK1,UPF3B
CTR9		other	Inhibited	-2.121	0.163	CLCA2,CYP1A1,EPAS1,HRASLS2,PGR,RASGRP1,SDC1,TP53INP1
NOX4		enzyme		1.791	0.177	BCL2L11,CDKN1A,CTH,EPAS1,H2AFX,KIT,SERPINE1,TGFA,VEGFA
ATF2	-1.67	transcription regulator	Activated	2.435	0.178	ANGPTL2,ATF3,BCL2,BCL2A1,CCL26,CCNA2,CGA,DDIT3,DUSP1,DUSP5,EGR1,ENTPD1,FOS,GADD45A,IL6,ITGB8,JUN,MT2A,NOTCH1,PLAU,PPARG,PSEN1,SERPINB5,SOD2,TF,TH
LPAR1		g-protein coupled receptor	Activated	2.207	0.18	CACNA2D1,CTGF,IL6,S1PR3,SPHK1
UGCG		enzyme	Inhibited	-2.19	0.18	ABCA12,BBC3,CDKN1A,GLS2,SLC38A3
LIN28A		other	Inhibited	-2.016	0.181	CDC20,CDC25A,CDK1,CDK2,CDKN1A,H2AFX,TIA1
ABCB4		transporter		-1.874	0.187	ACTA2,COL1A1,COL1A2,CTGF,GPT,PDGFA,PDGFRB,SERPINE1,SLC10A1,SPARC
VitaminD3-VDR-RXR		complex	Activated	3.226	0.192	CD14,CDKN1A,CYP24A1,FOXO1,GADD45A,IGFBP1,IGFBP3,IGFBP5,KLF4,PDGFA,PPARD,SEMA3B,SERPINB1,THBD
Ifnar		group	Activated	2.845	0.192	APOBEC3B,AXL,B2M,CD274,EIF2AK2,GBP2,HLA-A,HLA-E,HLA-G,IL6,IRF1,IRF8,ISG15,ISG20,OASL,PDCD1LG2,PNPT1,PSMB8,PSMB9,TAP1,TAP2,TGFBR1,TRIM21,UNC93B1,USP18
ANXA7	-1.239	ion channel		1.828	0.197	ALOX15,ARAF,BRCA1,BRCA2,CCNB1,CTSB,DDIT3,EPHB2,FYN,GDNF,ITGA2,ITPR1,MLH1,PHLDA1,PML,RAD21,SIM2,SLA,TNFRSF1B,TSN
EIF4G2		translation regulator	Activated	2	0.199	CDKN1A,IGF2,JUN,SERPINE2
PRKRA		other	Activated	2	0.199	IRF1,MAF,NKX3-1,RET
PPBP		cytokine		1.98	0.199	PDGFRB,SERPINE1,SRF,VEGFA
CDKN1C	3.267	other		1.969	0.199	CDK2,CDKN1C,PARP1,RBL1
RNASEH2B	-1.327	enzyme	Inhibited	-2	0.199	CDKN1A,ISG15,PHLDA3,ZMAT3
COPS8		other	Inhibited	-2	0.199	CDK2,CDK4,CDK6,CDKN1A
HELLS	-2.207	enzyme	Inhibited	-2	0.203	CCNA2,CCNB1,CDC6,RALGPS2,RBL1,SLC44A1
THY1		other	Inhibited	-2.423	0.203	AXL,GAS6,NES,PDGFB,VEGFA,VIM
PI3K (complex)		complex	Activated	2.323	0.206	ABCA1,ADAM12,ADRB2,APLN,AQP7,ATF3,BBC3,BCL2,BCL2L11,BIRC3,BIRC5,CCNB1,CD274,CDK4,CDKN1A,CEBPB,CFLAR,COL1A1,CTGF,DDIT3,DLL4,DUSP1,FABP5,FBXO32,FOS,FOSL1,FOXO1,FRY,GCLC,GSTA1,GSTM5,H19,HAS1,HAS3,HBEGF,HMOX1,IGF2,IGFBP1,IL6,INHA,ITGA6,JUN,LEF1,LTBP2,MAFA,MAP2,MT2A,NOTCH1,NR4A2,NRAS,PIM1,PRKAR2B,RGS2,RND3,SELL,SEMA6D,SERPINE1,SGK1,SLC12A4,SLC12A7,SLC5A5,SLC9A1,SNAI1,SOAT1,SOCS3,SOX9,SPI1,STMN1,TAGLN,…
MAPK3		kinase	Activated	2.117	0.217	B4GALT1,B4GALT5,BCL2L11,BMP4,CGA,CSTA,CYP24A1,EGR1,ESR1,FOS,FOSB,FOSL1,FURIN,IL2RA,IL6,JUN,PDGFB,PLAUR,TNFRSF10A,TNFRSF10B
MDM2	1.344	transcription regulator	Inhibited	-2.011	0.217	ATF3,BBC3,BCL2,BIRC5,CASP2,CCNA1,CCNA2,CDK4,CDKN1A,CLIP3,KAT2B,MDM2,MDM4,NKX3-1,POLH,SFN,SPRY2,TOP2A,TP53I3,TP63
miR-199a-5p (and other miRNAs w/seed CCAGUGU)		mature microrna	Inhibited	-3.583	0.217	ACTG2,BIRC5,CDKN1A,COL1A1,IFI27,ISG15,ITGA1,ITGA3,KLF4,MX2,NECTIN1,NEDD9,PADI4,RND1,SIRT1,TAGLN,TGFB1I1,TGFBR1,TMPRSS2,WNT5B
PER1	1.802	other	Inhibited	-2.219	0.219	ARNTL,B2M,BCL2L11,DBP,NKX3-1,PER1,PER3
SRF	1.604	transcription regulator	Activated	2.554	0.223	ACTA2,ACTG2,ANKRD6,ARC,AZI2,BCL2,BCL2L11,BMP2,BPGM,C1QL3,CD177,CDK4,CDKN1A,CKM,CLDN1,CLDN12,CSRP2,CTGF,DMD,DUSP5,EGR1,EGR2,EGR4,ELK1,FGF12,FHL2,FILIP1L,FLNA,FLT1,FOS,FOSB,FOSL1,FOXQ1,GCH1,GFI1,GSTM5,HEATR5B,HES6,HSPG2,ITGA1,ITGA2B,ITGA6,ITGA9,JUN,KDSR,LBH,LDB3,LRP1,MAPK13,MBD2,MCF2L,MEIS1,MPPED2,MRPS35,MSTN,MTMR6,MYB,MYLPF,MYO1E,NECTIN1,NR4A1,NR4A2,OPA3,OPHN1,PDE2A,PDLIM7,RAB27B,RAI2,RFC4,RFX5,RN…
NR2F1		ligand-dependent nuclear receptor	Activated	2.005	0.226	ACADM,CPT2,CYP19A1,EGR1,GDF15,ID2,SLC9A1,SPRY1,SPRY2,TH,VTN
COL6A1		other	Activated	2.236	0.227	AK1,CKM,ENO3,ROCK1,TNNI2
IL6ST		transmembrane receptor	Activated	2.354	0.229	CLDN2,EGR1,HP,HPX,IL6,IL6R,IRF1,JUN,MAF,NOTCH1,PIM1,PIM2,RET,SOCS1,SOCS3,STAT3,TNFRSF1B
NCOR-LXR-Oxysterol-RXR-9 cis RA		complex	Activated	2.804	0.232	ABCA1,ABCG1,ABCG4,ABCG8,ARG2,CD36,CYP51A1,MLXIPL
Mt1		other	Inhibited	-2.804	0.232	ATF3,CEBPA,ETS2,FOS,GPT,IL6,JUN,SERPINE1
RAC1		enzyme	Activated	2.955	0.234	ACTA2,ATF3,CDC25A,CIITA,CKM,COL1A2,COL2A1,CTGF,DPYSL2,DUSP1,ESR1,FAS,FOS,FOSL1,HMOX1,IL6,IL6R,ITGA6,JUN,PAK1,PLAUR,RAC3,SLC5A5,SOD2,SOX6,SOX9,SRF,STAT3,VEGFA
SMAD3		transcription regulator	Activated	2.904	0.241	ACTA2,ADAM12,ADORA1,ASPN,BCL2,BCL2L11,BMP2,CD59,CDK4,CDKN1A,CIITA,CKM,COL1A1,COL1A2,COL2A1,COL7A1,CTGF,CYP19A1,DAPK1,DOCK4,EGR1,ENG,ESR1,FNDC5,FOS,FOXP3,FSTL3,FZD8,GADD45B,GAST,HBEGF,HEY1,HMOX1,HP,ID2,IL2RA,IL6,INHA,INPP5D,JAM2,JUN,MEF2D,MSTN,PDGFB,PMEPA1,POR,PPARD,SERPINE1,SLC5A5,SMAD7,SNAI1,SOX2,SPHK1,STAT3,TAGLN,TBX3,TF,TGFA,TGFBR1,VEGFA,VIM
FDFT1		enzyme	Activated	2.449	0.246	ABCA1,ABCG8,FDPS,LRP1,SCARB1,SQLE
ACVR1C	2.972	kinase	Activated	2.219	0.246	CASP8,CDK2,CDKN1A,FOS,SERPINE1,SMAD7
NFIA		transcription regulator	Activated	2.201	0.246	CYP2A6 (includes others),EFNB1,PKLR,RP2,SFTPC,SLIT2
Pdgf Ab		complex		1.795	0.246	BIRC5,CKM,FOS,HBEGF,HMOX1,IL6
IFN Beta		group	Activated	2.998	0.255	ATF3,BCL2,CCR7,CD274,CD83,CDKN1A,CEBPB,CYP2C9,DPP4,DUSP1,EIF2AK2,ENPEP,HLA-A,HLA-B,HLA-G,IFI27,IFI6,IFNAR2,IL15RA,IL6,INSIG1,IRF1,ISG15,MSX1,MT-CO2,MX2,OASL,PNPT1,PRKCA,SOCS1,SPRY1,SPRY2,SPRY4,TGFBR1,TRIM14,USP18
IGFBP1	5.157	other		1.997	0.257	BCL2,CEBPB,IGFBP1,IGFBP3
LXR ligand-LXR-Retinoic acid-RXRα		complex		1.981	0.257	ABCA1,ABCG1,ABCG8,SCARB1
Gcn5l		group		1.964	0.257	ACADM,B2M,BBC3,CDKN1A
Atrial Natriuretic Peptide		group	Inhibited	-2	0.257	CTGF,NPR1,NPR2,SERPINE1
PPP3CB		phosphatase	Inhibited	-2	0.257	CDKN1A,FBXO32,GADD45A,TRIM63
IRF6		transcription regulator	Activated	2.238	0.261	APOBEC3B,CD14,GRHL3,IL6,KLF4,MAD1L1,NR4A2,OVOL1,PLAU,SLC7A2,SOCS1,SOD2
NCOR1		transcription regulator		-1.89	0.265	CCNA2,CD82,CDKN1A,CEBPA,CGA,CREM,DDT,DUSP1,FXYD3,HOXC6,HP,IGFBP1,IGFBP3,ME1,MRPS18B,MT1X,NDRG1,NKX3-1,OXNAD1,PMEPA1,PPARG,SORD,STEAP2,ZFP90
IL15		cytokine	Activated	2.483	0.268	ACADS,ACTG2,AHR,ALDOC,ANXA1,APBA1,ARHGDIB,BBC3,BCL2,BCL2L11,BPGM,CAMK2D,CD274,CD46,CD59,CD83,CDK4,CDK6,CDKN1A,CKS1B,CORO1A,CSF1,CTGF,DARS2,DDT,DPP4,DUSP5,EBP,EGR2,ELK3,ENO2,ENO3,EOMES,EXOSC8,FAS,FOXP3,FYN,GARS,GCNT1,GNAS,GPC1,H2AFY,HAT1,HMCN1,HMOX1,HNRNPA2B1,ICAM5,IL12RB1,IL15RA,IL1R1,IL2RA,IL6,IRF1,JUN,KIT,LDHA,LEF1,LIF,LYN,MAF,MAP2K1,MCM5,MIF,MKI67,NHLH2,NUDT1,OGN,PAFAH1B3,PDK1,PIM1,PKMYT1,PLEK…
LTBP1		other	Activated	2.085	0.269	ACAN,BCL2L11,COL2A1,PIM1,PIM2,SERPINE1,SMAD7,SOX9
PRKCA	2.16	kinase	Activated	2.221	0.27	ARHGDIB,ARL4C,CAV1,CDKN1A,CIITA,COL1A1,CST4,CSTA,CTGF,CTSB,DTX1,EGR1,FOS,GDF15,HES1,HEY1,HS2ST1,ID2,IGFBP3,INSIG1,JUN,MYLPF,OASL,PHLDA2,PML,RHOBTB3,S100A8,S100A9,SEC23IP,SERPINE1,SP100,VEGFA
DIO2	-4.14	enzyme	Activated	2.397	0.283	AGBL3,CNTN2,HCN2,ICOSLG/LOC102723996,IER5,PCSK4,PDP1,SEMA7A,SYCE2,TG
KLF3		transcription regulator	Activated	2.59	0.284	ACOT11,ALDH3B1,ALKBH7,ANK1,ANXA5,ANXA6,ARHGEF3,ARID5A,BCL2,C11orf24,C19orf44,CAMK2D,CARHSP1,CCT3,CD93,CENPT,CEP170B,DRG1,E2F2,EPRS,FAM126A,FBXL12,FOS,FRY,GCNT1,GFI1,GLIPR2,HIST1H2AC,HNRNPDL,HPS1,IFNLR1,IKBKAP,IL17RA,INTS4,JKAMP,KLF12,KLF8,MATK,MBLAC2,MIF,MRPL3,MRPL34,MSTO1,MYADM,NDRG1,NSMCE1,NUDT8,OGFRL1,PDCD2L,PLPP2,PRMT2,PSEN1,RAP1GAP2,RAP2C,RELN,RNF166,RSRC1,RUVBL1,RYR1,SDC1,SELL,SGK1,SIDT2,SI…
miR-146a-5p (and other miRNAs w/seed GAGAACU)		mature microrna		1.809	0.286	ATOH8,BLMH,BRCA1,CCNA2,CDKN3,EGFR,IL1R1,IL1RL2,KIF22,MBP,MCM10,METTL7A,MMP16,NOVA1,PBLD,PDIK1L,POLE2,PRR15,RAD54L,SDCBP2,SYT1,TIMELESS,TRIM14,VWCE
IRF1	2.602	transcription regulator	Activated	2.789	0.286	ADAM8,B2M,BCL2,BRIP1,CASP2,CASP8,CCNB1,CD274,CDK2,CDK4,CDKN1A,CFB,CIITA,CXCL16,DST,EIF2AK2,ERAP1,FOXP3,GBP2,HLA-G,IL12RB1,IL17RA,IL6,IRF1,ISG15,MYB,NSMCE2,ODC1,PDCD1LG2,PLA2G16,PML,POLH,PSMB10,PSMB8,PSMB9,SELL,SOCS1,SPI1,STAT3,TAP1,TAP2,TRIM21
NR1D1		ligand-dependent nuclear receptor		1.915	0.288	ACLY,ARNTL,CTSV,EGR1,EHHADH,FADS2,FOS,ME1,RORC,SIRT1,TH
PRKAA2		kinase	Inhibited	-2.28	0.288	ACOT7,ACTA2,ARHGDIB,ATP5G2,CA2,CDKN1A,CEBPA,DDIT3,DOCK4,EGR1,ERN1,IL6,KLHL29,LDHA,NCF1,NDRG2,NPEPL1,OAT,PAK5,PCOLCE,PKLR,PPARG,PRDM16,SERPINI1,SNAI1,TGM2,TTYH1,VIM,ZDHHC9
KAT2B	1.607	transcription regulator	Activated	2.215	0.292	B2M,CDKN1A,CKM,COL1A2,CTGF,EDEM1,FOXP3,HLA-B,ISG15,KAT2B,PRLR,PSG5
ADAM17		peptidase	Activated	2.158	0.292	ADAM12,AIRE,EGFR,ERBB4,HES1,ICOSLG/LOC102723996,IL6,IL6R,NOTCH1,PRNP,SELL,TNFRSF11B
CEBPA	2.528	transcription regulator		1.849	0.297	ACLY,ADH6,AGPAT2,AKR1B10,AKR1C1/AKR1C2,AKR1C3,ANXA1,APCDD1,APLN,ARG2,ARL4C,ASCL1,ASPRV1,BCL2,BCL2A1,BTG2,CA2,CCNA2,CCNB2,CD14,CD7,CDK4,CDKN1A,CEBPA,CEBPB,CEBPD,CNFN,COL1A1,COL1A2,COPS5,CRADD,CSF1,CYP19A1,CYP2A6 (includes others),CYP2C9,DGAT2,DLX3,EEF1A2,EGR2,EPHA7,EPHX1,F8,FCGR1A,FLT1,FOS,FOXM1,FOXO1,FZD1,GADD45A,GAL,GBX2,GCH1,GRHL3,H1FX,HLA-B,HMOX1,HP,HPGD,ID2,IFI27,IFI6,IGFBP3,IL6,IL6R,IRS2,ISG…
CRH		cytokine		1.869	0.303	BCL2,BDKRB2,CCNA2,CRHR1,DIO2,FOS,HPGD,IL2RA,IL6,NR4A1,NTSR1,SCARB1,SGK1,SOCS3,UCN,VDR,VEGFA
Ap1		complex	Activated	2.557	0.303	ATF3,ATP6AP2,BCL2A1,BCL2L11,BDNF,CCNA2,CHRD,DDIT3,DUSP6,ERCC1,F2RL1,FOS,FOSL1,GSC,HMBS,HMOX1,HPGD,IGFBP3,IL17D,IL1A,IL2RA,IL6,ITGA2,JUN,KCNN4,KRT18,MET,MT-CO2,MT2A,NDRG1,NOG,PADI3,PADI4,PLAU,RELB,SERPINE1,SPARC,TH,VDR,VEGFA
ASAH1		enzyme	Inhibited	-2.2	0.309	CCNB2,ELOVL7,NR4A1,NR4A2,NR4A3,SCARB1,SMPD1,SPHK1
CGA	2.908	other		1.941	0.314	BDNF,BIRC3,CGA,CTSV,PARM1,SFRP5,SGK1,SKP2,TIMP2
NLRP12		other		1.867	0.318	HLA-A,HLA-B,HLA-C,HLA-E,HLA-F,HLA-G,IL6,JUN,PSMB8,TIRAP
S1PR3	1.242	g-protein coupled receptor	Activated	2	0.318	ACTA2,FOS,JUN,TAGLN
IL16		cytokine		1.97	0.318	FOS,FOXP3,IL2RA,SKP2
miR-375-3p (and other miRNAs w/seed UUGUUCG)		mature microrna		1.967	0.318	C1QBP,KIAA1524,PDK1,USP1
ACE2		peptidase	Inhibited	-2	0.318	ACTA2,CTGF,IL6,SERPINE1
JAK2		kinase	Activated	2.539	0.325	ACER2,AKR1C3,BBC3,BCL2L11,BMP7,CD36,CDC25A,CDKN1A,CEP112,CFLAR,DCXR,DHX40,EGR1,EPOR,ESR1,FOS,GBP2,GCNT2,IL6,IRF1,LYN,ODC1,OSM,PHLDA3,PSMB9,RIPPLY3,SOCS3,STAT3,TAP1,TP53INP1,TRIB2,VLDLR
F2R		g-protein coupled receptor	Activated	2.165	0.329	BCL2L11,BIRC2,CTGF,DUSP1,EGR1,FLT1,FOS,HMOX1,IL6,MIF,NR4A1,SERPINB5,TAGLN,TFPI2,TGM2,TNFAIP3,VEGFA
Igm		complex	Inhibited	-2.332	0.329	BCL2,BCL2A1,BCL2L11,BIRC5,CCNA2,CD22,CDKN1A,CFLAR,DAXX,EGR1,ELK1,FAS,IL2RA,PIM1,POLH,TRAF5,XBP1
S1PR2		g-protein coupled receptor	Activated	2.207	0.331	ACTA2,FOS,JUN,PDGFB,SPHK1
FLCN		other	Activated	2.169	0.331	BCL2L11,MTERF1,NDUFB4,PRDM16,SERPINE1
INS		other	Activated	2.143	0.339	ACADM,ACLY,CBS/CBSL,CD36,CDKN1A,CEBPB,CIDEC,CTGF,DDIT3,EGR1,EGR2,EIF4EBP1,ELK1,ERBB3,FADS3,FAS,FOS,FOSB,FOSL1,FOXO1,IGFBP1,IGFBP3,IGFBP5,IL6,IRS2,JUN,NR4A1,PPARG,PRDM16,RDH10,SERPINB5,SMPD1,SNAI1,TRIB3,VEGFA,VLDLR,XBP1
CYP2E1		enzyme	Activated	2.389	0.34	CD14,COL1A2,GCLC,HMOX1,IL6,NCF1
F10		peptidase		1.837	0.34	CTGF,EGR1,IL6,MIF,TNFAIP3,VEGFA
GNRH		group	Activated	2.442	0.345	ATF3,CGA,DUSP1,EGR1,FOS,JUN,SGK1
RCAN1	1.343	transcription regulator	Inhibited	-2.433	0.349	BDNF,CCNA2,CCNF,CD36,CDK4,FOS,IL6,RCAN1
NCOR2		transcription regulator	Inhibited	-2.415	0.355	BCL2,BIRC3,CDKN1A,CEBPA,FOS,IL6,JUN,OSM,PGR,RELB,RORC,SRF
BCR (complex)		complex	Activated	2.177	0.361	B4GALT1,BCL2,BCL2A1,BCL2L11,CCNA2,CCR7,CD300A,CD7,CDC25A,CDK2,CDK4,CDK6,CFLAR,EGR1,FAS,FOS,FOSB,GBP2,HLA-DMA,HSH2D,ICOSLG/LOC102723996,IGHG1,IL12RB1,IL2RA,IL6,KCNN4,KLF4,mir-8,MIR155HG,PIM1,SELL,TNFSF9,XBP1
Mapk		group	Activated	2.546	0.369	ADA,ADAM12,APLN,ARC,BCL2,BDNF,CDKN1A,CEBPB,CFLAR,COL1A1,DBP,EGR1,ESR1,FOS,FURIN,HMOX1,HPGD,IL6,JUN,NR4A3,PER1,PPARD,S100A8,SNAI1,TH,TUBB3,VEGFA
LYN	-2.674	kinase	Inhibited	-2.159	0.377	BCL2,BCL2A1,BCL2L11,BDNF,BIRC5,C5,CCNA2,CD22,CDKN1A,CFLAR,CSF1,DAXX,EGR1,FYN,IL1A,IL6,ITPR1,SOCS1,SOCS3,SPHK1,TRAF5
Trp53cor1		other	Activated	2	0.38	CITED1,NPTX1,NTN1,WNT3A
FOXL2		transcription regulator	Activated	2.132	0.382	ATF3,BCL2A1,BMP2,CYP26B1,EN2,FAS,FOS,INHBA,LIF,MAFF,NR4A3,RGS2,SOD2,SOX9,SPRY1,TNFAIP3,ZNF165
Map3k7		kinase	Activated	2.068	0.382	BHLHE40,BMP4,EGR2,H19,HBEGF,IL15RA,IL6,ISG15,ISG20,JUN,MVK,RILPL1,RUNX1T1,S100A9,SESN1,SPHK1,WNT11
IL12B		cytokine	Activated	2.223	0.385	CEBPD,DUSP5,EOMES,ERN1,IL1A,IL6,INPP5D,RORC,S100A8,S100A9,SELPLG,SOCS1,SOCS3,STAT3,STAT4
IGFBP5	-1.78	other	Activated	2.412	0.388	BCL2,BHLHE40,COL1A1,LAMC1,SERPINE1,SFN
CaMKII		complex	Activated	2.412	0.388	BDNF,BIRC3,COL2A1,FOS,IRF1,SOX9
PDGFC		growth factor	Activated	2.407	0.388	ACTA2,COL1A2,FLT1,PDGFRB,TIMP2,VEGFA
SCX		transcription regulator		-1.777	0.388	ACAN,COL1A1,COMP,MSX1,SNAI1,SOX9
LRP5		transmembrane receptor		-1.982	0.388	ADRB2,AHR,IGF2,IRS2,LEF1,NKD2
Pka catalytic subunit		group		1.949	0.389	CGA,ESRRA,INHA,NR4A1,PDGFA,TH,VDR
TLX1		transcription regulator	Inhibited	-2.236	0.389	CDC6,CHEK1,MYB,NMI,ORC1,RAD51,SPI1
CA4		enzyme		-1.89	0.39	ANK1,CA2,CTRB2,DDIT3,HEMGN,KRT13,RHCE/RHD,SLC4A1
MEF2C		transcription regulator	Activated	2.391	0.409	ATF3,ATP2A1,BACH2,BDNF,CACNA1C,CDKN1A,CKB,CKM,COL1A1,COL1A2,COL2A1,ECM2,EGR2,FOS,FOSB,JUN,LOC102724428/SIK1,MEF2D,MYLPF,NR4A1,PDLIM3,PTPRB,SCN5A,SRPK3,THEM5,TNNI2,TNNT1,VIM
MAP3K14		kinase	Activated	2.34	0.409	ADAM8,BIRC3,BST1,CFLAR,CYP19A1,EGFR,FAS,GADD45A,ICOSLG/LOC102723996,IL1A,IL6,NFKBIE,RCAN1,REL,RELB,TNFAIP3,XBP1
miR-122-5p (miRNAs w/seed GGAGUGU)		mature microrna		1.913	0.409	BACH2,CS,EGLN3,FAM117B,FOXP1,FUBP1,HMGB1,MAPK11,NDRG3,PALM,RAB6B,RABIF,SLC35A4,SLC7A1,SLC7A11,TRIB1,VIM
TICAM1	-2.813	other	Activated	2.382	0.414	APOBEC3B,ATP6V1E1,CASP4,CCNL2,CEBPD,CFB,CFLAR,DUSP1,EGR1,ETS2,FAS,GDF15,ICOSLG/LOC102723996,IL15RA,IL1A,IL6,IRF1,ISG15,ISG20,LZTFL1,MAFF,MCM2,MEFV,MET,MKI67,OASL,PSTPIP2,RELB,RIPK2,SERPINE1,SLC7A2,SOCS1,SOCS3,TNFAIP3,ZC3HAV1
FOXA3		transcription regulator	Activated	2.209	0.425	ACADM,CYP2C18,CYP2C19,CYP2C9,KLHL13,PRDM16,TAT,TBX1,TF,TMEM26
SELP		transmembrane receptor	Activated	2.345	0.428	BCL2A1,BST1,CDKN1A,GPT,IL4R,IL6,PLAUR,SERPINB9,THBD
NFKB1		transcription regulator	Activated	2.486	0.435	ADORA1,ATP6AP2,B2M,BCL2,BCL2A1,BIRC3,BMP2,BRCA2,BTG2,CD59,CD82,CDKN1A,CFB,CIITA,COL1A1,COL1A2,COL2A1,CREB3,CSF1,CTSB,DLL4,DROSHA,DTX1,DUSP1,EGFR,EGR1,FANCD2,FAS,FOS,FOXP3,FSCN1,GFRA1,HLA-DMB,HMOX1,ICOSLG/LOC102723996,IGFBP3,IGHG1,IL2RA,IL6,IRF1,ISG15,ITPR1,MDM2,mir-219,MYB,NMI,NR4A1,PDGFA,PLAU,PLK3,RELB,SDC4,SOD2,SOX9,SPI1,STIM1,SYTL1,TNFAIP3,TNFRSF18,TNFRSF4,TNFSF15,TRAF2,VEGFA
NMDA Receptor		complex	Activated	2.213	0.438	ARC,ATF3,BDNF,FOS,HOMER1
PTHLH		other		1.923	0.46	ADAMTS7,BCL2,CDK1,CDKN1A,COL2A1,CST4,FOS,IL6,ITGA6,LEF1,PLAU,RGS2,SERPINE1,SMPD3,SOX9,TNFRSF11B,VDR,VEGFA
TFEB	3.063	transcription regulator	Activated	2.615	0.461	ARSA,CTSB,CTSF,GNS,IL6,MCOLN1,NEU1,SGSH,TYRP1,VEGFA
IRF9		transcription regulator		-1.915	0.466	CIITA,IFI27,IL1A,IRF1,IRF8,ISG15,SIRT1,SOCS1,SOCS3
PAX6		transcription regulator	Activated	3.382	0.477	ASCL1,ATOH7,C1D,CARD9,CCR10,CDC45,CDC6,CDCA2,CDCA7,CDK2,CDK6,CENPI,CENPN,CRISPLD2,CRYZ,CUX2,DOK1,DPM2,EOMES,FAAP20,FAT4,FUT9,GAA,HAUS1,HES1,IQGAP3,LRRC32,MAF,MAFA,MCM3,MCM6,MTMR2,NEDD1,NKX6-1,NTN1,PAFAH2,PALM,PLA2G15,SEMA5A,SMC2,SOCS1,SOX2,SPAG1,TBC1D9,THNSL1,TRPM3,TUBB3,TUSC2,UCHL5,VEGFA,WLS
TGFA	2.677	growth factor	Activated	2.489	0.478	BIRC3,BIRC5,CDKN1A,CEBPB,CTGF,EGFR,ESR1,FOS,GJB2,IL6,NES,NR4A2,PRNP,PTTG1,SERPINB5,SERPINE1,TGFA,TLR5,VEGFA,VIM
USP18	-1.938	peptidase	Inhibited	-2.433	0.483	IFI6,IL6,IRF1,ISG15,SOCS1,SOCS3
cyclooxygenase		group	Activated	2.213	0.49	FOS,HMOX1,IL6,LIF,RGS2
TLR1		transmembrane receptor		1.953	0.49	FCGR1A,IL15RA,IL6,TNFAIP3,VDR
GABPB1		transcription regulator	Inhibited	-2.2	0.49	AURKA,BRCA1,OXTR,RRAS,SKP2
ALB		transporter	Activated	2.181	0.491	ACTA2,CDKN1A,CDKN1C,COL1A1,DDIT3,ERN1,IGHG1,IL6,NPHS1,VEGFA,XBP1
Pro-inflammatory Cytokine		group	Activated	2.158	0.495	ADM,CTNND2,GCLC,GLUL,GSTA1,HMOX1,HP,IL6,ITGA1,LIPG,NOV,NR4A1,SDC4,SIRT1,SOCS3,SPINT1
VIM	-3.186	other	Activated	2	0.499	AXL,PLAU,RAB25,SOX2
Fcer1		complex	Activated	2.634	0.501	BCL2A1,CD83,CFLAR,CSF1,DUSP6,FOS,FYN,IL6,INHBA,ITPR1,JUN,LIF,MAP2K3,SPHK1,TNFSF9
SRC (family)		group		1.778	0.518	ATP1A1,BMP2,CD36,CDKN1C,CYP1A1,EGR1,ESRRA,FLT1,IGFBP1,IL6,KCNB1,SOX2
TAC1		other	Activated	2.918	0.527	CRHR1,CUX2,EGFR,FOS,FOSB,FOXL1,HMOX1,IL1A,IL6,LDB2,MAFB,MAPT,NKX3-2,SERPINE1,SERPINI1,TH,TNFRSF11B,TNFSF15,VTN,ZFPM1
CBL		transcription regulator	Inhibited	-2.592	0.549	BCL2,BCL2L11,CDKN1A,CFLAR,COL1A1,EGFR,EPHA4,FOS,IL17RA,IL6,LYN,NR4A1
SELPLG	5.081	other	Activated	2.121	0.55	BCL2A1,BST1,CDKN1A,FOS,IL4R,PLAUR,SERPINB9,THBD
Srebp		group	Activated	2	0.555	ACLY,CDKN1A,FOS,H19
ITGB4		transmembrane receptor		1.974	0.555	BIRC5,IL6,SPARC,VEGFA
RNASEL		enzyme	Activated	2.369	0.561	CDKN1A,CTNND1,EIF2AK2,FAT4,ISG15,MT-CO2,USP18
CX3CR1		g-protein coupled receptor		1.809	0.573	ANXA5,CD14,CD36,HMOX1,IL1A,IL6
IL1		group	Activated	4.309	1	ABCG2,ACAN,ADRB2,AHR,AKR1C1/AKR1C2,ALDH3A1,BCL2,BDNF,BHLHE40,BMP2,C2,CCR7,CD59,CDKN1A,CEBPD,CFB,COL1A1,COL2A1,CSF1,CTSB,CTSL,CYP1A1,DUSP1,EGFR,FAS,FOS,FZD5,GAST,GDNF,GLS,H19,HMGB1,HMOX1,HP,IGFBP1,IL1R1,IL2RA,IL4R,IL6,INHBA,IRF1,JUN,KIT,LIF,LRAT,LRP1,MAP2K3,MAP2K6,NGFR,NRP2,ODC1,PDGFA,PDGFRB,PPARG,RELB,RORA,RORC,S100A9,SDC4,SELL,SERPINE1,SFTPC,SHBG,SOCS3,SOD2,SOX9,SPARC,TG,TGFBR1,TGM2,THBD,TNFAIP3…
TCR		complex	Activated	4.066	1	ABCD1,ADM,ARHGEF1,BCL2,BCL2A1,BCL2L11,BIRC3,CARD8,CCR7,CDK2,CFLAR,CS,CTSB,EGR1,EGR2,ELL2,EOMES,ETV5,FAS,FBL,FLNA,FOS,FOXP3,FYN,GADD45B,GFI1,HADH,HSPA9,IFI6,IL12RB1,IL2RA,IL4R,IL6,IRF1,ISG15,ISG20,JUN,KCNK5,LBR,LDHB,LIME1,LMNB1,LPIN2,MAF,MX2,NR4A1,OASL,ODC1,PDE3B,PHB2,PIK3CD,PIM1,PMAIP1,PRDX6,PRKACB,PTK2B,RASGRP1,REL,RELB,SELL,SMAD7,SOCS1,SOCS2,SOCS3,SPHK1,SRF,STAT3,STAT4,TCF3,TNFAIP3,TNFRSF18,TNF…
IL17A		cytokine	Activated	3.668	1	ACTA2,BCL2,BCL2A1,BIRC5,CCL26,CD14,CD274,CD83,CEBPB,CEBPD,COL1A1,COTL1,CTGF,CYTH3,ENTPD1,FAS,FOS,FOSL1,GADD45A,GBP2,HBEGF,IL17RA,IL1A,IL6,ISG15,ITPR1,JUN,LIF,MAP2K3,MERTK,mir-8,MLXIPL,PGF,PLAU,PPARG,RGS16,S100A8,S100A9,SOCS3,SPSB1,STAT3,STEAP4,TGFA,THBD,TIMP2,TNFAIP3,TNFRSF11B,TNFSF12,TP63,TYMP,VEGFA,ZC3H12A
TLR3		transmembrane receptor	Activated	3.474	1	ABCA1,ARG2,ARRDC4,ATF3,CD274,CFB,CFLAR,CTH,DEFB1,DUSP1,EIF2AK2,FAS,FOS,FURIN,GADD45B,GBP2,GCH1,GDNF,HMOX1,IFI6,IL1A,IL6,IRF1,ISG15,ISG20,LIPG,LMNB1,LPIN2,MX2,NMI,NR4A1,OASL,PHLDA1,PIK3CD,PMAIP1,PTGER2,RHBDD3,S100A8,SERPINB9,SERPINE1,SOCS3,SPRY1,TICAM1,TNFRSF1B,TP63,TRIM38,USP18,ZBTB32,ZC3HAV1,ZNFX1
TLR7		transmembrane receptor	Activated	3.472	1	ATF3,BCL2,BCL2A1,CCNB1,CCR7,CD274,CD83,CDKN1A,CEBPB,DMXL2,ETS2,HIVEP2,IL10RA,IL1R1,IL4I1,IL6,INPP5D,IRF1,ISG15,ISG20,MX2,PLAU,SOCS1,SOD2,TMEM154,TNFAIP3,TRIM38,TRPM2,ZC3H12A
TLR9		transmembrane receptor	Activated	3.358	1	ABCA1,ARG2,ARRDC4,ATF3,BCL2,CCNB1,CCR7,CD274,CD300A,CD83,CDK2,CLN3,CSF1,CTH,DUSP1,EGR1,FAS,FURIN,GADD45B,GCH1,GDNF,HMOX1,IL10RA,IL1A,IL4I1,IL6,IRF1,ISG15,ISG20,LIPG,MX2,NR4A1,ORMDL2,PHLDA1,PTGER2,S100A8,SDC1,SERPINE1,SGMS2,SMPD1,SOCS1,SOCS3,SPHK1,SPRY1,ST3GAL5,TNFRSF1B,USP18,XBP1
Tlr		group	Activated	3.221	1	C5AR2,CASP4,CCR7,CD83,DUSP1,HBEGF,HLA-A,ID2,IL6,IRF1,NOTCH1,RGS14,RGS16,RGS20,SOCS1,SOCS3,SPHK1,TNFAIP3,ZC3H12A
IRF7		transcription regulator	Activated	3.202	1	C5,CASP4,CCNA1,DAXX,FCGR1A,FOXP3,FZD1,HELZ2,IFI6,IL15RA,IL4I1,IRF1,IRF8,ISG15,ISG20,MX2,NMI,OASL,PARP14,PLAC8,PLSCR1,PMAIP1,PSMB10,PSMB8,PSMB9,RIPK2,S100A8,SOCS1,TAP1,TAP2,TMPO,TNFAIP8,TRIM21,TRIM5,UBA7,USP18,ZC3HAV1
IL1A	-2.621	cytokine	Activated	3.159	1	ADORA2B,ALDH1A3,BCL2,BIRC2,BIRC3,CA2,CD274,CD83,CDKN1A,CSF1,CYP1A1,DPP4,F2RL1,FAM89B,FAS,FGFR1,FOS,GCH1,HMOX1,HSD11B2,HSPG2,IGFBP5,IL1A,IL2RA,IL6,INHBA,JAM2,JUN,KIT,LDHA,LIF,MT2A,NR2F2,P2RY6,PDCD1LG2,PDGFA,PDGFB,PLAU,PPARG,RHCG,S100A8,S100A9,SERPINE1,SOD2,SPARC,TICAM1,TNFAIP3,TNFRSF11B,ZC3H12A
IL18		cytokine	Activated	3.123	1	ATF3,BCL2,CCR7,CD83,CFLAR,CSF1,CTH,CXCL16,FAS,GADD45B,IL12RB1,IL1A,IL2RA,IL6,INPP5D,IRF1,JUN,KIT,LIF,MMP15,MSH2,NFIL3,SELL,SERPINB1,SOCS2,TF,TNFRSF11B,TNFRSF25,VEGFA
IFNAR1		transmembrane receptor	Activated	3.11	1	ATF3,AXL,B2M,CIITA,CSF1,DLL1,DUSP6,EIF2AK2,HLA-A,HMGCS1,HSH2D,IFI6,IL1A,IL6,ISG15,LAMP3,LIF,MX2,OASL,RIPOR2,SDC1,SEPT4,SERPINE1,SOCS1,SOCS3,SOD2,SQLE,TAPBPL,TGM2,TNFAIP2,TNFAIP3,USP18,VEGFB
LGALS1		other	Activated	3.088	1	ACTA2,AHR,CCNB1,CDKN1A,CXCL16,HBEGF,HLA-G,IL2RA,IL6,MAF,SERPINE1
IL3		cytokine	Activated	3.035	1	ADA,ARHGDIB,ARHGEF1,BCL2,BCL2L11,BIRC3,BMP2,BTG2,CCT5,CD14,CD83,CDKN1A,CEBPZ,CITED2,CRAT,CREM,CSF1,DDIT3,EGR1,EGR2,EIF2AK2,FAS,FGFR1,FOS,FOXD3,GADD45A,GADD45B,GART,GNAS,GPRIN1,HBEGF,HDGF,HLA-A,HNRNPA2B1,HSPA9,IL17RB,IL2RA,IL3RA,IL6,JCHAIN,JUN,KPNB1,LAMP3,LATS2,LIF,LYN,MCM5,MDM2,MID1,MLF2,NCF1,NEDD9,NIFK,NOTCH1,NOV,ODC1,OSM,PIM1,PIM2,RANBP1,SELL,SEMA7A,SH3BP1,SLC3A2,SOCS1,SOCS3,SPI1,SSBP1,STAT4,TL…
LIF	4.809	cytokine	Activated	3.034	1	ACAA2,ACTA2,BMP2,BMP7,CCNA2,CDKN1A,CEBPB,CEBPD,COCH,CYP19A1,DCAF11,E2F2,EGR1,ERAP1,FOS,FOXP3,GAL,GPCPD1,GPT,HBEGF,HES1,HEY1,HLA-G,HOXC9,IL2RA,IL6,IRF1,JAM2,JUN,KLF10,MT-CO2,MT-ND6,NMI,PGR,PIM1,PPARG,PTPN1,RET,SNAP23,SOCS1,SOCS2,SOCS3,SOD2,SOX2,STAT3,TFCP2L1,TH,TNFRSF11B,VEGFA,XBP1
Ifn		group	Activated	2.98	1	B2M,CASP8,CD83,EIF2AK2,FAS,FOS,HLA-A,IL10RA,IL15RA,IL1R1,IRF1,IRF8,ISG15,ISG20,OASL,PML,PTPRJ,S100A8,SECTM1,SERPINE1,SOCS1,SP100,TAP1,THPO,TLR5,TRIM21,TYMP
IRF8	4.901	transcription regulator	Activated	2.969	1	ATF3,ATF7,B2M,BANK1,CCR7,CD14,CD83,CDKN1A,CEBPA,CFB,CIITA,CREM,CUX2,CXCL16,EGR1,EGR2,FAS,FOS,IFI6,IL17RA,IL6,IRF8,ISG15,KLF4,LHX2,LIF,MAF,MAFB,MDM2,PML,TRIM21
MAP2K3	2.223	kinase	Activated	2.887	1	ARG2,CDKN1A,COL1A1,COL1A2,DDIT3,IL6,ISG15,MAOB,PLAU,PRDX6,RAB34,SERPINE1,SGK1,SLC5A5,VEGFA
NRIP1		transcription regulator	Activated	2.87	1	ACAA2,ACACB,CCNB2,CDC6,CDK1,CDKN1A,CYP4B1,IL6,LDHB,PDK2,PGR,PPP1R3B,SLC25A20,SUOX
STAT1		transcription regulator	Activated	2.849	1	ABCA1,ALDH1A3,ALOX15,ALPK1,APOBEC3B,AXL,B2M,BCL2L11,BIRC5,BTNL9,C1S,CASP2,CASP4,CASP8,CCR7,CD14,CD274,CDK2,CDKN1A,CEBPD,CFB,CIITA,CREM,DPP4,EGLN3,EGR1,EIF2AK2,FAS,FCGR1A,FOS,FOXO1,FOXP3,FURIN,GBP2,HAPLN3,HES1,HEY1,HLA-DRB5,HLA-E,IFI27,IFI30,IFI6,IL15RA,IL1R1,IL6,IRF1,IRF8,ISG15,JAKMIP3,JUN,KCTD12,KLF4,MAFA,MDM2,MUC1,NKX6-1,OASL,PDCD1LG2,PDGFA,PDGFRB,PIM1,PMAIP1,PPARG,PSMB10,PSMB8,PSMB9,RORC,SMAD7…
IL12 (family)		group	Activated	2.811	1	ATF3,BCL2,BCL2L11,CD274,CFLAR,CTH,ETV5,FOXP3,FURIN,IL2RA,IL6,IRF1,IRF8,LIF,NFIL3,PIM1,PIM2,RORC,SERPINB1,SOCS2,STAT4
NFKB2		transcription regulator	Activated	2.791	1	BCL2,BCL2L11,BIRC3,BMP2,CCR7,CD83,CDKN1A,CFLAR,FOS,HLA-DMB,HLA-DOA,ICOSLG/LOC102723996,MYB,SELL,SOD2,STIM1
MAVS		other	Activated	2.629	1	IL6,ISG15,ISG20,OASL,SOCS1,SOCS3,ZC3HAV1
IRF3		transcription regulator	Activated	2.615	1	ANOS1,ANXA4,APOBEC3B,ARG2,B2M,B4GALT5,BIRC2,BIRC3,CD274,CDH11,DAXX,EIF2AK2,FAS,FCGR1A,HELZ2,HLA-F,IFI27,IFI6,IL6,IRF1,ISG15,ISG20,OASL,PARP14,PLAC8,PMAIP1,PML,PNP,POLR3C,PRNP,TAP1,TFAP2C,TMPO,TNFAIP3,TNFRSF4,TNFSF15,TYRP1,USP18,VIM,ZC3HAV1
Ifn gamma		complex	Activated	2.612	1	CDKN1A,COL1A1,CXCL16,EIF2AK2,ESR1,FAS,FLT1,IGFBP5,IL17RA,IRF8,LIF,NR4A3,PMAIP1,PML,PPARG,SOCS1,SOCS3
TRAF6		enzyme	Activated	2.599	1	BIRC3,CD274,EGFR,IL6,MAP1LC3B,RELB,TNFAIP3
POMC		other	Activated	2.575	1	ACSL4,DUSP1,FOS,FOSL1,GSTM5,H19,HMOX1,HSD11B2,IGF2,IL6,JUN,NR4A1,NR4A2,NR4A3,PCSK5,SCARB1,SDC2,SOD2,TH,TIMP2,TYRP1,UCN
IFIH1		enzyme	Activated	2.571	1	EGR1,FAS,IL6,ISG15,PHLDA1,PTPRJ,RND3
Ccl2		cytokine	Activated	2.563	1	CD14,CSF1,CTSB,CTSV,IL6,KLF4,PPARG,SDC4,SOX2,TBX3
NEUROG3		transcription regulator	Activated	2.534	1	CTSV,DLL1,DLL4,ERBB3,HES6,INSM2,MAFA,NEUROD2,NHLH1,NKX6-1,PSEN1,PSEN2,XRCC1
DDX58		enzyme	Activated	2.485	1	DLL1,EIF2AK2,GEM,IFI27,IL6,IRF1,IRF8,ISG15,ISG20,KLF4,NMI,SOCS1,SOCS3
OLR1		transmembrane receptor	Activated	2.415	1	HAS3,IL6,NCF1,RARG,STRA6,TGFBR1
Fgf		group	Activated	2.4	1	FOS,IL6,JUN,ODC1,PER1,SPRY2,SPRY4
MAPKAPK2	1.153	kinase	Activated	2.392	1	CEBPD,CITED2,DDIT3,IL6,PLAU,RILPL1,SLA,TOP2A
SPI1	6.278	transcription regulator	Activated	2.386	1	CCNA2,CCR7,CD14,CDC25A,CDK1,CDK6,CDKN1A,CEBPA,CIITA,CSF1,DUSP6,EGR2,ETS2,EVI5,FES,FOS,FOXO1,GFI1,HES1,HMBS,ID2,IL2RA,ISG15,JDP2,JUN,KIT,KLF4,LBR,LEF1,MBP,MT1F,MT1X,MT2A,MYB,NCF1,NCF1C,PML,PSMB10,PSMB8,PSMB9,SP6,SPI1,VIM
TLR4		transmembrane receptor	Activated	2.353	1	ADM,APOBEC3B,ARID5A,ATF3,ATF6,ATM,BCL2,BMP2,CASP8,CCR7,CD14,CD274,CDK6,CEBPD,CFB,CFLAR,CITED2,CLN3,DAXX,DLL4,EGF,FAS,FBXO32,GBP2,GDNF,HBEGF,HELZ2,HMGB1,HMOX1,IL15RA,IL1A,IL2RA,IL6,INHBA,IRF1,IRF8,ISG15,ISG20,LHX2,LZTFL1,MARCH3,MERTK,MET,METTL1,MIF,MT-ND6,NMI,NOTCH1,NR4A1,NR4A2,NR4A3,OASL,PAK1,PGR,PLEK,PML,PPARG,RBL1,REL,RELB,RGCC,RGS14,RGS16,RILPL1,RIPK2,SCARB1,SERPINB5,SGMS2,SLA,SLC7A11,SMPD1,SO…
CD14	2.984	transmembrane receptor	Activated	2.352	1	BCL2A1,GPT,IL10RA,IL13RA1,IL1R1,IL2RA,IL6,SOCS1,SOCS3,TNFAIP3
TNFRSF1B	5.554	transmembrane receptor	Activated	2.296	1	BIRC2,CFLAR,FAS,IL2RA,IL6,JUN,MBP,NTN1,PDGFA,SELL,SERPINE1,SOCS3,SOD2,SRC,TGFA,TH,TNFAIP3,TRAF2,TYMP
NR4A2	1.674	ligand-dependent nuclear receptor	Activated	2.249	1	ADM,CCR7,CFLAR,COL1A1,CYP19A1,FOXP3,HMOX1,IL2RA,NR4A2,PLCH2,RET,SLC18A2,SLC39A8,TH,TSFM
IFN alpha/beta		group	Activated	2.244	1	ARHGEF10,AXL,BCL2L11,CCR7,CD83,CXCL16,DAXX,HLA-A,IL15RA,IL6,IRF1,IRF8,ITGA2B,SERPINB9,SOCS1,TLR5,TRIM21
IFNB1		cytokine	Activated	2.24	1	AGL,AIRE,ANXA5,AXL,BCL2,BHLHE40,CASP8,CD14,CD274,CD83,CDKN1A,CREM,CYP1A1,DAXX,DEFB1,DLL1,EIF2AK2,FOS,GBP2,GLIS2,GPC4,HLA-A,HMGB2,HMGCS1,ICOSLG/LOC102723996,IFI27,IFI6,IL1R1,IL6,IRF1,ISG15,ISG20,MCM10,MCM6,NFKBIE,NMI,NOCT,NOTCH1,NPTX1,OGN,PHLDB2,PMAIP1,PML,RAD51,REL,RIPK2,RND3,SIRPB1,SOCS1,SPRY1,SPRY2,SQLE,STAT4,THBS2,TIMP2,TNFRSF10A,TNFRSF4,TRIM21,TRIM38,UBA7,UBE2E2,USP18,VCL,VDR
TRPV4	-1.269	ion channel	Activated	2.216	1	COL2A1,FAS,FOS,IL6,SOCS3
Stat3-Stat3		complex	Activated	2.2	1	CDKN1A,JUN,SOCS3,SOD2,VEGFA
TNFSF15	3.372	cytokine	Activated	2.2	1	BIRC3,CCR7,CD83,IL2RA,IL6
TYROBP		transmembrane receptor	Activated	2.183	1	CCR7,CD83,IL6,IRF8,SH2B3,SIRPB1,TCIRG1
CTF1		cytokine	Activated	2.182	1	CEBPD,FOS,IRF1,PNPLA2,PPARG,SOCS1,SOCS3
BMPR1A		kinase	Activated	2.182	1	ACAN,BMPR1B,CDKN1A,COL2A1,NOG,SERPINE1,SOX6,SOX9,TLX2
RETN		other	Activated	2.181	1	CTGF,FOS,FURIN,HMOX1,IL6,SERPINE1,SIRT1,SOCS3,STAT3
ADIPOQ		other	Activated	2.167	1	ACACB,ACLY,BCL2,BIRC5,BMP2,CD36,CDKN1A,CEBPA,CTGF,CYP19A1,DGAT1,DUSP1,EGR1,FABP3,FOS,FOXP3,GPD1,HBEGF,HMOX1,IL4R,IL6,NCF1,PPARD,PPARG,PRDX3,PTK2B,ROCK1,SLC27A2,SOAT1,SOD2,SPI1
ICAM1		transmembrane receptor	Activated	2.166	1	ACTA2,FOS,HES1,HEY1,IL1A,IL2RA,IL6,NOTCH1,VEGFA
MIF	1.852	cytokine	Activated	2.164	1	ACTA2,CEBPB,CHST10,COL1A1,CXCL16,DGAT1,DGAT2,DUSP1,F2RL1,FOS,GFI1,GRIN2B,IL15RA,IL17RA,IL2RA,IL4R,IL6,JUN,MET,SOX6
C5	-2.514	cytokine	Activated	2.156	1	ACTA2,ATF3,ATF6,BCL2,C5,C5AR2,CA5A,CD46,CD59,CDH11,CSF1,EGR1,ERN1,FCGR1A,FLT1,GDF15,IL1A,IL6,MET,PLK3,RGS3,SERPINE1,SMAD7,TNFAIP2,TNFAIP3,VEGFA
PTF1A		transcription regulator	Activated	2.126	1	CEL,CTRB2,GBX1,GBX2,KIRREL2,MPPED2,NPHS1,SEZ6
IL13		cytokine	Activated	2.1	1	ABCA1,ACKR3,ADA,ADORA1,ADORA2B,ALOX15,AMPD2,ARG2,ARNTL2,ATF3,AVPI1,BCL2A1,BDNF,BIRC2,BTG2,CA2,CASP8,CCL26,CD14,CD36,CEBPA,CEBPB,CHCHD7,CLDN2,COL1A1,COL1A2,CSF1,CTGF,CTSB,CTSV,DMXL2,DUOX1,EGFR,EGR1,EPAS1,EVL,FADS1,FADS2,FAS,FCGR1A,FLG,GAS6,HMOX1,IARS,IL11RA,IL13RA1,IL17RB,IL1R1,IL3RA,IL6,MAF,MATK,MN1,MT1X,MTSS1,NCAPH,NHLH1,PDGFA,PHLDA1,PID1,PLAU,PLCXD1,PPARG,RAB33A,RFTN1,RIPK2,RORC,S100A8,SERPINE1…
IL12 (complex)		complex	Activated	2.061	1	AHR,CCR7,CSF1,DDB2,EOMES,FAS,FOS,FOXP3,FURIN,GADD45B,GCNT2,GPT,IL12RB1,IL2RA,IL6,IRF1,IRF8,ISG15,ISG20,ITGA6,ITGAE,JUN,KIT,MIF,mir-8,PIM1,PLAC8,PLAU,RPA2,RPA3,SELL,SELPLG,SERPINB5,SOCS1,SOCS2,SOCS3,STAT4,TNFRSF25,VEGFA,XPC
TMEM173		other	Activated	2.059	1	HAP1,IL6,ISG15,LIF,OASL,RGS16,UPP1,USP18
TLR2		transmembrane receptor	Activated	2.023	1	ATF3,BMP2,CEBPB,CEBPD,DUSP1,FOXP3,GDNF,GPT,GRIN1,HLA-DRB5,HMOX1,IL15RA,IL2RA,IL6,IRF1,ITGA2B,OXTR,SLC7A11,SOCS1,SOCS3,TRIM38,VDR,XBP1
PRKCB		kinase	Activated	2.013	1	CD83,CDKN1A,CYP8B1,EGR1,FOS,IL6,IRS2,JUN,MYLPF,RELB,SERPINE1,SOD2,TCIRG1
AIRE	4.056	transcription regulator	Activated	2	1	AKR1B10,BMP2,BMP4,FOXP3,ICA1,IGF2,MGAT1,S100A9,TG
LOX		enzyme	Activated	2	1	BCL2,FLG,PDGFRB,SNAI1,TP63
KLK5		peptidase	Activated	2	1	FLG,IL6,S100A8,S100A9
CSHL1		growth factor		2	1	ACTA2,BMP2,CTGF,CUX2,CYP2C9,FOS,IGFBP1,IRF1,MYLPF,ONECUT1,SOCS2,SOCS3
C5		other		1.987	1	C5AR2,IL6,SOCS3,STAT3
NCF1	4.092	enzyme		1.982	1	ACTA2,CD14,CDKN1A,SERPINE1,THBD
BID		other		1.982	1	CTSB,GPT,IL6,MT-CO2
IL17RA	1.875	transmembrane receptor		1.982	1	IL1A,IL6,S100A8,S100A9
NCR2		transmembrane receptor		1.982	1	NR4A1,NR4A2,NR4A3,RCAN1
JINK1/2		group		1.98	1	FAS,FOXO1,IL6,MLXIPL
PYCARD	-1.006	transcription regulator		1.98	1	ACTA2,CDKN1A,IL6,NOTCH1
NF2		other		1.98	1	CDKN1A,FOXM1,GLUL,HMOX1,PLAUR
ELANE		peptidase		1.976	1	CD14,CTSB,EGFR,F2RL1,FOS,IL6,OSM
EREG		growth factor		1.969	1	HBEGF,IL6,PGF,TGFA
LAT		other		1.964	1	CSF1,FOXP3,IL2RA,IL6
PLA2G10		enzyme		1.96	1	BMP4,CD36,DHRS3,ETS2,FAS,HOXC13,IL6,KRT13,KRT18,LEF1,LHX2,LXN,MKI67,NABP1,NUP35,PHLDA1,RGS14,RORC,SOAT1,TCF3,TDRD5,VEGFA
TEAD1		transcription regulator		1.951	1	ACTA2,CS,LATS2,TGFA,TP63
PRKCQ		kinase		1.948	1	CDKN1A,FOSL1,FOXP3,IL2RA,IL6,STAT3,TNFRSF4
TLR8		transmembrane receptor		1.942	1	CCR7,CD83,IL6,VDR
RNASE2		enzyme		1.938	1	CD300A,CD83,CSF1,IL2RA,IL6,OSM,WNT3A
ADCYAP1		other		1.927	1	AGER,AMACR,ARHGEF25,BAG2,BCL2,BDNF,BTG2,CCNA2,CCNI,CEBPB,CEBPD,CFL1,CGA,CNTNAP2,COL5A2,CRTAC1,DCDC2,EFHC1,EGR1,EGR2,EMB,EPHA2,FOS,FRMPD2,FRRS1,IL6,IRF1,KCNN4,KIF23,LRPAP1,MAP2K7,MAPK4,MAPK8IP3,MCM2,MEST,NHLH2,NPR3,PDE10A,PHEX,POR,PPP1R3B,PRDX6,RAB3IP,RGCC,SCARB1,SERPINB1,SERPINE2,SLC18A2,SNAP25,SOCS3,SPARC,TICAM1,TMPO,TTYH1,UGT1A6
IFNA1/IFNA13		cytokine		1.903	1	CD83,CYP1A1,EIF2AK2,GEM,IFI27,IFI6,IRF1,ISG15,PLSCR1,SOCS1,STAT4,UBE2D1,VEGFB
KNG1		other		1.901	1	BDKRB2,COL1A1,COL1A2,CTGF,EGFR,FOS,IL6
IL11		cytokine		1.879	1	ACAN,BCL2,BCL2A1,CEBPD,COL2A1,F8,FOS,IL6,IRF1,PPARG,SOCS3,SPHK1
IFN type 1		group		1.838	1	BCL2,EIF2AK2,IL6,IRF1,ISG15,OASL,PML,UBA7
TGFBR2		kinase		1.816	1	ACTA2,ADORA2B,ANGPTL4,BDNF,BHLHE40,BIRC5,BMP5,CCT5,CD14,CDKN1A,COL1A1,COL1A2,CTGF,FMOD,GADD45B,GAL,GJB2,HPGD,IL1A,IL6,ITGAE,JUN,KCNJ8,KRT18,LBR,MPHOSPH9,PDGFB,RFC5,SERPINE1,SLC12A4,SMAD7,SNAI1,SOCS3,SPARC,STAT3,SVEP1,TAGLN,TGFBR1,THBD,TNFRSF11B,VCL,VEGFA
HIPK2		kinase		1.798	1	ANK1,BCL2,BDNF,CDKN1A,CITED1,DIAPH3,EGR1,EPOR,ITGA1,MDM2,SLC4A1,TMEM26,VEGFA,VIM,XPO7,ZFPM1
IL23		complex		1.795	1	ACKR2,AHR,BCL2,IL2RA,IL4I1,IL6,RORA,RORC
IL33		cytokine		1.782	1	ABCA1,ABCG1,ADORA2B,CD36,EGR2,EPAS1,FLT1,IL17RB,IL6,PDGFB,REL,SCARB1,ZC3H12A
PRKCZ		kinase		1.777	1	ABCA1,BCL2,CASP2,COL1A2,HMOX1,JUN,VEGFA
CEBPE		transcription regulator		1.754	1	BCL2,CD14,CDK4,CDK6,CEBPB,CTSV,IL6,LBR,MAD1L1,MBP,NCF1,SELL
MYCN		transcription regulator		-1.779	1	ABCA1,ABCA6,ABCA7,ABCB7,ABCD1,ABCE1,ABCG2,ABCG4,APEX1,B2M,BASP1,BIRC5,CAD,CAV1,CCNH,CDH11,CDKN1A,CHPF2,CIITA,CITED2,COL1A1,COL5A2,CTGF,DUSP7,E2F2,EGFR,HLA-A,ID2,IGFBP7,INHBA,ITGA2,ITGA3,JARID2,KDM5B,LDHA,MAGT1,MDM2,MTF2,NBN,NDRG1,NGFR,ODC1,PDK1,PMAIP1,POLR2L,RFC3,SDC2,SERPINE1,SORD,SPARC,TAGLN,TGM2,TH,TIMP2,TMEM109,TMPRSS2,TNFRSF10B,TUBA1B,TUBB,VIM
SOD1		enzyme		-1.795	1	ADORA2B,ALDOC,APEX1,ATP1A1,ATP1A3,B2M,BCL2,BMP4,BUB1,CASP4,CD14,CD36,CDK4,CDK5,CGA,CKB,COL1A1,CYP8B1,DCXR,ERVW-1,ETS2,FGFR1,FOS,GCLC,GDNF,GNAS,GSTM5,HMOX1,HPCAL1,IL6,INHBA,JUN,KCNC4,MAOB,MET,NFIL3,PITPNA,PRDX6,PSMB8,PTPN21,RDX,SIRT1,SOD2,STAT4,STMN1,TNFAIP3,TNFRSF10B
SMAD6		transcription regulator		-1.81	1	DNMT3B,IL6,SERPINE1,SOX9
IL1RN		cytokine		-1.843	1	ACTA2,ATF3,CHAC1,CIITA,ERAP2,IFI27,IFI6,IGFBP5,IL1A,IL6,IRF1,ISG20,LAMP3,LIF,MX2,OASL,PMAIP1,PML,RIPK2,S100A9,SAMD9,SERPINE1,SP100,USP18,VEGFA,YLPM1
CD247		transmembrane receptor		-1.897	1	DNASE1L2,ELF5,HTATSF1,ITPR1,NASP,PPIL2,RPP30,SLC23A2,SPOP,TAF1A
IL27RA		transmembrane receptor		-1.982	1	DLL4,FAS,GPT,IL2RA,IL6,SOCS3
miR-31-5p (and other miRNAs w/seed GGCAAGA)		mature microrna		-1.991	1	DLX3,FOXP3,LATS2,PDGFB
BMI1		transcription regulator	Inhibited	-2.207	1	ATM,AURKA,CASP8,CDKN1A,HOXB9,MCM3,MET,RRM1,SERPINB5,VEZT,VIM
GAPDH		enzyme	Inhibited	-2.236	1	C2,DUSP1,GEM,HLA-C,IFI6
NR0B2		ligand-dependent nuclear receptor	Inhibited	-2.285	1	ABCA1,ACADM,ACLY,CD36,CDKN1A,CEL,CYP51A1,CYP8B1,EGR1,ESRRG,GPT,PPARG,SCARB1,SERPINE1,SLC10A1
APOE		transporter	Inhibited	-2.317	1	ABCA1,ABCG8,ACTA2,ADGRB1,AGER,ANK3,ATF3,BMP4,C5AR2,CABP1,CAMK1,CAV1,CD36,COL1A1,CSF1,CTGF,CTNND2,CTSB,CTSV,CYP8B1,EGR1,EMILIN1,ESR1,F2RL1,FCGR1A,FOS,GLUL,GRIN2B,HMMR,HMOX1,HPCAL1,HSPG2,IGFBP3,IL10RA,IL1A,IL6,INSM2,ITGA3,JUN,LIPG,LRP1,LTBP2,MADD,MAP2,MAP2K3,MAP2K7,MAPT,NCF1,PCDHGC4,PHF21A,PHLDA1,PIDD1,PLAU,PLPPR3,PMEPA1,PPARD,PPARG,PPFIBP2,RELN,RTN4R,S100A8,S100A9,SCARB1,SDC4,SERPINE1,SIRT1,SOCS3,…
SOX7		transcription regulator	Inhibited	-2.333	1	ASCL1,ASPRV1,CNFN,DLX3,GBX2,GRHL3,NTF4,OVOL1,ZIC2
SOCS1	2.346	other	Inhibited	-2.396	1	BCL2,BCL2A1,CCR7,CDK2,CDK4,CFLAR,CIITA,DUSP1,FAS,FOS,IL12RB1,IL4R,IL6,IRF1,IRS2,ISG15,ISG20,JUN,MUC1,RALGDS,SNAI1,SOCS1,SOCS3,STAT3
NOG	4.557	growth factor	Inhibited	-2.396	1	ACAN,BMP2,BMP4,BMP7,CTGF,CXXC5,FAS,LEF1,NGFR,NOG,VEGFA
COL18A1		other	Inhibited	-2.428	1	BCL2,CDKN2C,EGFR,EPHB2,F2RL1,FGFR1,FOS,IL6,JUN,LDHA,PLAU,SERPINE1,STAT3,TUBA1A,VEGFA
APC		enzyme	Inhibited	-2.508	1	APCDD1,BIRC5,CDKN1A,CS,DPP4,EPHB3,FAM126A,ID2,IGFBP5,IL6,KLF4,LGR5,mir-8,ODC1,PDK2,PPARD,PRKCA,SGK1,SNAI1,SOX9,TIGAR,TNFRSF11B,VEGFA
DIO3	3.448	enzyme	Inhibited	-2.621	1	GLS2,IER5,KCNJ11,PAQR6,PCSK4,SEMA7A,SYCE2
SOCS3	3.384	phosphatase	Inhibited	-3.178	1	ABCA1,ATF3,BCL2,CDKN1A,EGR1,FCGR1A,FOS,IL4R,IL6,IRF1,IRS2,ISG20,JUN,SOCS1,SOCS3,STAT3,TNFRSF1B

## Sheet: Supplementary Excel File 7
Upstream Regulators Differentially Regulated by Dox treatment in MCF7 cells based on LMTK3 Status (Z-Score ≥ 2 is Activation & ≤ -2 is Inhibition)
Upstream Regulator	Expr Log Ratio	Molecule Type	Predicted Activation State	Activation z-score	p-value of overlap	Target molecules in dataset	Mechanistic Network
miR-16-5p (and other miRNAs w/seed AGCAGCA)		mature microrna	Inhibited	-3.203	0.0207	ABHD10,CACNA2D1,CCND1,CLDN12,FLT3,GPAM,ITGA2,NAA15,PHLDB2,RAB30,SLC38A1,TIA1,TRMT13,UGDH
COL18A1		other	Inhibited	-2.562	0.0469	CCND1,CDKN2C,EDN1,F2RL1,HIF1A,MYC,TNFRSF1A
ADCYAP1		other	Inhibited	-2.085	1	CLCF1,EGR3,IER3,MYC,SLC1A2,TICAM1,TMSB10/TMSB4X,UGT1A6
NUPR1		transcription regulator	Inhibited	-2.535	0.000295	ABL2,C8orf58,CENPC,CHUK,CNIH2,CSTF2T,CXCR4,DNMT3B,GAB2,GABBR1,GPCPD1,HLTF,LARS2,LIF,MKKS,MYC,NAA40,PHLDA1,PMP22,PPWD1,RAB17,RANBP6,RNF122,RTN4IP1,SAT1,SHROOM3,SLC16A10,SLC25A12,TNS3,TOB1,TRIB3,WASHC5,XBP1,ZMYM3,ZNF512
HIPK2		kinase	Inhibited	-2.4	0.0374	AVIL,EPOR,GATA6,HIF1A,SPTB,TMEM26	99 (3)
EFNA1		other	Inhibited	-2.219	0.0329	CRABP2,DUSP4,EPHA3,ETV5,GATA6,NRAS
Rb		group	Inhibited	-2.219	0.00595	BIRC5,CCND1,CYP1A1,ECT2,H19,MCM3,MYC,RPA2
TFAP4		transcription regulator	Inhibited	-2.164	0.0139	CCNG2,CLDN1,GMFB,LIF,SNAI1
HIC1		transcription regulator	Inhibited	-2.125	0.000385	ACKR3,AMIGO2,CCND1,CDKN1C,CYP24A1,INHBA,LIF,NOV,TNS3
KLF2	-1.122	transcription regulator	Inhibited	-2.026	0.0116	ACKR3,CXCR4,ECM1,EDN1,HIF1A,ITGB7,MT2A,MYC,RGS3,SELL,TRAF6,UGDH	169 (7)
HLX		transcription regulator		-1.98	0.0326	CDKN1C,CLDN1,MYC,SEMA3G
ELOVL5		enzyme		-1.96	0.0188	EHHADH,ELOVL2,GPAM,TRIB3
TGM2	1.531	enzyme		-1.886	0.00195	C5AR1,CCND1,GTPBP10,HIF1A,MDN1,MT2A,MYC,OTUD6B,PHLDA1,PLEKHO2,RFLNB,SELL,SLC7A2,SP110,TIMM8A,TRMT13,TTC27,ZNF146
AIP		transcription regulator		-1.715	0.000499	AHRR,BIRC5,CYP1A1,PPARA
PPIF		enzyme		-1.567	0.0086	AMIGO2,CXCL12,CXCR4,HCAR1,HEY1,LIF,MEIS2,RGS3,TIPIN
mir-29		microrna		-1.507	0.0137	BDKRB2,CLDN1,DKK1,DNMT3B,FLT3,HBP1,PMP22
VIP		other		-1.485	0.0411	CCND1,CHUK,CLCF1,EGR3,MYC,SLC1A2,TNFRSF1A,TRAF6
MEF2D		transcription regulator		-1.387	0.00779	CCND1,FOSB,KLF2,MCM3,NR4A1,PPARA,TGFB3
HOXB13		transcription regulator		-1.342	0.00389	ADCY10P1,CCND1,EPHA4,MYC,UGT2B15
let-7a-5p (and other miRNAs w/seed GAGGUAG)		mature microrna		-1.304	0.011	BIRC5,CAPG,CCND1,FAM105A,GRPEL2,MARS2,MYC,NRAS,PRRC2A,RTCA,SLC38A1,SMOX
AMPK		complex		1.756	0.148	BIRC5,BMF,CLDN1,CXCL12,DUSP4,HIF1A,SNAI1
GATA1		transcription regulator		-1.28	0.0246	BIRC5,CCND1,CDKN2C,COPS5,CYB561D1,EPOR,FOSB,GP1BA,MCM3,MYC,NR4A2,SLC24A1,SOX6,SPTB,TGM2
FOXO1		transcription regulator		-1.218	0.0108	BIRC5,CCND1,CCNG2,CDKN1C,CDKN2C,CTSV,DEPDC1,DNAJC19,EDN1,FOSB,GPAM,IER3,KLF2,MRPL46,MYC,NOV,NUSAP1,SELL,SLC25A12,SLC25A14,SQLE,TIMM8A,TRAF6,TRIB3
ASAH1		enzyme		-1.192	0.0166	ELOVL2,NR4A1,NR4A2,SPHK2
PTTG1		transcription regulator		-1.131	0.0326	CCND1,HIF1A,MYC,SNAI1
HIF1A	1.188	transcription regulator		-1.128	0.0136	APOE,AXIN2,BIRC5,CCND1,CLDN1,CXCL12,CXCR4,EDN1,EPOR,GATA6,HIF1A,IGFBP3,KIAA1217,MYC,NOV,NR4A1,PCDH10,PPARA,RAPGEF6,SHH,SNAI1,SSBP1,STC2,TGFB3
ZEB2		transcription regulator		-1.091	0.0029	CCND1,EHMT2,ESRP1,GAB2,SELL,SNAI1
ZIC2		transcription regulator		-1.067	7.64e-06	APOE,AXIN2,CCND1,EPHA4,SHH
NF1		other		-1	0.00389	AXIN2,CBS/CBSL,CCND1,MRPL15,MYC
SH3KBP1		other		-1	0.000499	HIF1A,MYC,SNAI1,XBP1
Hdac		group		-0.986	0.00285	BIRC5,CCND1,CCNG2,CRABP2,CXCR4,CYP24A1,DNMT3B,EDN1,EGR3,HIF1A,IGFBP3,MYC,NR4A1,PBX1
KDM5B		transcription regulator		-0.878	0.00164	CCND1,CLCF1,CLDN1,ECT2,EIF5B,FBXO5,MCM3,NEDD9,PGR,PRLR,SAT1,SMOX,XBP1
miR-29b-3p (and other miRNAs w/seed AGCACCA)		mature microrna		-0.854	0.0308	DNMT3B,FBN1,GMFB,PMP22,TDG,TGFB3
RET		kinase		-0.806	0.0233	AKAP9,CALB1,CCND1,CTSV,CXCL12,CXCR4,NOV,SELL,WNT11
EHMT2	1.002	transcription regulator		-0.762	0.000131	ACTR6,BIRC5,C8orf44-SGK3/SGK3,CXCL12,MYC,PGR,PKIB,TWISTNB
mir-34		microrna		-0.709	0.0292	BIRC5,CCND1,MDM4,MYC,SLC30A3
miR-34a-5p (and other miRNAs w/seed GGCAGUG)		mature microrna		-0.683	0.0457	AXIN2,BIRC5,CCND1,MCM3,MYC
TGFB1		growth factor		-0.668	0.0482	AASS,ABCE1,APOE,ARID5B,ARL4A,BDKRB2,BIRC5,BMF,C2,C5AR1,CALCR,CCND1,CCNG2,CCNO,CDH11,CDKN1C,CDKN2C,CELSR2,CSRP2,CXCL12,CXCR4,DNMT3B,DUSP4,ECM1,EDN1,EGR3,EHMT2,ESRP1,F2RL1,FBN1,FILIP1L,FLNB,FOSB,FUBP1,GABARAP,GABBR1,GFPT2,GNA14,GNB4,GPR156,HAPLN3,HEY1,HIF1A,HLTF,IER3,IGFBP3,INHBA,ITGA2,ITGA7,ITGB7,KCNJ3,KLF15,KLF2,KRT81,LIF,MYC,NEDD9,NET1,NOV,NR4A1,NR4A2,PBX1,PLXNC1,PSPH,RASGRP1,RPA2,S100A6,SLC1A2,…
PRKN		enzyme		-0.641	0.0019	AXIN2,CCND1,FUBP1,MYC,SEPT4,XBP1
CDX1		transcription regulator		-0.625	0.0121	ALDH3A1,B3GALT5,CCND1,CLDN1,KRT23,SLC7A8
ERBB3		kinase		-0.6	0.0446	CCND1,CCNG2,CXCL12,CXCR4,FBN1,HIF1A,SNAI1
HDAC6		transcription regulator		-0.577	0.0188	BIRC5,CYP1A1,HIF1A,MYC,SLC1A2
NANOG		transcription regulator		-0.53	0.0161	BIRC5,FOSB,GATA6,LHX2,LYN,MEIS1,MTF2,S100A6,SALL4,TOB1
SOX2		transcription regulator		-0.517	6.42e-06	AXIN2,BIRC5,CCND1,CHRD,CNFN,CRABP2,CXCR4,DKK1,DUSP4,ETV5,GAB2,GATA6,H19,HEY1,INHBA,LHX2,MEIS1,MTF2,NR5A2,NUDT21,PPARA,SALL4,SMARCAD1,SNAI1,SOX6,SPRY4,TGFB3,TNFRSF19,WNT3
SNAI2		transcription regulator		-0.492	0.017	CCND1,CLDN1,CXCL12,CXCR4,DKK1,NES
THPO		cytokine		-0.46	0.0157	BIRC5,CCND1,GP1BA,MYC,NOV,VPS72
THRB		ligand-dependent nuclear receptor		-0.396	0.0463	CCND1,CXCR4,DKK1,EHHADH,FRAT1,HIF1A,IGFBP3,NKD1,NR4A1,NR5A2,NRAS,TLE2,WNT11
PLAUR		transmembrane receptor		-0.392	0.0468	C5AR1,CCND1,MYC,SNAI1	32 (2)
CREBBP		transcription regulator		-0.386	0.0112	ACOXL,ANXA6,ARID5A,BDKRB2,BIRC5,CAPG,CCND1,CXCL12,CXCR4,CYP24A1,DUSP4,EGR3,EHHADH,FOSB,ITGB7,KLF2,MCF2L,MCM3,MYC,NR4A1,NR4A2,PGR,SLC1A2,TLE2
PGF		growth factor		-0.351	0.0112	BIRC5,CXCR4,EDN1,FOSB,HIF1A	223 (10)
MAPK7		kinase		-0.346	0.0342	CCND1,EDN1,KLF2,NOV,NR4A1
PTGER2		g-protein coupled receptor		-0.308	0.0159	CXCR4,DEPDC1,ECM1,ECT2,NFKBID,NUSAP1,PGR,PTGER3,RRN3
NR4A1	1.285	ligand-dependent nuclear receptor		-0.296	0.0129	APOE,AXIN2,BIRC5,CCND1,CRABP2,CXCL12,EHHADH,ENO3,HCAR1,HIF1A,NR4A2,SAT1,TGFB3
APC		enzyme		-0.171	0.0169	AXIN2,BIRC5,CCND1,CXCL12,EDN1,HIF1A,MYC,PPARA,SNAI1,TNFRSF19
HNF4A		transcription regulator		-0.159	5.48e-08	AAR2,AASS,ABCE1,ABHD10,ALDH3A1,APOE,ARMC1,ARMT1,AXIN2,BET1,BOLA1,C1D,C2,CBS/CBSL,CCDC59,CCND1,CCNG2,CDC123,CLDN1,CLDN12,CNFN,CRABP2,CRIP1,CSTF2T,CUTC,CWF19L1,CYP1A1,DBT,DDX10,DLG4,DTWD1,ETNK2,FASTKD2,FKBPL,GATA6,GTF2E1,HBP1,HEY1,HIF1A,INHBA,INTS7,IPO8,KCNJ11,KLF15,KPTN,LARS2,LRRC40,LSG1,LYRM4,MCM3,MIS18BP1,MRPL15,MRPL3,MRPL46,MRPS18B,MT2A,MTF2,MYC,NAT10,NECAP1,NR2F2,NR5A2,NRAS,OPA1,OTUD6B,PAAF1,P…
RASSF1		other		-0.141	0.000484	AMIGO2,APOE,CCND1,CRABP2,CXCR4,DKK1,IGFBP3,LIF,MRAS,MYC,TGM2
ETV5	1.133	transcription regulator		-0.128	0.000185	CCND1,CLDN1,CXCL12,ETV5,KRT23,KRT80,SHH,TJP3
KLF4		transcription regulator		-0.121	0.0267	CCND1,CDKN1C,CNFN,CRABP2,CYP1A1,DUSP4,HEY1,HEY2,INHBA,MYC,NOV,NUDT21,PPARA,TGFB3,TNFRSF19,WNT3
Hedgehog		group		-0.116	0.01	CCND1,GATA6,KCNJ11,MYC,MYCL,SHH
mir-124		microrna		-0.09	0.00674	KCNJ11,LHX2,SLC1A2,TRAF6
WNT3A		cytokine		-0.079	2.41e-06	ALDH1A3,ARHGAP18,AXIN2,CCND1,COL11A2,CXCL12,DKK1,EDN1,ETV5,GPNMB,HEY2,LRRC17,MYC,NKD1,NR5A2,OGN,PMP22,PXYLP1,RFLNB,SHH,SLC7A2,TGFB3,TNFRSF19,TRIB3,WNT11,XBP1
Collagen type I		complex		-0.064	0.0351	APOE,BIK,CCND1,ITGA2,MYC,PGR	176 (10)
TCF4		transcription regulator		-0.041	0.0321	ANXA6,AXIN2,BIRC5,CCND1,CDKN1C,DKK1,EDN1,H1F0,IQCB1,MYC,NEIL1,SELL,XBP1
HOTAIR		other		-0.04	0.00463	ABL2,MYC,PCDH10,SNAI1	98 (4)
ABL1		kinase		0	0.0468	CCND1,IER3,MYC,TGFB3
BMP6		growth factor		0	0.0246	ARHGAP18,CDKN2C,ETV5,GNB4,INHBA,PMP22,SNAI1,XBP1
LCAT		enzyme		0	0.011	APOE,AXIN2,CCND1,MYC
LRP6		transmembrane receptor		0	0.0125	AXIN2,CCND1,DKK1,MYC,PRLR
RBPJ		transcription regulator		0	0.00623	CCND1,CXCL12,ECT2,EPHA4,FBXL19,GNAI1,HEY1,HEY2,INHBA,LIF,MYC,TGFB3
SUZ12		enzyme		0	0.00143	ABL2,ACKR3,GATA6,H19,IGFBP3,MYC,NKD1,PCDH10,PGR,SFR1,SLC7A5,SNAI1,TNS3
WNT7B		other		0	0.000116	AXIN2,CCND1,MYC,SHH	193 (10)
DCAF1		kinase		0.132	0.00674	BMF,NOV,TGM2,TOB1
NOTCH3		transcription regulator		0.14	0.0132	BIRC5,CDH11,CDKN1C,HEY1,HEY2,PBX1	96 (3)
CTNNB1		transcription regulator		0.15	0.0188	ALDH1A3,ARL4A,AXIN2,BIRC5,BMF,CCND1,CDH11,CRABP2,CRIP1,CXCL12,CYP1A1,CYP24A1,DKK1,ECM1,EDN1,ENO3,GPAM,ITGB7,LHX2,LIMD2,MYC,NES,NKD1,NR4A1,NR5A2,OGN,PIGC,PMP22,PRRC2A,SHH,SLC1A2,SNAI1,TGFB3,TGM2,TIA1,TNFRSF19,WNT11,WNT3
TGFBR1		kinase		0.16	0.0253	BIRC5,CCND1,EDN1,HEY1,RGS3,SNAI1,WNT11
EZH2		transcription regulator		0.165	0.0148	ABL2,ACKR3,ANXA6,AXIN2,CCND1,CDC27,CSTF2,DKK1,FBN1,FLT3,IGFBP3,KRT81,MYC,NKD1,OXTR,PCDH10,PGR,SHH,SNAI1,WNT3
Alpha catenin		group		0.183	0.00154	AXIN2,CDH11,CTSV,CXCL12,DKK1,EPHA3,LYN,MYC,NKD1,NOV,SNAI1,TGM2
POU5F1		transcription regulator		0.203	0.000337	BIK,BIRC5,CCND1,CNFN,CRABP2,DUSP4,FUT4,GATA6,H19,HIF1A,INHBA,KLF2,LHX2,MEIS1,MTF2,MYC,NR2F2,NUDT21,PPARA,SALL4,SNAI1,TGFB3,TNFRSF19,TNFRSF1A,WNT3
EOMES		transcription regulator		0.277	0.0351	CAP2,CXCR4,DUSP4,IGFBP3,ITGA2,PLXNA4	20 (2)
FBXW7		transcription regulator		0.277	0.0326	BIRC5,GPAM,HEY1,MYC
TP53		transcription regulator		0.288	0.00969	ADAMTSL4,AKAP9,ANXA6,APOE,AXIN2,BDKRB2,BIK,BIRC5,BMF,C2,CCND1,CCNG2,CHIC1,CHUK,CSTF1,CXCL12,CYP1A1,CYP24A1,CYP26B1,DCLRE1A,DKK1,DUSP4,EDA2R,EDN1,EGR3,FIGNL1,FUBP1,GNA14,GNAI1,H19,HIF1A,IER3,IGFBP3,INHBA,IQCB1,ITGA2,ITGB7,KAT2B,LIF,LRRC17,MCM3,MDM4,MIS18BP1,MRPL46,MTMR11,MYC,NKD1,NUSAP1,OSGIN1,PEX2,PHLDA1,PPP1CC,PSMA1,RCHY1,RFC1,RNF144B,SAT1,SEMA6A,SEPT5,SHROOM3,SLC7A5,SNAI1,SPHK2,SQLE,SRSF3,STARD…
CEBPD		transcription regulator		0.303	0.00981	BIRC5,CCND1,CDC27,CDKN1C,CXCR4,CYP1A1,HIF1A,MYC,XBP1	95 (3)
ERG		transcription regulator		0.333	0.0299	AXIN2,CDK5RAP2,COL11A2,CXCR4,DOCK10,FLNB,FOSB,GMFB,NR4A2,ORC6,RGS3,SLC24A1,WNT11
PARP1		enzyme		0.359	0.0373	CCND1,CXCL12,H19,LIF,MYC,PRIM2,SLC38A2,SNAI1
KLF5		transcription regulator		0.417	0.0489	BIRC5,CCND1,CXCR4,HIF1A,MYC
NQO1		enzyme		0.447	0.0112	BIRC5,C5AR1,CCND1,CXCL12,CXCR4
PTGS2		enzyme		0.475	0.0183	CCND1,CDKN2C,CXCL12,CXCR4,IGFBP3,MYC,NR4A2,PTGER3,SELL,SNAI1,TGM2,VPS72
CDX2		transcription regulator		0.478	0.00235	ALDH3A1,AXIN2,B3GALT5,BIRC5,CLDN1,HBP1,KRT23,MYC,NR2F2,SALL4,SLC7A8,SNAI1	168 (7)
FOXL2		transcription regulator		0.551	0.0329	CYP26B1,IER3,INHBA,LIF,NR5A2,TNFRSF1A
HSPA9		other		0.555	0.000852	CLMN,CRABP2,MYC,NEDD9,PBX1
JAG1		growth factor		0.557	0.0007	CCND1,HEY1,HEY2,MYC,NR2F2,WNT3
SP3		transcription regulator		0.559	0.0296	AHRR,BIRC5,BMF,CBS/CBSL,CCND1,CDKN2C,EIF2AK2,IGFBP3,ITGA2,KRT81,NES,NR5A2,PGR,PRLR
SYK		kinase		0.577	0.0322	ARID5A,CCND1,CXCR4,DOCK10,EDN1,KLF2,TRIB2
MYB		transcription regulator		0.611	0.0197	AXIN2,BIRC5,CCND1,CXCL12,CXCR4,IGFBP3,MYC,NRAS,SHH,SNAI1	203 (10)
PI3K (family)		group		0.674	0.0373	BIRC5,CCNG2,CXCL12,CXCR4,HIF1A,KLF2,SHH,TGM2
ERBB4		kinase	Activated	2.164	0.0992	CCND1,CXCL12,HIF1A,MYC,PGR,SLC1A1
IGF2		growth factor		0.676	5.35e-05	ALAD,ARL4A,BIRC5,CCND1,CCNG2,CTSV,CXCR4,GATA6,H19,HIF1A,IER3,IGFBP3,MYC,OGN,PHLDA1,SAT1,SLC38A2,SURF6
AHR		ligand-dependent nuclear receptor		0.692	0.00419	AHRR,ALDH3A1,CCND1,CCNG2,CDKN2C,CYP1A1,EDN1,FBN2,GPAM,HEY2,HIF1A,ITGA7,KLF2,MT2A,MYC,OPA1,SLC16A10,SLC1A1,SNAI1,SNTA1,TGFB3,TNFRSF19,UGT1A6	213 (9)
IL5		cytokine		0.695	0.0321	ANXA6,CDC123,CRIP1,CXCR4,EGR3,EPOR,GPAM,HIF1A,IER3,ITGB7,MYC,PKIB,PMP22,PRRC2A,S100A6,SLC7A5,XBP1	245 (15)
DKK1	1.618	growth factor		0.728	0.00594	AXIN2,BIRC5,CCND1,DLG4,MYC,PRLR,WNT11	213 (10)
Jnk		group		0.78	0.0248	BIRC5,BMF,CCND1,CXCL12,CXCR4,DKK1,EDN1,F2RL1,FOSB,ITGB7,MYC,NR4A1,SHH,TGM2
HGF		growth factor		0.789	0.00968	ACKR3,BIRC5,CALCR,CCND1,CCNG2,CDKN2C,CLCF1,CXCR4,DUSP4,EDN1,EPHA4,FOSB,IGFBP3,INHBA,ITGA2,MPHOSPH10,MYC,NES,NR4A1,NR4A2,NR5A2,NUMA1,PHLDA1,PIK3CB,PMP22,SLC1A2,SNAI1,TNFRSF1A,TRIB2
EGLN1		enzyme		0.804	0.00159	CXCR4,EDN1,HIF1A,INHBA,MYC,PRLR,SELL,TGFB3
NRG1		growth factor		0.804	0.0186	BET1,CCND1,CXCR4,DUSP4,EDN1,EGR3,ENO3,FOSB,HIF1A,IER3,MYC,NR4A1,PGR,SLC1A1,SNAI1
RNF31		enzyme		0.816	0.000113	C8orf44-SGK3/SGK3,CCND1,CXCR4,EGR3,NR5A2,TGFB3
E2F1		transcription regulator		0.891	0.00968	BIRC5,CBX7,CCND1,CCNO,CDKN1C,CDKN2C,CRABP2,CWC27,DUSP4,ECT2,EIF2AK2,FBXO5,GABARAP,H19,HLTF,HNRNPD,KCNJ11,MAGEF1,MCM3,MEIS1,MTBP,MYC,NUSAP1,PRIM2,RPA2,RRP1B,TRMT13,UGDH,ZNF22
RARA		ligand-dependent nuclear receptor		0.895	0.0267	AASS,BIRC5,CALB1,CCND1,CLMN,CRABP2,EGR3,FUT4,HNRNPD,MYC,NCOA5,NEDD9,PHF19,RGS3,SELL,SP110,XBP1,XK,YPEL1
FSH		complex		0.9	0.0241	AXIN2,CAP2,CDKN1C,CHUK,COPS5,CXCR4,DYRK3,FILIP1L,FOSB,GATA6,HBP1,IGFBP3,INHBA,MT2A,MYC,NR4A1,PGR,PPARA,PRLR,TOB1,TPM1,USPL1,ZBED1
S100A8		other		0.905	0.0299	BMF,CCND1,CSTF1,DYRK3,ETV5,H19,HEY2,KLF15,MCF2L,PHLDA1,SHH,UGT1A6
S100A9		other		0.905	0.045	BMF,CCND1,CSTF1,DYRK3,ETV5,H19,HEY2,KLF15,MCF2L,PHLDA1,UGT1A6
KIAA1524		other		0.928	0.00779	ENO3,GPNMB,IER3,MYC,PSG4,PXYLP1,SAT1
Akt		group		0.957	0.043	BIRC5,BMF,CCND1,CDKN1C,CXCL12,CXCR4,HIF1A,IER3,MT2A,MYC,NET1,PGR,SHH,SLC1A2,SNAI1,XBP1
MEMO1		other		0.958	0.000202	CCND1,MYC,SNAI1,STC2	155 (8)
FGF2		growth factor		0.974	0.0158	BIRC5,CALB1,CCND1,CDH11,CXCL12,CXCR4,EPOR,ETV5,FBN1,GPNMB,HIF1A,IGFBP3,INHBA,MYC,NES,NOV,NR4A1,NR4A2,SHH,SNAI1,SPRY4,UGT2B15
IFNA2		cytokine		0.975	0.0282	BIRC5,EIF2AK2,GPATCH11,HIF1A,HSH2D,LYN,MT2A,MYC,SEPT4,SP110,TGM2,TNFRSF1A,TREX1,UGT1A6,XBP1
EP300		transcription regulator		0.99	0.0185	ACOXL,ANXA6,ARID5A,AXIN2,BDKRB2,BIRC5,BMF,CAPG,CCND1,CCNG2,CRABP2,CXCR4,CYP1A1,DUSP4,EDN1,ITGB7,MCF2L,MCM3,MYC,NR4A1,PGR,PPARA,PRLR,TLE2,XBP1
LEF1		transcription regulator		1	0.0232	AXIN2,BIRC5,CCND1,CXCR4,DKK1,MYC
TRIM28		transcription regulator		1	0.0157	ALAD,KLF2,SOX6,ZNF180,ZNF420,ZNF793
Tnf (family)		group		1.066	0.0401	BIRC5,CCND1,CXCL12,CYP1A1,DKK1,EIF2AK2,HIF1A,INHBA,PTGER3,SELL
MED1		transcription regulator		1.103	0.0116	BIRC5,CCND1,CYP1A1,CYP24A1,EHHADH,IGFBP3,LIF,MYC,PRLR,SALL4,STC2,XBP1
STAT3		transcription regulator		1.114	0.00148	ALDH1A3,BIRC5,BMF,BOC,C5AR1,CCND1,COPS5,CXCL12,CXCR4,DKK1,DNMT3B,ECT2,EGR3,EIF2AK2,FLRT3,FUT4,HEY1,HIF1A,HNRNPD,KAT2B,LIF,MRAS,MYC,NES,NR4A2,PGR,PHLDA1,SALL4,SHH,SNAI1,SOX6,SP110,STC2,TNS4,XBP1
MAP2K5		kinase		1.154	0.00674	CCND1,CYP24A1,KLF2,NR4A1
PDGFB		growth factor		1.172	0.0268	ADAMTS7,KLF2,MYC,NOV,NR4A1,PHLDA1
GATA2		transcription regulator		1.977	1	CCND1,EDN1,EPHA3,ITGA2,KLF2,MYC,NOV,PBX1,PGR,TGM2,TMPRSS3,UGT1A6
GNAQ		enzyme		1.177	0.0358	CCND1,CTSV,MYC,PGR
GATA4		transcription regulator		1.755	0.268	CLDN1,CNFN,CRABP2,ECM2,EDN1,EPOR,NR5A2,TPM1
VEGFA		growth factor		1.188	0.0148	BIRC5,CCND1,CTSV,CXCL12,CXCR4,DBT,DUSP4,EDN1,ETV5,FOSB,HIF1A,ITGA2,MRPL3,MTIF2,NR2F2,NR4A1,NR4A2,TMSB10/TMSB4X
RUNX2		transcription regulator		1.258	0.00468	AXIN2,BIRC5,CCND1,FRA10AC1,HIF1A,NUDT12,PIK3CB,SHH,SNAI1,SOX6,TPM1
KMT2A		transcription regulator		1.287	0.0401	CDKN2C,GCNT4,MEIS1,MEIS2,MYC,PBX1,PGR
CSF2		cytokine		1.314	0.0061	BIRC5,C5AR1,CCND1,CDC123,CDKN2C,CLCF1,CXCR4,EDN1,EGR3,EPOR,F2RL1,FBXO5,FIGNL1,IER3,INHBA,MCM3,MYC,NET1,NR4A1,NR4A2,NUSAP1,PMP22,TGM2,TICAM1,TIFA,TNFRSF1A,UTP11,XBP1
INSR		kinase		1.363	0.0364	ALAD,ARL4A,BIRC5,C2,CCND1,CCNG2,CDKN2C,CTSV,CXCR4,EDN1,GATA6,H19,IER3,MYC,OGN,PHLDA1,PPARA,SAT1,SQLE,SURF6,TGFB3,TNFRSF1A
FGF1		growth factor		1.391	0.000221	APOE,AXIN2,CCND1,CDH11,EDN1,LRRC17,MYC,NR4A2,PXYLP1,RFLNB,SLC7A2,TGFB3,TGM2,UGT2B15
Creb		group		1.405	0.0188	AASS,ABL2,CCND1,CLMN,DUSP4,EGR3,EPHA3,ETV5,FLNB,GABBR1,GNB4,IER3,INTS7,KPTN,MCM3,NEDD9,NR4A1,TIA1,WNT3
NFATC1		transcription regulator		1.503	0.0162	CALCR,CCND1,CYP1A1,EDN1,EGR3,MYC,PRLR,SELL
Pdgf (complex)		complex		1.503	0.000998	CCND1,EDN1,FOSB,HEY1,HEY2,HIF1A,INHBA,MYC,NOV,NR4A2,TGFB3
SHH	1.132	peptidase		1.518	0.000768	ALAD,CCND1,CCNG2,EMX1,HEY1,HEY2,MCM3,MYBBP1A,MYC,NES,NR2F2,NR4A1,PMP22,RPA2,SHH,TGFB3
FGFR2		kinase		1.564	0.0217	CCND1,CDH11,DKK1,FAM198B,FLRT3,GATA6,MRAS,MYC,NR5A2,SNAI1	54 (4)
PGR	1.182	ligand-dependent nuclear receptor		1.605	0.00167	ALDH1A3,CCND1,CDKN1C,DSCAM,EDN1,EIF5B,F2RL1,H19,HIF1A,IER3,MPHOSPH10,MYC,NEDD9,NET1,NT5C2,PGR,PRLR,S100A6,SLC35A3,SLC7A5,TGFB3
EGF		growth factor		1.629	0.0359	BET1,BIRC5,CCND1,CDH11,CXCR4,CYP1A1,DUSP4,EDN1,EGR3,FOSB,GAB2,HIF1A,IER3,IGFBP3,INHBA,ITGA2,MYC,NES,NR4A1,NR4A2,PGR,SLC1A2,SNAI1,SPRY4,TGFB3,TGM2,TJP3
TP63		transcription regulator		1.638	0.0157	ALDH1A3,CCND1,CDKN1C,CXCR4,DKK1,FBN1,FUBP1,HBP1,IER3,IGFBP3,INHBA,ITGA2,ITGA7,LYN,MYC,PNPT1,PPARA,SNAI1,TGFB3,TIPIN,TNFRSF1A,TNS4,TPM1
CXCR4	-1.958	g-protein coupled receptor		1.65	0.00127	ACKR3,CCND1,CDH11,CXCL12,CXCR4,MYC,PGR,SHH
CSF1		cytokine		1.794	0.0474	APOE,BIRC5,CALCR,CCND1,EGR3,F2RL1,MYC,PGR,SLC7A5,TNFRSF1A,TRAF6,XBP1
EDN1	2.092	cytokine		1.873	0.0152	ANXA6,CCND1,CXCR4,EDN1,FOSB,HEY1,HIF1A,INHBA,ITGA2,MYC,PPARA,SELL,SLC1A2,TGM2	211 (12)
MMP3		peptidase		1.897	0.00556	CDC40,CSTF2,CSTF2T,GEMIN6,MBNL3,MTPAP,NUDT21,PNPT1,RBM27,SRSF3
ARNT		transcription regulator		1.934	0.0327	ALDH3A1,CLDN1,CXCR4,CYP1A1,EDN1,HIF1A,SELL,SHH,UGT1A6
TREM1		transmembrane receptor		1.941	0.0332	ABL2,ACKR3,CXCR4,DUSP4,EDN1,EGR3,INHBA,LIF,NR4A2,OSGIN1,PHLDA1,STARD4,TIFA
Vegf		group	Activated	2.026	6.02e-05	ACKR3,ARHGAP18,AXIN2,BIRC5,CALB1,CDKN2C,CLCF1,CLDN1,CXCL12,CXCR4,DUSP4,EDN1,EGR3,EPHA4,ETV5,FAM198B,FOSB,HIF1A,IGFBP3,INHBA,ITGA2,LYN,MPHOSPH10,MYC,NR2F2,NR4A1,NR4A2,NR5A2,OXTR,PCDH10,PHLDA1,PIK3CB,PMP22,SLC7A2,ST8SIA4,TMC7,TRIB2	199 (12)
BRD4		kinase	Activated	2.082	0.0123	CCND1,CXCR4,DCPS,FBN1,MYC,RRS1,SLC7A2,STC2,TTC27,XBP1
ESR2		ligand-dependent nuclear receptor	Activated	2.084	2.57e-05	APOE,ARID5B,ARL4A,BIRC5,CBS/CBSL,CCND1,CDKN1C,CLDN1,CXCL12,CYP26B1,DKK1,EDN1,EGR3,EHMT2,EPHA3,F2RL1,IGFBP3,ITGA2,KCNJ3,LINC01016,MYC,MYCL,NEDD9,NOV,PGR,PIBF1,PKIB,RAPGEF6,ST8SIA4,SYTL4,TGM2,TNS3,TPM1,TRIM23
PDGF BB		complex	Activated	2.143	7.19e-05	ACKR3,BDKRB2,CCND1,CCNO,CSRP2,EDN1,EGR3,ELOVL2,FOSB,GFPT2,H19,IER3,INHBA,LIF,MYC,NR4A1,NR4A2,PHLDA1,SAT1,SHH,SLC1A1,SNAI1,TGFB3,TGM2,TOB1,TRIB3,UGDH
GATA3		transcription regulator	Activated	2.144	0.00594	ACBD4,ACTR6,BIK,BMF,CCND1,CDKN2C,CNFN,CRABP2,CXCR4,MYC,NR5A2,PPARA,TWISTNB,WNT11,XBP1,ZBTB7B
RAF1		kinase	Activated	2.17	0.0132	CCND1,CLDN1,CSTF1,DUSP4,EGR3,HIF1A,IER3,IGFBP3,ITGA2,LIF,MCF2L,MYC,PHLDA1,SQLE,TGM2
Cg		complex	Activated	2.345	0.000931	CTSV,CXCR4,EPHA3,F2RL1,FAM198B,GATA6,GTF2E1,HIF1A,IER3,IGFBP3,INHBA,KCNJ3,KNOP1,LIF,MYCL,NR4A1,NR5A2,OXTR,PGR,PHLDA1,PKIA,PPARA,PRLR,S100A6,ST8SIA4,TIPIN
estrogen receptor		group	Activated	2.419	2.98e-05	CALB1,CAPG,CCND1,CDH11,CXCL12,CXCR4,CYP1A1,EDN1,LYN,MYC,NEDD9,OXTR,PCDH10,PGR,PRLR,SAT1,SELL,SHH,SNAI1,TGFB3,TJP3,WNT3,XBP1
INS		other	Activated	2.453	0.0183	CBS/CBSL,CCND1,CRABP2,EDN1,FOSB,HIF1A,IGFBP3,NR4A1,SNAI1,TRIB3,XBP1
ERBB2		kinase	Activated	2.54	0.000592	ALAD,BIRC5,CCND1,CDC27,CDC40,CDH11,CDKN2C,CHUK,CRIP1,CXCL12,DDX10,EDN1,EHHADH,ETV5,GNAI1,GPAM,H19,HEY1,HIF1A,IGFBP3,ITGA2,KRT81,MAST1,MCM3,MYC,NEDD9,NET1,ORC6,PBX1,POLG2,POLR1B,POLR3A,POLR3B,PPAT,PRIM2,RPA2,S100A6,SHROOM3,SNAI1,SPDEF,SQLE,SRP19,TNS4,TPM1,UGT1A6,XBP1
ESR1		ligand-dependent nuclear receptor	Activated	2.618	3.87e-07	AASS,ACKR3,ACVR1B,AP1S3,APOE,ARHGAP18,AXIN2,BIRC5,CALB1,CAP2,CCND1,CCNG2,CDC27,CDK5RAP2,CDKN1C,CELSR2,CLDN1,CLEC3A,COG2,CRABP2,CXCL12,CYP1A1,CYP26B1,DUSP4,EDN1,EHMT2,EPOR,F2RL1,FGD5,FOSB,GPAM,H19,HIF1A,HNRNPD,IER3,IGFBP3,KLHL13,KLHL9,MCF2L,MDM4,MYC,NEDD9,NOV,NUPL2,OPA1,OXTR,PGR,PHF19,PIBF1,PKIB,POLR3A,PRLR,PTGER3,PWP1,RAPGEF6,RBM25,RERG,RGS11,RGS3,SEC23IP,SELL,SLC35B4,SLC38A2,SLC7A2,SLC7A5,SLC7A8…
CTR9		other	Activated	2.646	1.35e-05	CXCL12,CYP1A1,EGR3,ELOVL2,MYC,PGR,RASGRP1
TNF		cytokine	Activated	2.917	0.0058	AATK,ACKR3,ADAMTS7,ALAD,ALDH1A3,ALDH3A1,APOE,ARHGAP18,ARID5B,AXIN2,BDKRB2,BIK,BIRC5,C5AR1,CCND1,CDH11,CDKN2C,CLCF1,CXCL12,CXCR4,CYP1A1,CYP26B1,DBT,DKK1,DUSP4,EDN1,EGR3,EIF2AK2,ETV5,F2RL1,FAM198B,FOSB,FUT4,GFPT2,GNAI1,GNB4,GP1BA,GPAM,H19,HIF1A,IER3,IGFBP3,INHBA,ITGA2,ITGB7,KLF2,KRT23,LIF,LYN,MCM3,MT2A,MYC,NEDD9,NET1,NOV,NR4A1,NR4A2,NR5A2,OGN,PAFAH2,PCDH10,PHLDA1,PIK3CB,PPARA,PRLR,RAPGEFL1,RGS3,SAT…
Mek		group	Activated	3.298	0.000806	ABCE1,APOE,BMF,CCND1,DUSP4,EGR3,ETV5,HIF1A,IER3,MOB4,MYC,NES,NR4A1,PHLDA1,PLCD1,PPAT,SEMA6A,SPRY4
ADCY2		enzyme			0.037	CCND1
ADRA1A		g-protein coupled receptor			0.00231	CSRP2,CTSV,CYP1A1,LIF,NR4A1,NR4A2,PRIM2
ADRA1B		g-protein coupled receptor			0.00744	CCND1,CSRP2,CTSV,LIF,NR4A1,NR4A2
ADRA1D		g-protein coupled receptor			0.00744	CSRP2,CTSV,LIF,NR4A1,NR4A2,PRIM2
ADRA2B		g-protein coupled receptor			0.00781	CCND1,SHH
AFF4		transcription regulator			0.0414	MYC,STC2
AHNAK		other			0.004	CCND1,MYC
Ahr-Arnt		complex			0.033	AHRR,CYP1A1
Ahr-aryl hydrocarbon-RelA		complex			0.037	MYC
AHRR	-2.851	other			0.037	CYP1A1
AKAP12		transporter			0.0254	CCND1,HIF1A
AKIRIN2		other			0.0254	CCND1,MYC	118 (5)
ALOX5		enzyme			0.0265	CALCR,CCND1,MYC,PPARA
ALYREF		transcription regulator			0.037	APOE
APBB1		transcription regulator			0.0136	CCND1,MYC,TPM1
APOC1		transporter			0.037	APOE
Insulin		group	Activated	2.949	0.0635	APOE,BIRC5,CCND1,CCNG2,CRABP2,CYP1A1,DUSP4,EDN1,FOSB,HIF1A,IGFBP3,KCNJ3,MYC,NR4A1,NR4A2,PPARA,SLC38A2,SQLE,SRSF3,XBP1
ATAD2		enzyme			0.004	CCND1,MYC
B3GALT1		enzyme			0.037	B3GALT5
Bcl9-Cbp/p300-Ctnnb1-Lef/Tcf		complex			0.00359	AXIN2,CCND1,MYC
BMP1		peptidase			0.004	IGFBP3,OGN
BRD2		kinase			0.0397	MYC,PKIB,RAB24,RAB3GAP2,S100A6
Cabin1-HDAC1/2-MEF2D-MITR-Sin3		complex			0.037	NR4A1
CACNG8		ion channel			0.037	CNIH2
CALCOCO1		transcription regulator			0.037	CCND1
CAVIN1		transcription regulator			0.037	MYC
CBX1		transcription regulator			0.033	BIRC5,ITGA7
CBX3		transcription regulator			0.0165	BIRC5,ITGA7,MYC
CCDC80		other			0.033	AXIN2,CCND1
CD164		other			0.037	CXCR4
CD3-TCR		complex			0.037	TOB1
CDC25B		phosphatase			0.00781	CCND1,MYC
CDC45		other			0.037	MYC
CDK20		kinase			0.037	CCND1
CDK8		kinase			0.0233	CXCR4,MYC,STC2
CITED4		transcription regulator			0.037	HIF1A
CLDN2		other			0.0127	CCND1,ITGA2
CNGA2		ion channel			0.037	CYP26B1
Cofilin		group			0.037	MYC
Collagen type III		complex			0.0254	GP1BA,ITGA2
CRABP1		transporter			0.037	CRABP2
CSL-HIF1A-MAML1-NICD		complex			0.037	SNAI1
CSNK2B		kinase			0.00246	CCND1,MYC,SNAI1
Ctbp		group			0.0272	ACKR3,DKK1,HEY1
Ctnna		group			0.0127	AXIN2,CXCR4
CTNNBIP1		other			0.00246	AXIN2,CCND1,NEDD9
CTNNβ-LEF1		complex			0.00137	CCND1,MYC
DACT3		other			0.000197	AXIN2,CCND1,MYC
DAPK3		kinase			0.00137	BIRC5,CCND1
DCLK1		kinase			0.0414	MYC,SNAI1	10 (3)
DDX17		enzyme			0.00667	CCND1,MYC,NET1
DDX5		enzyme			0.036	CCND1,MYC,NET1
DIXDC1		other			0.037	SNAI1
DNAJA4		other			0.037	APOE
DYRK1A		kinase			0.0461	CCND1,DLG4,MCM3
EED		transcription regulator			0.043	GATA6,MYC,NKD1,SHH
EIF2S1		translation regulator			0.0315	CCND1,EIF2AK2,PHLDA1
ELF5		transcription regulator			0.0461	CRISP3,MEIS2,PGR
ETV3		transcription regulator			0.0186	MYC,PRIM2
EVA1C		other			0.037	EPOR
FAF1		other			0.0127	AXIN2,DKK1
FALEC		other			0.037	ECM1
FAM129B		transcription regulator			0.004	CCND1,MYC
FANCC		other			0.0422	AXIN2,CXCL12,DKK1,GSAP,IGFBP3,NKD1	124 (6)
FBXL7		enzyme			0.037	BIRC5	173 (8)
FBXO31		enzyme			0.037	CCND1
FCGR3A/FCGR3B		transmembrane receptor			0.033	F2RL1,SELL
Fgfr		group			0.0233	BIRC5,HEY1,HEY2
FKBP8		other			0.0186	HIF1A,SHH
FOSB	-2.097	transcription regulator			0.0393	CCND1,FOSB,INHBA,MT2A
GABA receptor		complex			0.0127	NR4A1,NR4A2
GC		transporter			0.004	CALB1,CYP24A1
GDF5		growth factor			0.0186	DKK1,WNT3
GFAP		other			0.0109	ITGA2,ITGA7,SLC1A2
Ggt		group			0.037	SLC7A5
GLIPR1		other			0.037	MYC
Gm21596/Hmgb1		transcription regulator			0.0315	CXCL12,CXCR4,HIF1A
GNA11		enzyme			0.00158	CTSV,EGR3,PGR
GNB2		enzyme			0.0468	FOSB,IER3,NR4A1,NR4A2
GP9		other			0.037	GP1BA
GPC3		other			0.00137	CCND1,MYC
GPER1		g-protein coupled receptor			0.036	CCND1,MYC,SLC1A1
GREM1		other			0.00865	AXIN2,SHH,WNT11
GRM1		g-protein coupled receptor			0.0414	BIRC5,HIF1A
GTPBP4		enzyme			0.037	CCND1
HBP1	-1.039	transcription regulator			0.033	CCND1,H1F0
HDAC7		transcription regulator			0.0272	CCND1,EDN1,SLC1A2
HIST1H1C		other			0.0186	AXIN2,MYC
HIST1H1D		other			5.05e-05	AXIN2,H19,MYC
Hist1h1e		other			0.0127	AXIN2,MYC
HIST1H4C		other			0.0254	FOSB,PGR
Histone h3		group			0.0108	ACKR3,AP1S3,BIRC5,CCND1,CDKN2C,DKK1,ENO3,GATA6,GCNT4,IGFBP3,KLF2,MCM3,MEIS1,MEIS2,NKD1,OPA1,OSGIN1,PCDHA12,PGR,PRLR,SHH,SNAI1,TSHZ3,XBP1,ZNF420,ZNF793
HLA-B		transmembrane receptor			0.0127	EDN1,XBP1
HMGA2		enzyme			0.0409	CXCR4,KLF15,SNAI1
HNRNPA2B1		other			0.00272	CLDN1,CRIP1,ELOVL2,H19,MEIS2,MYC,PBX1,PKIB,SLC1A1,SLC1A2,SNAI1,ST8SIA4,TNS3
HOXA13		transcription regulator			0.0315	EPHA4,SHROOM3,SLC1A2
HOXA5		transcription regulator			0.00562	PGR,SAT1,SHH,TGFB3	169 (7)
HOXD12		transcription regulator			0.037	SHH
HSP90AB1		enzyme			0.0461	HIF1A,KCNJ11,MYC
HTATIP2		transcription regulator			0.036	CCND1,MYC,SNAI1
HUNK		kinase			0.037	MYC
HUWE1		transcription regulator			0.0414	CDKN2C,MYC
NCOA1		transcription regulator		1.953	0.188	CCND1,CYP1A1,INSM2,MYC,PGR,PRLR
ING4		transcription regulator			0.0414	MYC,NFKBID
Integrin alpha 5 beta 1		complex			0.037	CCND1
IQGAP1		other			0.00359	CCND1,CXCR4,PGR
IRF2BP1		transcription regulator			0.037	FASTKD2
ITGA6		transmembrane receptor			0.0272	BIRC5,ITGA2,ITGA7
ITGB1BP1		transporter			0.0254	HEY1,HEY2
JAM2		other			0.037	CXCL12
KCNAB1		ion channel			0.037	KCND3	152 (7)
Kcnip2		other			0.037	KCND3
KCNJ12		ion channel			0.037	CCND1
KCNJ9		ion channel			0.037	KCNJ3
KDM4C		enzyme			0.0294	MCM3,MIS18BP1,MYC,WNT3
KDM6A		enzyme			0.033	DKK1,ENO3
KREMEN1		other			0.037	AXIN2
KREMEN2		other			0.037	AXIN2
L1RE1		other			0.0254	MYC,POT1
LMNA		other			0.0199	CCNG2,CSTF2,DNAJC19,DUSP4,EDN1,FGD5,FUT4,GATA6,NES,PPARA,PPCDC,RHPN2,SEMA3G,SLC38A2,TTC27,ZSCAN26
LMNB1		other			0.0397	CRIP1,CXCL12,FBN1,FLT3,SQLE
LTBP4		growth factor			0.033	MYC,TGFB3
MAML1		transcription regulator			0.0165	CCND1,HEY1,HEY2
MAP1B		other			0.037	MAP1A
MAP3K20		kinase			0.037	SOX6
MAP4		other			0.037	HIF1A
MARK1		kinase			0.037	SNAI1
MARK4		kinase			0.037	SNAI1	172 (9)
MATK		kinase			0.004	CXCR4,LYN
MC1R		g-protein coupled receptor			0.0414	NR4A1,NR4A2	121 (5)
MCF2		other			0.0127	CCND1,ITGA2
MED15		transcription regulator			0.037	CCND1	152 (7)
MEF2A		transcription regulator			0.00453	EDN1,ENO3,KLF2,NR4A1,TGFB3
MEF2D-NFAT2-p300		complex			0.037	NR4A1
MESP1		transcription regulator			0.00137	MEIS2,SNAI1
MGAT3		enzyme			0.0414	ITGA2,SNAI1	172 (9)
MGAT5		enzyme			0.0272	AXIN2,MYC,SNAI1
mGLUR Group I		group			0.0186	DLG4,PIK3CB
MIB1		enzyme			0.0254	HEY1,HEY2
miR-181a-1-3p (and other miRNAs w/seed CCAUCGA)		mature microrna			0.037	BIRC5
miR-1827 (and other miRNAs w/seed GAGGCAG)		mature microrna			0.037	MYCL
miR-19b-3p (and other miRNAs w/seed GUGCAAA)		mature microrna			0.0109	BIRC5,CCND1,NR4A2
miR-204-5p (and other miRNAs w/seed UCCCUUU)		mature microrna			0.0461	CDH11,FBN2,SPDEF
miR-293-3p (miRNAs w/seed GUGCCGC)		mature microrna			0.037	DKK1
miR-302b-5p (and other miRNAs w/seed CUUUAAC)		mature microrna			0.037	BIRC5
miR-381-3p (and other miRNAs w/seed AUACAAG)		mature microrna			0.037	BIRC5
mir-463		microrna			0.037	BIRC5
miR-467a-5p (and other miRNAs w/seed AAGUGCC)		mature microrna			0.037	DKK1
mir-471		microrna			0.037	BIRC5	101 (3)
miR-499-5p (and other miRNAs w/seed UAAGACU)		mature microrna			0.037	SOX6
mir-622		microrna			0.037	HIF1A
mir-634		microrna			0.0254	BIRC5,OPA1
Mir218		microrna			0.0414	CXCR4,TOB1
MIRLET7		group			0.0414	ACVR1B,MYC
MLLT3		other			0.0254	EDN1,MYC
MPL		transmembrane receptor			0.0414	GP1BA,MYC	99 (4)
MSX2		transcription regulator			0.0393	CCND1,DKK1,EPHA4,TGFB3
MT-ND2		enzyme			0.037	HIF1A
MTA1		transcription regulator			0.000185	ACKR3,CCND1,CDKN1C,EHMT2,MYC,PGR,SLC16A10,SNAI1
MTA3		enzyme			0.00162	ACTR6,MYC,SNAI1,TWISTNB,XBP1
NAPB		transporter			0.037	CYP1A1
NCK		group			0.037	CCND1	135 (7)
NFYB		transcription regulator			0.043	ACTR6,BET1,CBS/CBSL,CCNO,CTC1,FAM19A2,GPAM,ICK,INTS7,SALL4,SNAI1,ST8SIA4,TPM1,ZMYM3,ZNF345,ZNF484
NOP58		enzyme			0.004	CCND1,PGR
NPSR1		g-protein coupled receptor			0.00781	MYC,NR4A1
PTPN6		phosphatase	Inhibited	-2	0.0551	CCND1,GP1BA,LYN,MYC
NQO2		enzyme			0.00499	CCND1,CXCL12,CXCR4
NSD3		enzyme			0.004	CCND1,DCPS
NSMCE3		other			0.037	MYC
NXF3		transporter			0.037	TGFB3
ONECUT1		transcription regulator			0.00435	AASS,ABL2,ALDH3A1,ARMT1,C2,GTF2E1,HBP1,INSM2,LSG1,MEIS1,OTUD6B,PCDHA12,PSMA1,SEMA6A,SPAST,TTI2,UGT2B15,USPL1,WDR5B,ZCCHC9
PARD6A		other			0.037	ECT2	194 (10)
PARP		group			0.0254	APOE,SNAI1
PAX3		transcription regulator			0.0332	CSTF2,CXCR4,F2RL1,FILIP1L,FLT3,FUBP1,LRRC17,NEDD9,PKIA,PTGER3,RBM25,SRSF3,TIA1
PAXIP1		other			0.0186	DKK1,ENO3	100 (4)
PCBP1		translation regulator			0.0254	HNRNPD,MYC
PCDH11Y		other			0.0409	AXIN2,CCND1,MYC	115 (5)
Pde		group			0.0414	NR4A1,NR4A2
Pde4d		enzyme			0.0254	CTSV,PGR
Pdgf Ab		complex			0.0272	BIRC5,CCND1,HIF1A
PDPK1		kinase			0.00453	CCND1,KLF2,MYC,SELL,SNAI1
PECAM1		other			0.0233	BIRC5,CCND1,SELL
PELP1		other			0.0369	CCND1,KAT2B,MRAS,MYC,PRMT6
PI4K2A		kinase			0.037	HIF1A
PIWIL2		enzyme			0.033	CCND1,MAP1A
PKNOX1		transcription regulator			0.0315	MYBBP1A,PBX1,PBX2
PLAC1		other			0.037	CCND1
PLC		group			0.0233	EGR3,MYC,NR4A1
PLSCR1		enzyme			0.0186	CCND1,MYC
PMF1/PMF1-BGLAP		transcription regulator			0.037	SAT1
PMP22	1.912	other			0.033	APOE,PMP22
PMS2		enzyme			0.037	CCND1
PPM1L		phosphatase			0.037	XBP1
PPP1R15A		other			0.036	CCND1,DLG4,XBP1
PPP2R3A		phosphatase			0.037	MYC
PRAG1		kinase			0.004	HEY1,HEY2
RUNX1		transcription regulator		1.912	0.238	ADAMTSL4,GPAM,HEY2,IGFBP3,ITGA2,KLF2,KRT80,NR2F2,SOX6
PRDM2		transcription regulator			0.037	MYC	67 (3)
PRKCG		kinase			0.033	CCND1,OXTR
Prl7d1		cytokine			0.037	PRLR
PROKR1		g-protein coupled receptor			0.033	MYC,SNAI1
PRPF31		other			0.037	MDM4
PRPF8		other			0.037	MDM4
PTGES3		enzyme			0.00359	HIF1A,MYC,PMP22
PTGFR		g-protein coupled receptor			0.0136	NR4A1,OXTR,PRLR
PTOV1		other			0.037	CCND1
PTPRU		phosphatase			0.037	CCND1
RAC3		enzyme			0.00137	CCND1,SNAI1
RAD21		transcription regulator			0.00603	CCNG2,CXCL12,MYC,PCDHA12,PCDHGA9
RAE1		other			0.0315	KLHL9,MARS2,ZNF552
Raf		group			0.00293	CCND1,DUSP4,EDN1,ETV5,IER3,MYC,SEMA6A,SPRY4
RASSF8		other			0.0254	NEDD9,TGFB3
RB1CC1		other			0.00499	ALDH1A3,CCND1,MYC
RBCK1		transcription regulator			0.0254	CCND1,MYC
RBM14		transcription regulator			0.000478	CCND1,MYC,SOX6
RBMS1		other			0.037	MYC
Rbpjl2		other			0.004	HEY1,HEY2
Retinoic acid-RAR-RXR		complex			0.033	CRABP2,IGFBP3
RFX1		transcription regulator			0.00562	BTN2A2,MAP1A,MYC,SLC1A1
RGS19		other			0.00246	AXIN2,DKK1,MYC
RGS3	1.161	other			0.004	MYC,SNAI1	36 (2)
RNA polymerase II		complex			0.0216	ARID5A,CAP2,CDH11,CXCR4,CYP1A1,CYP24A1,DKK1,IGDCC3,IGFBP3,MCM3,MEIS1,MYC,NR5A2,OSGIN1,PBX1,PRLR,WDR36
RNMT		enzyme			0.037	CCND1	119 (5)
RPL21		other			0.037	MYC	157 (8)
RPLP0		other			0.037	CCND1
STAT6		transcription regulator	Activated	3.13	0.52	ADAM11,APOE,CRIP1,GNA14,ITGB7,LIF,NEDD9,PKIB,PPARA,SPDEF,XBP1
RPRD1B		other			0.00137	CCND1,MYC
RPS20		other			0.037	MYC
RSPO3		kinase			0.0414	AXIN2,SHH
RUVBL2		transcription regulator			2.63e-05	AXIN2,CCND1,CDKN2C,MCM3,PGR
SAV1		other			0.033	BIRC5,CCND1
SEPT9		enzyme			0.00781	CCND1,HIF1A
SETD7		enzyme			0.0254	CCND1,MYC
SFRP4		transmembrane receptor			0.000499	AXIN2,BIRC5,CCND1,MYC
Sin3b		transcription regulator			0.037	MYC
SLC17A6		transporter			0.037	NR4A1
SLC17A7		transporter			0.037	SLC1A2
SLC1A5		transporter			0.037	SLC38A1
SLC30A9		transporter			0.037	CYP1A1
SLC9A3R2		transporter			0.00781	CCND1,MYC
Smad2/3-Smad4		complex			0.0233	IGFBP3,MYC,SNAI1
SMC3		other			0.0165	CCNG2,CXCL12,MYC
SMO		g-protein coupled receptor			0.0238	CCND1,LHX2,LIMD2,MYC,NKD1,OGN,TGFB3
SNRK		kinase			0.00781	CCND1,MYC
SOS2		other			0.037	SELL
SOX17		transcription regulator			0.033	AXIN2,CCND1	235 (12)
STAMBP		enzyme			0.00137	CXCR4,MYC
Stat5 dimer		complex			0.0186	CCND1,IGFBP3
STMN1		other			0.0414	BIRC5,TUBA1B
STX2		transporter			0.0186	CCND1,MYC	177 (12)
TCF/LEF		group			0.00499	BIRC5,CCND1,MYC
TCF4-CTNNβ		complex			0.037	MYC
TDG	1.142	enzyme			0.0127	CRABP2,MYC
TENM1		transmembrane receptor			0.0414	GPNMB,SEMA6A
TFAP2D		transcription regulator			0.037	MT2A
TFR2		transporter			0.033	EPOR,ERFE
TGFBR		group			0.0186	CDH11,SNAI1
TLL1		peptidase			0.037	IGFBP3
TOB2		other			0.037	CCND1
TOX		other			0.0127	CDKN1C,ZBTB7B
TRERNA1		other			0.037	SNAI1	175 (9)
TRIM71		enzyme			0.0127	EPHA4,MYC
VHL		transcription regulator	Inhibited	-2.219	0.0504	CCND1,CDKN1C,COPS5,CXCL12,CXCR4,FILIP1L,HIF1A,IER3,NEDD9
U2AF1/U2AF1L5		other			0.037	CDC27
UBL5		other			0.037	MDM4
URGCP		other			0.037	CCND1	127 (5)
USP36		peptidase			0.037	MYC	152 (7)
USP39		peptidase			0.037	MDM4
WISP1		other			0.0254	AXIN2,CCND1
YBX3		transcription regulator			0.0414	CCND1,MYC
YY2	1.833	other			0.0127	CXCR4,MYC
ZBTB14		transcription regulator			0.037	MYC
ZBTB17		transcription regulator			0.0294	CCND1,CDKN1C,IER3,VPS72
ZG16B		other			0.037	CXCR4
ZIC1		transcription regulator			0.0127	APOE,CCND1
ZMIZ2		transcription regulator			0.000478	AXIN2,CCND1,MYC
ZNF100	1.11	other			0.0254	NEDD9,TGFB3
ZNF254	1.199	other			0.0254	NEDD9,TGFB3
ZNF429		other			0.0254	NEDD9,TGFB3
ZNF43		other			0.0254	NEDD9,TGFB3
ZNF431		other			0.0254	NEDD9,TGFB3
ZNF528		other			0.0254	NEDD9,TGFB3
ZNF665		other			0.0254	NEDD9,TGFB3
ZNF708	1.399	other			0.0254	NEDD9,TGFB3
ZNF85		transcription regulator			0.0254	NEDD9,TGFB3
ZNF91		transcription regulator			0.033	NEDD9,TGFB3

## Sheet: Supplementary Excel File 8
Major Canonical Pathways Regulated by Treatment of Dox in MCF7 and MCF7/LMTK3 @ p-value < 0.05
© 2000-2017 QIAGEN. All rights reserved.	Z-score	Z-score	Z-score
Canonical Pathway	doxeffectMC7_parental_report2 - 2017-09-28 09:28 AM	doxeffectMCF7/LMTK3_report3 - 2017-09-28 09:27 AM	doxeffect_MCF7vsMCF7/LMTK3 - 2017-09-28 09:29 AM
Role of BRCA1 in DNA Damage Response	-2.95932	-2.55604	N/A
p53 Signaling	2.23607	1.80839	-1.34164
Colorectal Cancer Metastasis Signaling	2.25144	1.69246	0.904534
Mitotic Roles of Polo-Like Kinase	-2.71069	-2.06474	N/A
Rac Signaling	-2.35907	-0.557086	1.63299
Aryl Hydrocarbon Receptor Signaling	-1.85934	-0.6	2
Acute Myeloid Leukemia Signaling	-1.85934	-1.63299	0.816497
Osteoarthritis Pathway	2.6295	1.1094	-0.377964
GM-CSF Signaling	-2.04265	-0.727607	1.34164
Glioblastoma Multiforme Signaling	2.18282	1.57143	0.333333
PCP pathway	1.88982	1.96396	N/A
Estrogen-mediated S-phase Entry	-1.5	-2.3094	N/A
PI3K Signaling in B Lymphocytes	-1.40556	-1.46059	0.707107
CD40 Signaling	-1.02899	-0.408248	2
Estrogen-Dependent Breast Cancer Signaling	-1.88982	-0.447214	1
AMPK Signaling	0.565685	1.71499	-1
PDGF Signaling	-0.632456	0.755929	1.88982
HGF Signaling	-1.20605	-0.730297	1.34164
Paxillin Signaling	0.800641	1.4	1
Notch Signaling	1.50756	1.66667	N/A
Basal Cell Carcinoma Signaling	2.04124	0.894427	N/A
Cyclins and Cell Cycle Regulation	-1.13389	-1.78885	N/A
Sumoylation Pathway	1.91485	1	N/A
14-3-3-mediated Signaling	-1.1209	-0.928477	0.816497
CD27 Signaling in Lymphocytes	-1.96396	-0.83205	N/A
Agrin Interactions at Neuromuscular Junction	1.4	1.2792	N/A
NF-κB Activation by Viruses	-1.06066	-0.426401	1.13389
NGF Signaling	-1.20605	0	1.34164
B Cell Activating Factor Signaling	-1.5	-1	N/A
ATM Signaling	-1.1209	-1.29777	N/A
Granzyme B Signaling	-1	-1.41421	N/A
PEDF Signaling	0.632456	0.755929	1
Signaling by Rho Family GTPases	0.548821	0.620174	1.13389
PTEN Signaling	0.301511	-0.365148	-1.63299
Role of NANOG in Mammalian Embryonic Stem Cell Pluripotency	-1.04257	-0.727607	0.447214
Melanocyte Development and Pigmentation Signaling	-1.1209	-1.04257	N/A
Wnt/β-catenin Signaling	0.5547	-0.648886	-0.904534
Cell Cycle: G2/M DNA Damage Checkpoint Regulation	0.928477	1.1767	N/A
Thrombopoietin Signaling	-0.755929	0	1.34164
ERK/MAPK Signaling	-1.28745	-0.40452	0.377964
Prolactin Signaling	-0.522233	0.2	1.34164
IL-6 Signaling	-0.27735	0.648886	1.13389
PAK Signaling	0.160128	0.755929	1.13389
Mouse Embryonic Stem Cell Pluripotency	0.149071	0.538816	1.34164
Role of CHK Proteins in Cell Cycle Checkpoint Control	-1.2792	-0.727607	N/A
UVA-Induced MAPK Signaling	0.589768	0.928477	0.447214
EGF Signaling	0.377964	1.52753	N/A
Neurotrophin/TRK Signaling	-1.37199	-0.392232	N/A
Induction of Apoptosis by HIV1	0	-0.727607	1
Leptin Signaling in Obesity	-1.14708	-0.57735	N/A
BMP signaling pathway	-1.51186	-0.208514	N/A
RANK Signaling in Osteoclasts	-1.47959	0.2	N/A
ERK5 Signaling	-0.19245	0.447214	1
Apoptosis Signaling	0.973329	0.19245	-0.447214
IGF-1 Signaling	-1.37199	-0.208514	N/A
STAT3 Pathway	0.507093	1	N/A
UVC-Induced MAPK Signaling	0.727607	0.727607	N/A
TGF-β Signaling	0.185695	0.426401	0.816497
VEGF Signaling	0	0.408248	1
Aldosterone Signaling in Epithelial Cells	0.164399	-0.19245	1
Ephrin Receptor Signaling	0.603023	0.685994	0
TNFR1 Signaling	-0.654654	-0.534522	N/A
LPS-stimulated MAPK Signaling	-0.507093	0.19245	0.447214
Cardiac Hypertrophy Signaling	0.218218	0.132453	0.707107
Ceramide Signaling	0	0.6	0.447214
Cell Cycle Regulation by BTG Family Proteins	1	0	N/A
Death Receptor Signaling	-0.780869	0.179605	N/A
IL-1 Signaling	0.185695	0.242536	0.447214
Ephrin B Signaling	-0.534522	-0.301511	N/A
Cholecystokinin/Gastrin-mediated Signaling	0.648886	0.174078	N/A
GNRH Signaling	-0.288675	-0.480384	0
HMGB1 Signaling	-0.137361	0.160128	0.377964
Growth Hormone Signaling	-0.174078	0.426401	N/A
FGF Signaling	0	0.6	N/A
Pancreatic Adenocarcinoma Signaling	0	0.408248	N/A
Regulation of Cellular Mechanics by Calpain Protease	0.242536	0	0
Wnt/Ca+ pathway	0	-0.229416	N/A
Nucleotide Excision Repair Pathway	N/A	N/A	N/A
Factors Promoting Cardiogenesis in Vertebrates	N/A	N/A	N/A
Chondroitin and Dermatan Biosynthesis	N/A	N/A	0
Tetrahydrofolate Salvage from 5,10-methenyltetrahydrofolate	N/A	N/A	0
Antigen Presentation Pathway	N/A	N/A	0
Estrogen Receptor Signaling	N/A	N/A	N/A
Role of Tissue Factor in Cancer	N/A	N/A	N/A
Spermine and Spermidine Degradation I	N/A	N/A	N/A
Axonal Guidance Signaling	N/A	N/A	N/A
Role of Macrophages, Fibroblasts and Endothelial Cells in Rheumatoid Arthritis	N/A	N/A	N/A
Myc Mediated Apoptosis Signaling	N/A	N/A	N/A
Semaphorin Signaling in Neurons	N/A	N/A	N/A
Mismatch Repair in Eukaryotes	N/A	N/A	N/A
Telomere Extension by Telomerase	N/A	N/A	N/A
5-aminoimidazole Ribonucleotide Biosynthesis I	N/A	N/A	N/A
tRNA Charging	N/A	N/A	N/A
Purine Nucleotides De Novo Biosynthesis II	N/A	N/A	N/A
Cleavage and Polyadenylation of Pre-mRNA	N/A	N/A	N/A
Reelin Signaling in Neurons	N/A	N/A	N/A
Endoplasmic Reticulum Stress Pathway	N/A	N/A	N/A
Folate Transformations I	N/A	N/A	0
3-phosphoinositide Biosynthesis	N/A	N/A	N/A
Unfolded protein response	N/A	N/A	N/A
Sertoli Cell-Sertoli Cell Junction Signaling	N/A	N/A	N/A
Arsenate Detoxification I (Glutaredoxin)	N/A	N/A	0
ErbB Signaling	N/A	N/A	N/A
Small Cell Lung Cancer Signaling	N/A	N/A	N/A
Molecular Mechanisms of Cancer	N/A	N/A	N/A
Adipogenesis pathway	N/A	N/A	N/A
Breast Cancer Regulation by Stathmin1	N/A	N/A	N/A
γ-linolenate Biosynthesis II (Animals)	N/A	N/A	0
Putrescine Degradation III	N/A	N/A	N/A
Salvage Pathways of Pyrimidine Ribonucleotides	N/A	N/A	N/A
Retinol Biosynthesis	N/A	N/A	0
Citrulline Biosynthesis	N/A	N/A	0
Pyrimidine Deoxyribonucleotides De Novo Biosynthesis I	N/A	N/A	0
DNA Double-Strand Break Repair by Non-Homologous End Joining	N/A	N/A	0
Bupropion Degradation	N/A	N/A	N/A
Folate Polyglutamylation	N/A	N/A	0
Role of Osteoblasts, Osteoclasts and Chondrocytes in Rheumatoid Arthritis	N/A	N/A	N/A
Ovarian Cancer Signaling	N/A	N/A	N/A
Tryptophan Degradation X (Mammalian, via Tryptamine)	N/A	N/A	N/A
Lysine Degradation II	N/A	N/A	N/A
Pyridoxal 5'-phosphate Salvage Pathway	N/A	N/A	N/A
Regulation of the Epithelial-Mesenchymal Transition Pathway	N/A	N/A	N/A
Germ Cell-Sertoli Cell Junction Signaling	N/A	N/A	N/A
Acyl Carrier Protein Metabolism	N/A	N/A	N/A
Cell Cycle Control of Chromosomal Replication	N/A	N/A	N/A
Pyrimidine Ribonucleotides De Novo Biosynthesis	N/A	N/A	0
Fatty Acid α-oxidation	N/A	N/A	N/A
Human Embryonic Stem Cell Pluripotency	N/A	N/A	N/A
Oxidative Ethanol Degradation III	N/A	N/A	N/A
Ephrin A Signaling	N/A	N/A	N/A
DNA damage-induced 14-3-3σ Signaling	N/A	N/A	0
DNA Double-Strand Break Repair by Homologous Recombination	N/A	N/A	0
Role of PKR in Interferon Induction and Antiviral Response	N/A	N/A	N/A
Glucocorticoid Receptor Signaling	N/A	N/A	N/A
Fatty Acid β-oxidation I	N/A	N/A	N/A
Virus Entry via Endocytic Pathways	N/A	N/A	N/A
Protein Citrullination	N/A	N/A	0
Pyrimidine Ribonucleotides Interconversion	N/A	N/A	0
Acetone Degradation I (to Methylglyoxal)	N/A	N/A	N/A
Phenylalanine Degradation IV (Mammalian, via Side Chain)	N/A	N/A	N/A
FAK Signaling	N/A	N/A	N/A
Protein Ubiquitination Pathway	N/A	N/A	N/A
Melatonin Degradation II	N/A	N/A	N/A
TWEAK Signaling	0	0	N/A
Hereditary Breast Cancer Signaling	N/A	N/A	N/A
Melanoma Signaling	N/A	N/A	N/A
GADD45 Signaling	N/A	N/A	N/A
D-myo-inositol (3,4,5,6)-tetrakisphosphate Biosynthesis	N/A	N/A	N/A
Ethanol Degradation IV	N/A	N/A	N/A
Circadian Rhythm Signaling	N/A	N/A	0
3-phosphoinositide Degradation	N/A	N/A	N/A
D-myo-inositol-5-phosphate Metabolism	N/A	N/A	N/A
Inosine-5'-phosphate Biosynthesis II	N/A	N/A	0
Erythropoietin Signaling	N/A	N/A	N/A
Superpathway of Inositol Phosphate Compounds	N/A	N/A	N/A
Caveolar-mediated Endocytosis Signaling	N/A	N/A	N/A
D-myo-inositol (1,4,5,6)-Tetrakisphosphate Biosynthesis	N/A	N/A	N/A
BER pathway	N/A	N/A	0
Estrogen Biosynthesis	N/A	N/A	N/A
Arginine Degradation I (Arginase Pathway)	N/A	N/A	0
dTMP De Novo Biosynthesis	N/A	N/A	N/A
Chronic Myeloid Leukemia Signaling	N/A	N/A	N/A
Thyroid Cancer Signaling	N/A	N/A	N/A

## Sheet: Supplementary Excel File 9
Classes of Protein Molecules Differentially Regulated by Dox based on LMTK3 Status (log2folds ≥ or ≤ -1 and Padj ≤ 0.05 )
No	Protein Class	No. of genes	Percent of gene hit against total number of gene	Percent of gene hit against total protein
10	nucleic acid binding (PC00171)	96	0.124	0.177
12	enzyme modulator (PC00095)	61	0.079	0.113
18	transcription factor (PC00218)	59	0.076	0.109
5	transferase (PC00220)	55	0.071	0.101
15	hydrolase (PC00121)	38	0.049	0.07
2	cytoskeletal protein (PC00085)	33	0.043	0.061
3	transporter (PC00227)	28	0.036	0.052
11	signaling molecule (PC00207)	28	0.036	0.052
24	receptor (PC00197)	21	0.027	0.039
6	oxidoreductase (PC00176)	19	0.025	0.035
1	extracellular matrix protein (PC00102)	13	0.017	0.024
16	transfer/carrier protein (PC00219)	12	0.015	0.022
9	ligase (PC00142)	11	0.014	0.02
13	calcium-binding protein (PC00060)	11	0.014	0.02
17	membrane traffic protein (PC00150)	11	0.014	0.02
19	chaperone (PC00072)	9	0.012	0.017
8	cell adhesion molecule (PC00069)	8	0.01	0.015
7	lyase (PC00144)	6	0.008	0.011
4	transmembrane receptor regulatory/adaptor protein (PC00226)	5	0.006	0.009
21	structural protein (PC00211)	5	0.006	0.009
23	isomerase (PC00135)	5	0.006	0.009
20	cell junction protein (PC00070)	4	0.005	0.007
14	defense/immunity protein (PC00090)	3	0.004	0.006
22	storage protein (PC00210)	1	0.001	0.002
	Others (membrane traffic protein (PC00150) chaperone (PC00072) cell adhesion molecule (PC00069) lyase (PC00144) transmembrane receptor regulatory/adaptor protein (PC00226) structural protein (PC00211) isomerase (PC00135) cell junction protein (PC00070) defense/immunity protein (PC00090) storage protein (PC00210))	57

## Sheet: Supplementary Excel File 10
Major Biofunctions Differentially Regulated by Treatment of Dox in MCF7 and MCF7/LMTK3
© 2000-2017 QIAGEN. All rights reserved.	Z-score	Z-score
Diseases and Bio Functions	doxeffectMC7_parental_report2 - 2017-09-28 09:28 AM	doxeffectMCF7/LMTK3_report3 - 2017-09-28 09:27 AM	Differece
infection by HIV-1	-5.91238	0	-5.91238
infection by Retroviridae	-5.51588	0	-5.51588
Viral Infection	-4.80033	0	-4.80033
homologous recombination of cells	-4.46802	0	-4.46802
recombination of cells	-3.65735	0	-3.65735
ubiquitination	-2.74463	0	-2.74463
development of neurons	0	2.57061	-2.57061
development of epithelial tissue	0	2.51288	-2.51288
transactivation	-2.41753	0	-2.41753
colony formation	-2.36908	0	-2.36908
morphogenesis of neurons	0	2.36536	-2.36536
replication of virus	-2.32114	0	-2.32114
[truncated: 134 more rows]

## Sheet: Supplementary Excel File 11
STRING Analysis Cluster 1
[truncated: 1,711 more rows]

## Sheet: Supplementary Excel File 12
STRING Analysis Cluster 2
[truncated: 770 more rows]

[truncated: 1 more sheets: Supplementary Excel File 13]
